# Supplementary material for: Determinants of Aedes mosquito larval ecology in a heterogeneous urban environment- a longitudinal study in Bengaluru, India
Source: PLoS Negl Trop Dis. 2023 Nov 8;17(11):e0011702. doi: 10.1371/journal.pntd.0011702 (PMC10659209; doi:10.1371/journal.pntd.0011702)
Supplement: S1 Table — (XLSX) [file pntd.0011702.s001.xlsx]

## Sheet: Sheet1
Supporting Information for "Determinants of Aedes mosquito larval ecology in a heterogeneous urban environment- a longitudinal study in Bengaluru, India"
S1_Table: Aedes (Stegomyia) infestation indices across macrohabitat types
habitat_type	season	locations_inspected	locations_positive	containers_inspected	containers_positive	Aedes Pupal Abundance	location_index	container_index	breteau_location_index	pupal_index
Lake area	Feb-Mar	71	1	205	1	20	1.408	0.488	1.408	0.282
Barren land	Feb-Mar	83	0	294	0	0	1	1	1	1
High dense	Feb-Mar	76	9	246	12	17	11.842	4.878	15.789	0.224
Low dense	Feb-Mar	69	3	232	2	0	4.348	0.862	2.899	1
Medium dense	Feb-Mar	88	7	275	7	3	7.955	2.545	7.955	0.034
Plantation	Feb-Mar	72	2	188	1	0	2.778	0.532	1.389	1
Lake area	Apr-Jun	138	6	523	3	1	4.348	0.574	2.174	0.007
Barren land	Apr-Jun	123	2	474	2	9	1.626	0.422	1.626	0.073
High dense	Apr-Jun	163	25	672	29	21	15.337	4.315	17.791	0.129
Low dense	Apr-Jun	101	6	427	5	0	5.941	1.171	4.95	1
Medium dense	Apr-Jun	153	11	601	11	6	7.19	1.83	7.19	0.039
Plantation	Apr-Jun	146	8	509	6	0	5.479	1.179	4.11	1
Lake area	Jul-Sep	95	8	359	10	10	8.421	2.786	10.526	0.105
Barren land	Jul-Sep	103	9	368	8	9	8.738	2.174	7.767	0.087
High dense	Jul-Sep	190	17	691	13	6	8.947	1.881	6.842	0.032
Low dense	Jul-Sep	94	12	334	15	36	12.766	4.491	15.957	0.383
Medium dense	Jul-Sep	147	24	477	18	22	16.327	3.774	12.245	0.15
Plantation	Jul-Sep	104	9	364	11	16	8.654	3.022	10.577	0.154
Lake area	Oct-Dec	62	1	223	1	0	1.613	0.448	1.613	1
Barren land	Oct-Dec	65	0	253	0	0	1	1	1	1
High dense	Oct-Dec	62	4	233	6	0	6.452	2.575	9.677	1
Low dense	Oct-Dec	64	4	233	3	1	6.25	1.288	4.688	0.016
Medium dense	Oct-Dec	63	4	243	3	0	6.349	1.235	4.762	1
Plantation	Oct-Dec	60	3	214	3	0	5	1.402	5	1
