# Supplementary material for: Determinants of Aedes mosquito larval ecology in a heterogeneous urban environment- a longitudinal study in Bengaluru, India
Source: PLoS Negl Trop Dis. 2023 Nov 8;17(11):e0011702. doi: 10.1371/journal.pntd.0011702 (PMC10659209; doi:10.1371/journal.pntd.0011702)
Supplement: S2 Table — (XLSX) [file pntd.0011702.s002.xlsx]

## Sheet: Sheet1
Supporting Information for "Determinants of Aedes mosquito larval ecology in a heterogeneous urban environment- a longitudinal study in Bengaluru, India"
S2_Table: Mosquito larval habitat prevalence by microhabitat types
Larval habitat	Wet breeding habitat	Wet Proportion(%)	Dry breeding habitat	Dry Proportion(%)	Total	Proportion(%)
Coconut shells	92	7.28424	1080	14.4889	1172	13.445
Discarded containers	535	42.3595	5014	67.2659	5549	63.6572
Grinding stones	75	5.93824	97	1.30131	172	1.97316
Plant axils	10	0.791766	73	0.97934	83	0.952162
Plastic Pots	240	19.0024	828	11.1081	1068	12.2519
Stagnant water	67	5.30483	12	0.160987	79	0.906275
Storage containers	200	15.8353	163	2.18675	363	4.16428
Tree holes	7	0.554236	40	0.536625	47	0.539176
Discarded Tyres	37	2.92953	147	1.9721	184	2.11082
Total	1263		7454		8717
