# Supplementary material for: Determinants of Aedes mosquito larval ecology in a heterogeneous urban environment- a longitudinal study in Bengaluru, India
Source: PLoS Negl Trop Dis. 2023 Nov 8;17(11):e0011702. doi: 10.1371/journal.pntd.0011702 (PMC10659209; doi:10.1371/journal.pntd.0011702)
Supplement: S3 Table — (XLSX) [file pntd.0011702.s003.xlsx]

## Sheet: Sheet1
Supporting Information for "Determinants of Aedes mosquito larval ecology in a heterogeneous urban environment- a longitudinal study in Bengaluru, India"
S3_Table:TukeyHSD posthoc test for comparison across microhabitat types
microhabitat	diff	lwr	upr	p adj
Discarded containers-Coconut shells	1.45816	0.577489	2.33884	1.61e-05
Grinding stones-Coconut shells	0.804661	-0.295301	1.90462	0.339327
Plant axils-Coconut shells	1.16135	-1.2054	3.52809	0.8127
Pots-Coconut shells	1.01871	0.0260597	2.01135	0.0394909
Stagnant water-Coconut shells	2.36643	1.16526	3.5676	1e-07
Storage container-Coconut shells	2.09685	1.13092	3.06279	0
Tree holes-Coconut shells	0.456578	-1.91016	2.82332	0.99904
Grinding stones-Discarded containers	-0.653502	-1.52721	0.220206	0.31028
Plant axils-Discarded containers	-0.296817	-2.56726	1.97363	0.999928
Pots-Discarded containers	-0.439456	-1.17349	0.294573	0.607596
Stagnant water-Discarded containers	0.908265	-0.0898587	1.90639	0.105424
Storage container-Discarded containers	0.638691	-0.0587899	1.33617	0.10083
Tree holes-Discarded containers	-1.00159	-3.27203	1.26886	0.883401
Plant axils-Grinding stones	0.356685	-2.00747	2.72084	0.999811
Pots-Grinding stones	0.214046	-0.772426	1.20052	0.997952
Stagnant water-Grinding stones	1.56177	0.365699	2.75784	0.0019962
Storage container-Grinding stones	1.29219	0.332605	2.25178	0.001206
Tree holes-Grinding stones	-0.348083	-2.71224	2.01608	0.999839
Pots-Plant axils	-0.142639	-2.45882	2.17354	1
Stagnant water-Plant axils	1.20508	-1.20783	3.61799	0.798379
Storage container-Plant axils	0.935508	-1.36935	3.24036	0.922079
Tree holes-Plant axils	-0.704768	-3.86401	2.45447	0.997557
Stagnant water-Pots	1.34772	0.249535	2.44591	0.0050185
Storage container-Pots	1.07815	0.243737	1.91256	0.0023534
Tree holes-Pots	-0.562129	-2.87831	1.75405	0.995849
Storage container-Stagnant water	-0.269574	-1.34368	0.804527	0.994888
Tree holes-Stagnant water	-1.90985	-4.32276	0.503059	0.24034
Tree holes-Storage container	-1.64028	-3.94513	0.664579	0.376204
