# Supplementary material for: Determinants of Aedes mosquito larval ecology in a heterogeneous urban environment- a longitudinal study in Bengaluru, India
Source: PLoS Negl Trop Dis. 2023 Nov 8;17(11):e0011702. doi: 10.1371/journal.pntd.0011702 (PMC10659209; doi:10.1371/journal.pntd.0011702)
Supplement: S4 Table — (XLSX) [file pntd.0011702.s004.xlsx]

## Sheet: Sheet1
Supporting Information for "Determinants of Aedes mosquito larval ecology in a heterogeneous urban environment- a longitudinal study in Bengaluru, India"
S4_Table:Candidate models to predict total larval prevalence
	(Intercept)	macrohabitat	microhabitat	pH	season	temp	volume	df	logLik	AICc	delta	weight
59	-0.403991	NA	+	NA	+	-0.0812546	0.439529	14	-572.14	1172.6	0	0.61624
63	-0.29114	NA	+	-0.0158129	+	-0.0812143	0.439647	15	-572.133	1174.64	2.03225	0.223076
60	-0.442579	+	+	NA	+	-0.0689001	0.479026	19	-569.341	1177.27	4.6657	0.0597868
43	-2.64527	NA	+	NA	+	NA	0.438216	13	-575.834	1177.95	5.3442	0.0425864
64	-0.109759	+	+	-0.046047	+	-0.0686955	0.479799	20	-569.282	1179.21	6.60964	0.0226196
47	-2.50724	NA	+	-0.0191834	+	NA	0.438416	14	-575.823	1179.97	7.36613	0.0154958
44	-2.39633	+	+	NA	+	NA	0.483702	18	-571.791	1180.11	7.50665	0.0144445
48	-2.02699	+	+	-0.050302	+	NA	0.4846	19	-571.719	1182.03	9.42204	0.00554344
27	0.586033	NA	+	NA	+	-0.0798274	NA	13	-581.569	1189.42	16.8145	0.000137571
31	0.665091	NA	+	-0.0110428	+	-0.0798142	NA	14	-581.565	1191.45	18.8507	4.97022e-05
11	-1.60466	NA	+	NA	+	NA	NA	12	-585.199	1194.64	22.0346	1.01159e-05
28	0.629091	+	+	NA	+	-0.0708826	NA	18	-580.025	1196.58	23.9753	3.8334e-06
15	-1.51859	NA	+	-0.01197	+	NA	NA	13	-585.195	1196.67	24.0662	3.66308e-06
32	0.876119	+	+	-0.0340501	+	-0.070759	NA	19	-579.992	1198.57	25.9675	1.4157e-06
12	-1.36069	+	+	NA	+	NA	NA	17	-582.657	1199.79	27.1836	7.70727e-07
16	-1.08756	+	+	-0.0371699	+	NA	NA	18	-582.617	1201.76	29.1585	2.87113e-07
57	-0.31195	NA	NA	NA	+	-0.0836126	0.33095	6	-600.968	1214	41.3979	6.31396e-10
61	0.387642	NA	NA	-0.0905591	+	-0.0836124	0.336025	7	-600.691	1215.47	42.8652	3.0317e-10
58	-0.621878	+	NA	NA	+	-0.0699008	0.357472	11	-598.817	1219.84	47.2332	3.41337e-11
41	-2.62357	NA	NA	NA	+	NA	0.320236	5	-605.248	1220.54	47.9381	2.39948e-11
62	0.286693	+	NA	-0.116212	+	-0.069491	0.364727	12	-598.371	1220.98	48.3792	1.92464e-11
45	-1.93141	NA	NA	-0.0898169	+	NA	0.325332	6	-604.97	1222	49.4017	1.15428e-11
42	-2.60345	+	NA	NA	+	NA	0.352115	10	-601.581	1223.33	50.7274	5.94897e-12
46	-1.6634	+	NA	-0.119018	+	NA	0.35956	11	-601.107	1224.42	51.8145	3.45446e-12
25	0.587008	NA	NA	NA	+	-0.0748943	NA	5	-612.265	1234.58	61.9723	2.15093e-14
29	0.844378	NA	NA	-0.0326188	+	-0.0748473	NA	6	-612.227	1236.52	63.9151	8.14264e-15
36	-1.89545	+	+	NA	NA	NA	0.511697	15	-603.758	1237.89	65.2832	4.10855e-15
40	-2.73637	+	+	0.113244	NA	NA	0.509413	16	-603.385	1239.19	66.587	2.14071e-15
35	-2.41301	NA	+	NA	NA	NA	0.461729	10	-609.71	1239.59	66.9852	1.75428e-15
9	-1.51059	NA	NA	NA	+	NA	NA	4	-615.826	1239.68	67.0788	1.67409e-15
52	-2.01084	+	+	NA	NA	0.0045548	0.509765	16	-603.742	1239.9	67.3	1.49879e-15
39	-3.47151	NA	+	0.145276	NA	NA	0.459974	11	-609.089	1240.38	67.7771	1.18071e-15
56	-2.80158	+	+	0.112051	NA	0.00292512	0.50818	17	-603.379	1241.23	68.6265	7.72149e-16
51	-2.2323	NA	+	NA	NA	-0.00727613	0.465446	11	-609.666	1241.53	68.931	6.63095e-16
13	-1.24269	NA	NA	-0.0338426	+	NA	NA	5	-615.784	1241.61	69.0114	6.36952e-16
55	-3.26753	NA	+	0.148839	NA	-0.00925915	0.46473	12	-609.018	1242.28	69.6733	4.57499e-16
26	0.309829	+	NA	NA	+	-0.0637146	NA	10	-611.296	1242.76	70.1585	3.58945e-16
30	0.693498	+	NA	-0.0479615	+	-0.0634679	NA	11	-611.216	1244.64	72.0324	1.40643e-16
10	-1.50786	+	NA	NA	+	NA	NA	9	-613.656	1245.45	72.8465	9.36129e-17
14	-1.0824	+	NA	-0.052355	+	NA	NA	10	-613.559	1247.29	74.6845	3.7344e-17
3	-1.42501	NA	+	NA	NA	NA	NA	9	-620.676	1259.49	86.8873	8.36418e-20
7	-2.51187	NA	+	0.149356	NA	NA	NA	10	-620	1260.17	87.565	5.96022e-20
19	-1.59557	NA	+	NA	NA	0.00656983	NA	10	-620.64	1261.45	88.845	3.1427e-20
4	-0.914815	+	+	NA	NA	NA	NA	14	-616.704	1261.73	89.1279	2.72814e-20
23	-2.62744	NA	+	0.147732	NA	0.00490259	NA	11	-619.98	1262.16	89.5587	2.19955e-20
8	-1.84204	+	+	0.124646	NA	NA	NA	15	-616.238	1262.85	90.242	1.563e-20
20	-1.37564	+	+	NA	NA	0.0175133	NA	15	-616.459	1263.29	90.6855	1.25214e-20
24	-2.22116	+	+	0.118958	NA	0.016011	NA	16	-616.036	1264.49	91.8874	6.8652e-21
33	-2.50459	NA	NA	NA	NA	NA	0.362046	2	-637.52	1279.05	106.446	4.73379e-24
37	-3.02521	NA	NA	0.0666374	NA	NA	0.358055	3	-637.369	1280.76	108.152	2.01732e-24
49	-2.28634	NA	NA	NA	NA	-0.00868101	0.36743	3	-637.453	1280.92	108.321	1.85459e-24
34	-2.23419	+	NA	NA	NA	NA	0.392501	7	-633.422	1280.93	108.327	1.84903e-24
53	-2.80994	NA	NA	0.070285	NA	-0.00969273	0.363828	4	-637.285	1282.6	109.998	8.01758e-25
38	-2.52875	+	NA	0.0369432	NA	NA	0.390019	8	-633.376	1282.86	110.26	7.03315e-25
50	-2.30307	+	NA	NA	NA	0.00268977	0.390926	8	-633.416	1282.94	110.339	6.76035e-25
54	-2.57494	+	NA	0.0360485	NA	0.00208227	0.388861	9	-633.373	1284.88	112.28	2.56107e-25
1	-1.39967	NA	NA	NA	NA	NA	NA	1	-653.628	1309.26	136.657	1.3035e-30
5	-2.5398	NA	NA	0.142632	NA	NA	NA	2	-652.885	1309.78	137.176	1.00537e-30
17	-1.95267	NA	NA	NA	NA	0.0204569	NA	2	-653.228	1310.46	137.861	7.13727e-31
21	-2.94781	NA	NA	0.133219	NA	0.0178764	NA	3	-652.585	1311.19	138.585	4.97075e-31
2	-1.18717	+	NA	NA	NA	NA	NA	6	-651.317	1314.7	142.096	8.59066e-32
18	-2.06812	+	NA	NA	NA	0.0323529	NA	7	-650.377	1314.84	142.237	8.00661e-32
6	-2.22831	+	NA	0.127178	NA	NA	NA	7	-650.737	1315.56	142.957	5.58609e-32
22	-2.90277	+	NA	0.110011	NA	0.0299533	NA	8	-649.948	1316.01	143.402	4.46991e-32
