# Supplementary material for: Determinants of Aedes mosquito larval ecology in a heterogeneous urban environment- a longitudinal study in Bengaluru, India
Source: PLoS Negl Trop Dis. 2023 Nov 8;17(11):e0011702. doi: 10.1371/journal.pntd.0011702 (PMC10659209; doi:10.1371/journal.pntd.0011702)
Supplement: S5 Table — (XLSX) [file pntd.0011702.s005.xlsx]

## Sheet: Sheet1
Supporting Information for "Determinants of Aedes mosquito larval ecology in a heterogeneous urban environment- a longitudinal study in Bengaluru, India"
S5_Table: Candidate models to predict Ae. aegypti larval prevalence
	(Intercept)	macrohabitat	microhabitat	pH	season	temp	volume	df	logLik	AICc	delta	weight
44	-3.60324	+	+	NA	+	NA	0.440627	16	-341.274	714.967	0	0.438535
48	-4.69807	+	+	0.143296	+	NA	0.442015	17	-340.987	716.447	1.47994	0.209238
60	-3.58903	+	+	NA	+	-0.000501541	0.440579	17	-341.274	717.02	2.05265	0.157136
64	-4.67725	+	+	0.143332	+	-0.000746613	0.441947	18	-340.987	718.503	3.53559	0.074862
36	-3.5224	+	+	NA	NA	NA	0.487787	13	-347.003	720.287	5.31945	0.0306833
40	-5.26289	+	+	0.229284	NA	NA	0.48603	14	-346.274	720.872	5.90451	0.022901
52	-4.50038	+	+	NA	NA	0.038265	0.471218	14	-346.408	721.139	6.17149	0.0200393
12	-2.70328	+	+	NA	+	NA	NA	15	-345.672	721.714	6.74687	0.0150293
56	-6.05618	+	+	0.21435	NA	0.0355114	0.47032	15	-345.771	721.912	6.94524	0.0136102
16	-3.68552	+	+	0.130111	+	NA	NA	16	-345.431	723.282	8.31496	0.00686175
28	-2.63448	+	+	NA	+	-0.00246843	NA	16	-345.67	723.76	8.79306	0.00540276
32	-3.61578	+	+	0.130164	+	-0.0025221	NA	17	-345.43	725.331	10.3642	0.00246294
43	-3.80816	NA	+	NA	+	NA	0.324592	11	-352.81	727.822	12.8549	0.00070893
59	-2.72857	NA	+	NA	+	-0.0391134	0.323901	12	-352.349	728.939	13.9715	0.00040563
47	-5.00564	NA	+	0.158901	+	NA	0.327025	12	-352.443	729.125	14.1578	0.000369548
20	-3.90128	+	+	NA	NA	0.0501063	NA	13	-351.52	729.319	14.3519	0.000335377
4	-2.5731	+	+	NA	NA	NA	NA	12	-352.545	729.329	14.3618	0.000333711
8	-4.25295	+	+	0.222374	NA	NA	NA	13	-351.842	729.965	14.9976	0.000242841
24	-5.39897	+	+	0.205636	NA	0.0480122	NA	14	-350.918	730.159	15.1916	0.000220387
63	-3.94127	NA	+	0.162991	+	-0.0397492	0.32656	13	-351.967	730.213	15.2463	0.000214448
11	-3.05071	NA	+	NA	+	NA	NA	10	-355.324	730.818	15.8507	0.000158515
27	-1.99299	NA	+	NA	+	-0.0386913	NA	11	-354.871	731.945	16.9777	9.02e-05
15	-4.14564	NA	+	0.147191	+	NA	NA	11	-355.005	732.213	17.2463	7.89e-05
31	-3.10114	NA	+	0.15058	+	-0.0391915	NA	12	-354.54	733.32	18.3528	4.54e-05
35	-3.93622	NA	+	NA	NA	NA	0.384877	8	-359.972	736.055	21.088	1.16e-05
39	-5.90247	NA	+	0.260012	NA	NA	0.386183	9	-358.997	736.132	21.1646	1.11e-05
51	-4.24773	NA	+	NA	NA	0.0124541	0.378284	9	-359.906	737.949	22.9824	4.48e-06
55	-6.10468	NA	+	0.256294	NA	0.00919096	0.381293	10	-358.961	738.091	23.124	4.18e-06
3	-3.09104	NA	+	NA	NA	NA	NA	7	-363.567	741.219	26.2521	8.74e-07
7	-4.94859	NA	+	0.248159	NA	NA	NA	8	-362.662	741.434	26.4671	7.85e-07
19	-3.70908	NA	+	NA	NA	0.0236523	NA	8	-363.324	742.759	27.7921	4.05e-07
23	-5.43939	NA	+	0.240494	NA	0.0209384	NA	9	-362.475	743.088	28.1212	3.43e-07
42	-3.29307	+	NA	NA	+	NA	0.386396	10	-362.511	745.19	30.2227	1.2e-07
46	-4.25557	+	NA	0.120414	+	NA	0.38012	11	-362.278	746.758	31.7913	5.48e-08
58	-2.92665	+	NA	NA	+	-0.0129229	0.387695	11	-362.459	747.12	32.1528	4.57e-08
62	-3.88955	+	NA	0.120666	+	-0.0130076	0.381408	12	-362.225	748.691	33.7236	2.08e-08
34	-3.35351	+	NA	NA	NA	NA	0.44011	7	-368.266	750.618	35.651	7.95e-09
38	-5.03001	+	NA	0.210196	NA	NA	0.42621	8	-367.567	751.245	36.2774	5.81e-09
50	-4.20295	+	NA	NA	NA	0.0329816	0.420981	8	-367.785	751.679	36.7123	4.68e-09
54	-5.70806	+	NA	0.197321	NA	0.0303194	0.409753	9	-367.17	752.477	37.5103	3.14e-09
10	-2.10899	+	NA	NA	+	NA	NA	9	-370.202	758.541	43.574	1.51e-10
14	-3.61978	+	NA	0.183925	+	NA	NA	10	-369.63	759.43	44.4627	9.71e-11
26	-1.97354	+	NA	NA	+	-0.00474833	NA	10	-370.194	760.558	45.5904	5.52e-11
30	-3.47516	+	NA	0.184221	+	-0.00517262	NA	11	-369.622	761.447	46.4797	3.54e-11
41	-3.12895	NA	NA	NA	+	NA	0.270447	5	-378.388	766.822	51.8549	2.41e-12
57	-1.69687	NA	NA	NA	+	-0.0515079	0.275577	6	-377.504	767.072	52.1048	2.13e-12
45	-4.47537	NA	NA	0.172863	+	NA	0.26281	6	-377.88	767.825	52.8581	1.46e-12
61	-3.05623	NA	NA	0.175125	+	-0.0517766	0.268009	7	-376.989	768.063	53.0958	1.3e-12
22	-6.04615	+	NA	0.277083	NA	0.0589854	NA	8	-376.386	768.883	53.9157	8.6e-13
18	-3.91174	+	NA	NA	NA	0.0640668	NA	7	-377.685	769.456	54.489	6.45e-13
6	-4.71569	+	NA	0.311468	NA	NA	NA	7	-377.935	769.956	54.9888	5.03e-13
2	-2.15466	+	NA	NA	NA	NA	NA	6	-379.588	771.24	56.2734	2.64e-13
9	-2.18546	NA	NA	NA	+	NA	NA	4	-382.56	773.15	58.1829	1.02e-13
37	-5.47299	NA	NA	0.265532	NA	NA	0.325342	3	-383.586	773.19	58.2225	9.98e-14
33	-3.38283	NA	NA	NA	NA	NA	0.33871	2	-384.772	773.552	58.5851	8.33e-14
13	-3.85852	NA	NA	0.21031	+	NA	NA	5	-381.778	773.603	58.6356	8.12e-14
25	-0.920252	NA	NA	NA	+	-0.0450921	NA	5	-381.862	773.77	58.8031	7.47e-14
29	-2.6035	NA	NA	0.213129	+	-0.0456196	NA	6	-381.068	774.2	59.233	6.02e-14
53	-5.53587	NA	NA	0.264441	NA	0.00282196	0.323771	4	-383.582	775.195	60.2274	3.66e-14
49	-3.54147	NA	NA	NA	NA	0.00627793	0.334991	3	-384.753	775.525	60.5575	3.11e-14
5	-4.9603	NA	NA	0.327158	NA	NA	NA	2	-390.376	784.76	69.7933	3.07e-16
21	-5.58317	NA	NA	0.312175	NA	0.0274188	NA	3	-390.02	786.059	71.0921	1.6e-16
1	-2.33482	NA	NA	NA	NA	NA	NA	1	-392.282	786.567	71.6	1.24e-16
17	-3.23191	NA	NA	NA	NA	0.0331012	NA	2	-391.745	787.499	72.5316	7.8e-17
