# Supplementary material for: Determinants of Aedes mosquito larval ecology in a heterogeneous urban environment- a longitudinal study in Bengaluru, India
Source: PLoS Negl Trop Dis. 2023 Nov 8;17(11):e0011702. doi: 10.1371/journal.pntd.0011702 (PMC10659209; doi:10.1371/journal.pntd.0011702)
Supplement: S6 Table — (XLSX) [file pntd.0011702.s006.xlsx]

## Sheet: Sheet1
Supporting Information for "Determinants of Aedes mosquito larval ecology in a heterogeneous urban environment- a longitudinal study in Bengaluru, India"
S6_Table: Candidate models to predict Ae. albopictus larval prevalence
	(Intercept)	macrohabitat	microhabitat	pH	season	temp	volume	df	logLik	AICc	delta	weight
28	-0.200336	+	+	NA	+	-0.110705	NA	16	-218.316	469.052	0	0.226893
58	0.375073	+	NA	NA	+	-0.111714	-0.294243	11	-224.169	470.542	1.48981	0.107724
12	-3.31293	+	+	NA	+	NA	NA	15	-220.086	470.542	1.4899	0.10772
32	0.710403	+	+	-0.120926	+	-0.110376	NA	17	-218.179	470.831	1.77932	0.0932068
60	-0.121465	+	+	NA	+	-0.110968	-0.0358654	17	-218.302	471.075	2.02362	0.0824893
62	1.39949	+	NA	-0.131076	+	-0.111398	-0.283175	12	-223.985	472.209	3.15707	0.0468028
16	-2.3898	+	+	-0.12223	+	NA	NA	16	-219.942	472.303	3.25155	0.0446432
42	-2.77236	+	NA	NA	+	NA	-0.299377	10	-226.071	472.312	3.25994	0.0444563
26	-0.426181	+	NA	NA	+	-0.112345	NA	10	-226.137	472.442	3.39025	0.0416522
44	-3.25238	+	+	NA	+	NA	-0.029568	16	-220.076	472.572	3.51973	0.0390411
64	0.757975	+	+	-0.118844	+	-0.110594	-0.028898	18	-218.17	472.868	3.81643	0.0336585
30	1.01773	+	NA	-0.18003	+	-0.111986	NA	11	-225.792	473.787	4.73493	0.0212639
46	-1.74808	+	NA	-0.13072	+	NA	-0.288233	11	-225.881	473.965	4.91324	0.0194502
10	-3.61837	+	NA	NA	+	NA	NA	9	-228.075	474.288	5.23589	0.0165525
48	-2.35697	+	+	-0.1206	+	NA	-0.0221793	17	-219.936	474.345	5.29326	0.0160844
14	-2.18127	+	NA	-0.178832	+	NA	NA	10	-227.723	475.616	6.56373	0.00852169
57	-0.964939	NA	NA	NA	+	-0.0885808	-0.22967	6	-232.057	476.179	7.12747	0.00642852
27	-1.42143	NA	+	NA	+	-0.080805	NA	11	-227.001	476.205	7.15287	0.0063474
11	-3.64367	NA	+	NA	+	NA	NA	10	-228.091	476.351	7.299	0.00590016
25	-1.53938	NA	NA	NA	+	-0.0928174	NA	5	-233.302	476.65	7.59832	0.00508003
41	-3.38107	NA	NA	NA	+	NA	-0.242589	5	-233.403	476.853	7.801	0.00459046
9	-4.12174	NA	NA	NA	+	NA	NA	4	-234.777	477.584	8.53267	0.00318402
61	-0.512535	NA	NA	-0.0605222	+	-0.088121	-0.224391	7	-232.016	478.117	9.06497	0.00243999
59	-1.54049	NA	+	NA	+	-0.0809747	0.0558217	12	-226.962	478.164	9.11187	0.00238344
31	-1.58984	NA	+	0.0231782	+	-0.0809787	NA	12	-226.995	478.231	9.17886	0.00230493
43	-3.76118	NA	+	NA	+	NA	0.0517992	11	-228.058	478.318	9.26606	0.00220659
15	-3.76326	NA	+	0.0160804	+	NA	NA	11	-228.088	478.379	9.32748	0.00213985
29	-0.766082	NA	NA	-0.100698	+	-0.0919033	NA	6	-233.187	478.439	9.38676	0.00207736
45	-2.87371	NA	NA	-0.0664096	+	NA	-0.236609	6	-233.351	478.767	9.71544	0.00176255
13	-3.26417	NA	NA	-0.10858	+	NA	NA	5	-234.64	479.325	10.2732	0.00133359
63	-1.68464	NA	+	0.0201089	+	-0.0811259	0.0548891	13	-226.958	480.196	11.1438	0.000862946
47	-3.85615	NA	+	0.012965	+	NA	0.0511279	12	-228.056	480.351	11.2996	0.000798264
4	-1.75256	+	+	NA	NA	NA	NA	12	-237.175	498.589	29.537	8.74855e-08
20	-0.737604	+	+	NA	NA	-0.0389402	NA	13	-236.843	499.965	30.9137	4.39542e-08
8	-3.1079	+	+	0.175397	NA	NA	NA	13	-236.873	500.026	30.9741	4.26472e-08
36	-1.78197	+	+	NA	NA	NA	0.0148064	13	-237.172	500.624	31.5719	3.16273e-08
34	-1.43499	+	NA	NA	NA	NA	-0.283988	7	-243.347	500.78	31.7285	2.9246e-08
24	-2.14753	+	+	0.198308	NA	-0.0436649	NA	14	-236.466	501.255	32.2035	2.30629e-08
52	-0.783672	+	+	NA	NA	-0.0397745	0.033907	14	-236.829	501.982	32.9299	1.60392e-08
50	-0.362406	+	NA	NA	NA	-0.0421677	-0.259252	8	-242.95	502.01	32.9578	1.58174e-08
40	-3.11004	+	+	0.175245	NA	NA	0.00165678	14	-236.873	502.069	33.0173	1.53533e-08
38	-2.29654	+	NA	0.107575	NA	NA	-0.292802	8	-243.223	502.557	33.5055	1.20283e-08
2	-2.15466	+	NA	NA	NA	NA	NA	6	-245.536	503.137	34.0848	9.00336e-09
56	-2.16586	+	+	0.196714	NA	-0.0441991	0.0221161	15	-236.46	503.29	34.2385	8.33742e-09
18	-0.566136	+	NA	NA	NA	-0.0591244	NA	7	-244.7	503.485	34.4334	7.56307e-09
54	-1.30902	+	NA	0.126765	NA	-0.0448974	-0.268128	9	-242.781	503.701	34.6489	6.79072e-09
3	-2.46621	NA	+	NA	NA	NA	NA	7	-245.334	504.754	35.7017	4.01131e-09
6	-2.59684	+	NA	0.0540462	NA	NA	NA	7	-245.505	505.096	36.0442	3.37999e-09
22	-1.21128	+	NA	0.085683	NA	-0.0612531	NA	8	-244.624	505.358	36.306	2.96534e-09
7	-4.22527	NA	+	0.235293	NA	NA	NA	8	-244.784	505.679	36.6269	2.52574e-09
33	-2.29664	NA	NA	NA	NA	NA	-0.244992	2	-251.173	506.356	37.3037	1.8006e-09
19	-1.93291	NA	+	NA	NA	-0.0205141	NA	8	-245.229	506.568	37.5167	1.61876e-09
35	-2.55393	NA	+	NA	NA	NA	0.040851	8	-245.312	506.734	37.6826	1.48985e-09
23	-3.65537	NA	+	0.249698	NA	-0.0260355	NA	9	-244.621	507.379	38.3277	1.07912e-09
1	-2.98856	NA	NA	NA	NA	NA	NA	1	-252.84	507.683	38.631	9.27272e-10
39	-4.26759	NA	+	0.233247	NA	NA	0.0265388	9	-244.775	507.688	38.6361	9.2493e-10
37	-3.28377	NA	NA	0.127454	NA	NA	-0.256062	3	-251	508.018	38.9661	7.84216e-10
49	-1.73471	NA	NA	NA	NA	-0.0224764	-0.230532	3	-251.046	508.11	39.0587	7.48754e-10
51	-2.00524	NA	+	NA	NA	-0.0222549	0.0547809	9	-245.191	508.52	39.4678	6.10228e-10
17	-1.96547	NA	NA	NA	NA	-0.0381456	NA	2	-252.451	508.911	39.8588	5.01872e-10
55	-3.69542	NA	+	0.247352	NA	-0.0274484	0.0434559	10	-244.597	509.362	40.3101	4.005e-10
5	-3.58198	NA	NA	0.0742694	NA	NA	NA	2	-252.782	509.572	40.5205	3.60505e-10
53	-2.74265	NA	NA	0.139326	NA	-0.0253084	-0.240949	4	-250.842	509.715	40.6631	3.35684e-10
21	-2.68254	NA	NA	0.0976966	NA	-0.0405156	NA	3	-252.352	510.722	41.6703	2.02872e-10
