# Supplementary material for: Determinants of Aedes mosquito larval ecology in a heterogeneous urban environment- a longitudinal study in Bengaluru, India
Source: PLoS Negl Trop Dis. 2023 Nov 8;17(11):e0011702. doi: 10.1371/journal.pntd.0011702 (PMC10659209; doi:10.1371/journal.pntd.0011702)
Supplement: S7 Table — (XLSX) [file pntd.0011702.s007.xlsx]

## Sheet: Sheet1
Supporting Information for "Determinants of Aedes mosquito larval ecology in a heterogeneous urban environment- a longitudinal study in Bengaluru, India"
S7_Table: Candidate models to predict Total larval abundance
	cond((Int))	disp((Int))	cond(bs(pH))	cond(bs(temp))	cond(co-occurring species)	cond(macrohabitat)	cond(microhabitat)	cond(season)	cond(volume)	df	logLik	AICc	delta	weight
101	2.96282	+	NA	NA	0.364125	NA	NA	+	-0.177694	8	-612.434	1241.58	0	0.778801
103	3.55984	+	NA	+	0.358415	NA	NA	+	-0.174181	11	-611.266	1245.86	4.2801	0.0916251
102	2.94279	+	+	NA	0.362271	NA	NA	+	-0.174617	11	-612.233	1247.8	6.21514	0.0348198
97	2.99871	+	NA	NA	NA	NA	NA	+	-0.178445	7	-616.741	1248.04	6.45273	0.0309196
109	3.21	+	NA	NA	0.330454	+	NA	+	-0.149992	13	-610.149	1248.16	6.57054	0.0291509
117	2.9466	+	NA	NA	0.349633	NA	+	+	-0.171418	16	-608.163	1251.14	9.56023	0.00653806
37	2.33469	+	NA	NA	0.367166	NA	NA	+	NA	7	-618.618	1251.79	10.2059	0.00473415
99	3.65269	+	NA	+	NA	NA	NA	+	-0.174847	10	-615.517	1252.14	10.5557	0.00397458
104	3.55438	+	+	+	0.35753	NA	NA	+	-0.17215	14	-611.07	1252.29	10.7098	0.00367983
105	3.35151	+	NA	NA	NA	+	NA	+	-0.146092	12	-613.628	1252.84	11.2544	0.00280258
111	3.69056	+	NA	+	0.327091	+	NA	+	-0.147843	16	-609.116	1253.05	11.467	0.00251999
98	2.92967	+	+	NA	NA	NA	NA	+	-0.175437	10	-616.465	1254.03	12.4502	0.00154133
53	2.59989	+	NA	NA	0.355457	NA	+	+	NA	15	-610.841	1254.16	12.572	0.00145027
45	2.77899	+	NA	NA	0.320338	+	NA	+	NA	12	-614.476	1254.54	12.9509	0.0012
110	3.2054	+	+	NA	0.32852	+	NA	+	-0.146587	16	-609.941	1254.7	13.1157	0.00110505
39	2.75371	+	NA	+	0.364353	NA	NA	+	NA	10	-617.107	1255.32	13.7356	0.000810537
69	2.51547	+	NA	NA	0.347508	NA	NA	NA	-0.178988	5	-622.783	1255.86	14.2747	0.00061904
119	3.39047	+	NA	+	0.346798	NA	+	+	-0.168115	19	-606.96	1255.92	14.3345	0.000600806
113	2.98974	+	NA	NA	NA	NA	+	+	-0.175237	15	-612.137	1256.75	15.1631	0.000397011
38	2.50217	+	+	NA	0.364947	NA	NA	+	NA	10	-618.001	1257.11	15.5221	0.000331772
107	3.8619	+	NA	+	NA	+	NA	+	-0.144464	15	-612.56	1257.6	16.0106	0.000259882
33	2.36399	+	NA	NA	NA	NA	NA	+	NA	6	-622.814	1258.04	16.4574	0.000207853
118	2.89013	+	+	NA	0.347622	NA	+	+	-0.169304	19	-608.038	1258.08	16.4916	0.000204326
100	3.59222	+	+	+	NA	NA	NA	+	-0.17294	13	-615.272	1258.4	16.817	0.00017364
41	2.9278	+	NA	NA	NA	+	NA	+	NA	11	-617.62	1258.57	16.9884	0.00015938
55	2.97941	+	NA	+	0.353135	NA	+	+	NA	18	-609.546	1258.67	17.0886	0.000151592
47	3.07195	+	NA	+	0.319202	+	NA	+	NA	15	-613.176	1258.83	17.2409	0.000140478
106	3.30143	+	+	NA	NA	+	NA	+	-0.142202	15	-613.361	1259.2	17.6115	0.000116718
71	3.00121	+	NA	+	0.341304	NA	NA	NA	-0.169108	8	-621.264	1259.24	17.6598	0.000113933
112	3.71282	+	+	+	0.325841	+	NA	+	-0.145283	19	-608.884	1259.77	18.184	8.77e-05
49	2.63373	+	NA	NA	NA	NA	+	+	NA	14	-614.849	1259.85	18.2668	8.41e-05
70	2.64877	+	+	NA	0.347364	NA	NA	NA	-0.16976	8	-621.696	1260.11	18.5232	7.4e-05
125	3.14812	+	NA	NA	0.318341	+	+	+	-0.146455	21	-606.694	1260.3	18.7179	6.71e-05
46	2.90826	+	+	NA	0.317396	+	NA	+	NA	15	-613.976	1260.43	18.8409	6.31e-05
54	2.53847	+	+	NA	0.352592	NA	+	+	NA	18	-610.635	1260.85	19.2673	5.1e-05
40	2.95897	+	+	+	0.36218	NA	NA	+	NA	13	-616.525	1260.91	19.3225	4.96e-05
65	2.62573	+	NA	NA	NA	NA	NA	NA	-0.186403	4	-626.437	1261.07	19.4838	4.58e-05
115	3.49119	+	NA	+	NA	NA	+	+	-0.172342	18	-610.919	1261.42	19.8339	3.84e-05
35	2.83683	+	NA	+	NA	NA	NA	+	NA	9	-621.302	1261.5	19.9202	3.68e-05
61	2.89458	+	NA	NA	0.318151	+	+	+	NA	20	-608.595	1261.63	20.0491	3.45e-05
43	3.26041	+	NA	+	NA	+	NA	+	NA	14	-616.335	1262.82	21.2399	1.9e-05
120	3.36673	+	+	+	0.346356	NA	+	+	-0.167424	22	-606.822	1263.05	21.4702	1.7e-05
34	2.48738	+	+	NA	NA	NA	NA	+	NA	9	-622.146	1263.19	21.6078	1.58e-05
77	2.75855	+	NA	NA	0.315148	+	NA	NA	-0.155623	10	-621.131	1263.37	21.7827	1.45e-05
114	2.87793	+	+	NA	NA	NA	+	+	-0.172366	18	-611.937	1263.45	21.8703	1.39e-05
72	3.18316	+	+	+	0.341695	NA	NA	NA	-0.16088	11	-620.146	1263.63	22.0416	1.27e-05
85	2.62195	+	NA	NA	0.324016	NA	+	NA	-0.196994	13	-617.962	1263.78	22.1956	1.18e-05
108	3.8368	+	+	+	NA	+	NA	+	-0.141719	18	-612.284	1264.15	22.5653	9.8e-06
67	3.06095	+	NA	+	NA	NA	NA	NA	-0.173735	7	-624.843	1264.24	22.6557	9.37e-06
121	3.27956	+	NA	NA	NA	+	+	+	-0.146405	20	-609.907	1264.26	22.6729	9.29e-06
42	3.01309	+	+	NA	NA	+	NA	+	NA	14	-617.054	1264.26	22.6776	9.27e-06
51	3.06117	+	NA	+	NA	NA	+	+	NA	17	-613.557	1264.3	22.7161	9.09e-06
48	3.24179	+	+	+	0.317441	+	NA	+	NA	18	-612.709	1265	23.4152	6.41e-06
127	3.56869	+	NA	+	0.313174	+	+	+	-0.143306	24	-605.367	1265.22	23.6364	5.74e-06
66	2.71449	+	+	NA	NA	NA	NA	NA	-0.177883	7	-625.364	1265.28	23.6987	5.56e-06
57	3.02441	+	NA	NA	NA	+	+	+	NA	19	-611.764	1265.53	23.9439	4.92e-06
56	2.9587	+	+	+	0.351795	NA	+	+	NA	21	-609.371	1265.66	24.0724	4.61e-06
50	2.51908	+	+	NA	NA	NA	+	+	NA	17	-614.55	1266.29	24.7023	3.37e-06
63	3.24847	+	NA	+	0.314965	+	+	+	NA	23	-607.205	1266.35	24.7607	3.27e-06
5	1.94293	+	NA	NA	0.373009	NA	NA	NA	NA	4	-629.076	1266.35	24.7628	3.27e-06
79	3.18421	+	NA	+	0.3065	+	NA	NA	-0.141794	13	-619.404	1266.66	25.0804	2.79e-06
73	2.95939	+	NA	NA	NA	+	NA	NA	-0.154122	9	-623.972	1266.84	25.2588	2.55e-06
36	2.99885	+	+	+	NA	NA	NA	+	NA	12	-620.672	1266.93	25.3422	2.45e-06
87	2.91802	+	NA	+	0.319034	NA	+	NA	-0.187531	16	-616.288	1267.39	25.8091	1.94e-06
126	3.10414	+	+	NA	0.316916	+	+	+	-0.143764	24	-606.553	1267.59	26.0077	1.75e-06
7	2.23828	+	NA	+	0.355487	NA	NA	NA	NA	7	-626.528	1267.61	26.0267	1.74e-06
81	2.73932	+	NA	NA	NA	NA	+	NA	-0.199689	12	-621.156	1267.9	26.3119	1.51e-06
78	2.91163	+	+	NA	0.315091	+	NA	NA	-0.147929	13	-620.041	1267.94	26.3552	1.47e-06
21	2.22778	+	NA	NA	0.328617	NA	+	NA	NA	12	-621.234	1268.05	26.4667	1.39e-06
116	3.40373	+	+	+	NA	NA	+	+	-0.170997	21	-610.743	1268.4	26.8162	1.17e-06
68	3.20248	+	+	+	NA	NA	NA	NA	-0.165812	10	-623.752	1268.61	27.0241	1.05e-06
62	2.84568	+	+	NA	0.316156	+	+	+	NA	23	-608.375	1268.69	27.1007	1.02e-06
44	3.38418	+	+	+	NA	+	NA	+	NA	17	-615.826	1268.84	27.2549	9.4e-07
86	2.67235	+	+	NA	0.324574	NA	+	NA	-0.191997	16	-617.068	1268.96	27.3706	8.87e-07
123	3.74216	+	NA	+	NA	+	+	+	-0.144385	23	-608.537	1269.01	27.4258	8.63e-07
6	2.30159	+	+	NA	0.372874	NA	NA	NA	NA	7	-627.228	1269.01	27.426	8.63e-07
75	3.35444	+	NA	+	NA	+	NA	NA	-0.14036	12	-622.162	1269.91	28.3241	5.51e-07
13	2.39832	+	NA	NA	0.312392	+	NA	NA	NA	9	-625.586	1270.07	28.488	5.07e-07
59	3.41681	+	NA	+	NA	+	+	+	NA	22	-610.353	1270.12	28.5329	4.96e-07
8	2.642	+	+	+	0.354975	NA	NA	NA	NA	10	-624.763	1270.63	29.0463	3.84e-07
23	2.44898	+	NA	+	0.320968	NA	+	NA	NA	15	-619.258	1270.99	29.4061	3.21e-07
52	2.97901	+	+	+	NA	NA	+	+	NA	20	-613.327	1271.1	29.5141	3.04e-07
83	3.00993	+	NA	+	NA	NA	+	NA	-0.18856	15	-619.441	1271.36	29.7711	2.67e-07
122	3.19692	+	+	NA	NA	+	+	+	-0.142917	23	-609.72	1271.37	29.7903	2.65e-07
74	3.0773	+	+	NA	NA	+	NA	NA	-0.146865	12	-622.896	1271.38	29.7911	2.64e-07
15	2.63655	+	NA	+	0.304039	+	NA	NA	NA	12	-622.899	1271.38	29.7978	2.64e-07
80	3.37802	+	+	+	0.307279	+	NA	NA	-0.135611	16	-618.314	1271.45	29.8613	2.55e-07
17	2.34267	+	NA	NA	NA	NA	+	NA	NA	11	-624.448	1272.23	30.6439	1.73e-07
58	2.94052	+	+	NA	NA	+	+	+	NA	22	-611.486	1272.38	30.7993	1.6e-07
1	2.03392	+	NA	NA	NA	NA	NA	NA	NA	3	-633.167	1272.45	30.866	1.55e-07
93	2.82998	+	NA	NA	0.295296	+	+	NA	-0.174864	18	-616.471	1272.52	30.9378	1.49e-07
88	3.05812	+	+	+	0.321099	NA	+	NA	-0.184396	19	-615.319	1272.64	31.0538	1.41e-07
128	3.5503	+	+	+	0.312582	+	+	+	-0.141612	27	-605.207	1272.72	31.1379	1.35e-07
22	2.27213	+	+	NA	0.329366	NA	+	NA	NA	15	-620.176	1272.83	31.2418	1.28e-07
82	2.72576	+	+	NA	NA	NA	+	NA	-0.194791	15	-620.284	1273.04	31.4575	1.15e-07
3	2.27864	+	NA	+	NA	NA	NA	NA	NA	6	-630.328	1273.07	31.4851	1.13e-07
9	2.59932	+	NA	NA	NA	+	NA	NA	NA	8	-628.356	1273.43	31.8435	9.48e-08
64	3.24008	+	+	+	0.313213	+	+	+	NA	26	-606.992	1273.66	32.0717	8.46e-08
14	2.7009	+	+	NA	0.312234	+	NA	NA	NA	12	-624.039	1273.66	32.0781	8.43e-08
11	2.80946	+	NA	+	NA	+	NA	NA	NA	11	-625.584	1274.5	32.9176	5.54e-08
76	3.52112	+	+	+	NA	+	NA	NA	-0.132701	15	-621.076	1274.63	33.0412	5.21e-08
19	2.5347	+	NA	+	NA	NA	+	NA	NA	14	-622.385	1274.92	33.3391	4.49e-08
2	2.36328	+	+	NA	NA	NA	NA	NA	NA	6	-631.332	1275.08	33.4928	4.15e-08
29	2.54246	+	NA	NA	0.293866	+	+	NA	NA	17	-618.985	1275.16	33.5739	3.99e-08
89	3.02224	+	NA	NA	NA	+	+	NA	-0.173757	17	-618.997	1275.18	33.597	3.94e-08
16	2.98579	+	+	+	0.300047	+	NA	NA	NA	15	-621.441	1275.36	33.7712	3.61e-08
95	3.11031	+	NA	+	0.287368	+	+	NA	-0.161936	21	-614.332	1275.58	33.9939	3.23e-08
24	2.59693	+	+	+	0.322957	NA	+	NA	NA	18	-618.186	1275.95	34.369	2.68e-08
4	2.65557	+	+	+	NA	NA	NA	NA	NA	9	-628.574	1276.05	34.4639	2.56e-08
124	3.69049	+	+	+	NA	+	+	+	-0.142022	26	-608.342	1276.36	34.7706	2.19e-08
84	3.08902	+	+	+	NA	NA	+	NA	-0.185441	18	-618.527	1276.63	35.0504	1.91e-08
10	2.87624	+	+	NA	NA	+	NA	NA	NA	11	-626.771	1276.88	35.2916	1.69e-08
18	2.32404	+	+	NA	NA	NA	+	NA	NA	14	-623.418	1276.99	35.4046	1.6e-08
60	3.37615	+	+	+	NA	+	+	+	NA	25	-610.095	1277.26	35.6712	1.4e-08
31	2.76098	+	NA	+	0.28507	+	+	NA	NA	20	-616.509	1277.46	35.8773	1.26e-08
25	2.73389	+	NA	NA	NA	+	+	NA	NA	16	-621.456	1277.73	36.1469	1.1e-08
91	3.30733	+	NA	+	NA	+	+	NA	-0.160171	20	-616.782	1278.01	36.4234	9.6e-09
94	2.90159	+	+	NA	0.294012	+	+	NA	-0.168064	21	-615.577	1278.07	36.4841	9.31e-09
12	3.14141	+	+	+	NA	+	NA	NA	NA	14	-624.082	1278.32	36.7329	8.22e-09
27	2.95129	+	NA	+	NA	+	+	NA	NA	19	-618.904	1279.81	38.2225	3.9e-09
20	2.62458	+	+	+	NA	NA	+	NA	NA	17	-621.371	1279.93	38.344	3.67e-09
30	2.60977	+	+	NA	0.292118	+	+	NA	NA	20	-617.897	1280.24	38.6535	3.15e-09
90	3.05793	+	+	NA	NA	+	+	NA	-0.166619	20	-618.094	1280.63	39.0472	2.58e-09
96	3.25415	+	+	+	0.287274	+	+	NA	-0.156999	24	-613.437	1281.36	39.7749	1.8e-09
26	2.77132	+	+	NA	NA	+	+	NA	NA	19	-620.352	1282.7	41.1192	9.17e-10
32	2.91613	+	+	+	0.284026	+	+	NA	NA	23	-615.473	1282.88	41.2973	8.39e-10
92	3.41452	+	+	+	NA	+	+	NA	-0.154493	23	-615.895	1283.73	42.1407	5.5e-10
28	3.08613	+	+	+	NA	+	+	NA	NA	22	-617.859	1285.13	43.546	2.73e-10
