# Supplementary material for: Determinants of Aedes mosquito larval ecology in a heterogeneous urban environment- a longitudinal study in Bengaluru, India
Source: PLoS Negl Trop Dis. 2023 Nov 8;17(11):e0011702. doi: 10.1371/journal.pntd.0011702 (PMC10659209; doi:10.1371/journal.pntd.0011702)
Supplement: S8 Table — (XLSX) [file pntd.0011702.s008.xlsx]

## Sheet: Sheet1
Supporting Information for "Determinants of Aedes mosquito larval ecology in a heterogeneous urban environment- a longitudinal study in Bengaluru, India"
S8_Table:Candidate models to predict Ae. aegypti larval abundance
	cond((Int))	disp((Int))	cond(bs(pH))	cond(bs(temp))	cond(co-occurring species)	cond(macrohabitat)	cond(microhabitat)	cond(season)	cond(volume)	df	logLik	AICc	delta	weight
34	-0.937974	+	+	NA	NA	NA	NA	+	NA	9	-317.576	654.85	0	0.196775
98	-0.713575	+	+	NA	NA	NA	NA	+	-0.120672	10	-316.552	655.2	0.35021	0.165167
102	-0.360432	+	+	NA	-0.284354	NA	NA	+	-0.138853	11	-315.351	655.24	0.389635	0.161943
38	-0.666259	+	+	NA	-0.243072	NA	NA	+	NA	10	-316.696	655.488	0.637921	0.143036
37	2.40508	+	NA	NA	-0.327442	NA	NA	+	NA	7	-320.965	656.967	2.11675	0.0682847
101	2.76784	+	NA	NA	-0.363082	NA	NA	+	-0.106821	8	-320.223	657.792	2.94233	0.0451908
33	2.37368	+	NA	NA	NA	NA	NA	+	NA	6	-322.534	657.84	2.98964	0.0441345
97	2.64231	+	NA	NA	NA	NA	NA	+	-0.0798107	7	-322.119	659.275	4.4251	0.0215313
36	-0.541943	+	+	+	NA	NA	NA	+	NA	12	-316.129	659.287	4.43695	0.0214042
40	-0.18889	+	+	+	-0.271779	NA	NA	+	NA	13	-314.995	659.56	4.70961	0.0186763
104	0.275079	+	+	+	-0.307974	NA	NA	+	-0.133811	14	-313.827	659.813	4.96274	0.016456
39	2.75195	+	NA	+	-0.353539	NA	NA	+	NA	10	-318.966	660.027	5.17678	0.0147858
100	-0.180313	+	+	+	NA	NA	NA	+	-0.114433	13	-315.278	660.124	5.27444	0.0140811
35	2.68379	+	NA	+	NA	NA	NA	+	NA	9	-320.865	661.428	6.57814	0.00733742
103	3.20865	+	NA	+	-0.382347	NA	NA	+	-0.0904841	11	-318.459	661.457	6.60748	0.00723057
70	-0.601356	+	+	NA	-0.394252	NA	NA	NA	-0.152426	8	-322.295	661.936	7.08637	0.00569092
6	-0.945012	+	+	NA	-0.321406	NA	NA	NA	NA	7	-323.877	662.791	7.94114	0.00371169
106	-0.278078	+	+	NA	NA	+	NA	+	-0.142169	15	-314.018	662.837	7.98668	0.00362814
110	0.198964	+	+	NA	-0.311153	+	NA	+	-0.156373	16	-312.734	662.962	8.11257	0.00340679
42	-0.555249	+	+	NA	NA	+	NA	+	NA	14	-315.402	662.963	8.11337	0.00340545
99	2.99127	+	NA	+	NA	NA	NA	+	-0.061155	10	-320.635	663.366	8.51624	0.00278414
46	-0.161022	+	+	NA	-0.27486	+	NA	+	NA	15	-314.409	663.619	8.76868	0.00245399
2	-1.40027	+	+	NA	NA	NA	NA	NA	NA	6	-325.431	663.632	8.7818	0.00243795
45	2.74542	+	NA	NA	-0.3557	+	NA	+	NA	12	-318.347	663.723	8.87292	0.00232937
109	3.14279	+	NA	NA	-0.392851	+	NA	+	-0.137632	13	-317.147	663.862	9.01219	0.00217268
66	-1.16121	+	+	NA	NA	NA	NA	NA	-0.121853	7	-324.459	663.954	9.10428	0.00207491
69	2.36736	+	NA	NA	-0.438957	NA	NA	NA	-0.136428	5	-326.759	664.064	9.21451	0.00196365
5	1.90954	+	NA	NA	-0.375067	NA	NA	NA	NA	4	-327.911	664.183	9.33279	0.00185089
41	2.5596	+	NA	NA	NA	+	NA	+	NA	11	-319.999	664.536	9.68627	0.00155104
114	-1.01208	+	+	NA	NA	NA	+	+	-0.243263	16	-313.766	665.028	10.178	0.00121296
105	2.87932	+	NA	NA	NA	+	NA	+	-0.115674	12	-319.153	665.335	10.4855	0.0010401
118	-0.712861	+	+	NA	-0.275385	NA	+	+	-0.262627	17	-312.698	665.641	10.7907	0.000892896
1	1.77977	+	NA	NA	NA	NA	NA	NA	NA	3	-329.903	666.02	11.1696	0.000738775
47	2.9158	+	NA	+	-0.387544	+	NA	+	NA	15	-315.637	666.074	11.2241	0.000718925
86	-1.00297	+	+	NA	-0.408455	NA	+	NA	-0.309437	14	-317.18	666.519	11.6687	0.000575638
50	-1.17017	+	+	NA	NA	NA	+	+	NA	15	-315.981	666.762	11.9121	0.000509681
65	2.09992	+	NA	NA	NA	NA	NA	NA	-0.101523	4	-329.283	666.927	12.0773	0.000469253
8	-0.709996	+	+	+	-0.353701	NA	NA	NA	NA	10	-322.424	666.944	12.0941	0.000465335
7	1.88242	+	NA	+	-0.417266	NA	NA	NA	NA	7	-325.967	666.971	12.1213	0.000459047
111	3.42943	+	NA	+	-0.416342	+	NA	+	-0.117022	16	-314.794	667.082	12.2324	0.000434239
44	-0.161228	+	+	+	NA	+	NA	+	NA	17	-313.516	667.277	12.4276	0.000393872
72	-0.25376	+	+	+	-0.399358	NA	NA	NA	-0.130793	11	-321.419	667.376	12.5264	0.000374889
48	0.32366	+	+	+	-0.31193	+	NA	+	NA	18	-312.196	667.444	12.5939	0.000362446
112	0.822789	+	+	+	-0.340486	+	NA	+	-0.146152	19	-310.8	667.517	12.6667	0.000349488
43	2.70073	+	NA	+	NA	+	NA	+	NA	14	-317.68	667.518	12.6686	0.000349155
77	2.70449	+	NA	NA	-0.459274	+	NA	NA	-0.179435	10	-322.718	667.53	12.6805	0.000347077
78	-0.00557764	+	+	NA	-0.403819	+	NA	NA	-0.184317	13	-319.02	667.608	12.7586	0.000333791
108	0.251106	+	+	+	NA	+	NA	+	-0.132315	18	-312.385	667.822	12.9717	0.000300048
49	1.70631	+	NA	NA	NA	NA	+	+	NA	12	-320.412	667.852	13.0026	0.000295456
54	-0.945646	+	+	NA	-0.228144	NA	+	+	NA	16	-315.266	668.027	13.1771	0.000270772
113	2.07965	+	NA	NA	NA	NA	+	+	-0.181628	13	-319.248	668.065	13.2147	0.000265722
117	2.32068	+	NA	NA	-0.301307	NA	+	+	-0.205035	14	-318.057	668.272	13.4218	0.000239591
4	-1.13353	+	+	+	NA	NA	NA	NA	NA	9	-324.298	668.294	13.4441	0.000236931
71	2.34438	+	NA	+	-0.452781	NA	NA	NA	-0.0939066	8	-325.476	668.299	13.4486	0.000236396
53	1.87173	+	NA	NA	-0.260924	NA	+	+	NA	13	-319.524	668.617	13.7671	0.000201597
82	-1.52937	+	+	NA	NA	NA	+	NA	-0.281237	13	-319.575	668.719	13.869	0.000191583
74	-0.755373	+	+	NA	NA	+	NA	NA	-0.161764	12	-320.967	668.964	14.114	0.000169496
13	2.1918	+	NA	NA	-0.395617	+	NA	NA	NA	9	-324.667	669.032	14.1817	0.000163848
107	3.10548	+	NA	+	NA	+	NA	+	-0.0943882	15	-317.138	669.076	14.2259	0.000160271
68	-0.766397	+	+	+	NA	NA	NA	NA	-0.106646	10	-323.674	669.444	14.594	0.000133326
14	-0.415913	+	+	NA	-0.34824	+	NA	NA	NA	12	-321.215	669.46	14.61	0.000132266
3	1.82726	+	NA	+	NA	NA	NA	NA	NA	6	-328.469	669.708	14.8579	0.000116845
10	-1.02979	+	+	NA	NA	+	NA	NA	NA	11	-322.654	669.847	14.9968	0.000109006
73	2.2792	+	NA	NA	NA	+	NA	NA	-0.147178	9	-325.258	670.214	15.3645	9.07e-05
9	1.89085	+	NA	NA	NA	+	NA	NA	NA	8	-326.569	670.484	15.6345	7.92e-05
85	2.04127	+	NA	NA	-0.392793	NA	+	NA	-0.278782	11	-323.001	670.54	15.6897	7.71e-05
116	-0.63325	+	+	+	NA	NA	+	+	-0.215345	19	-312.346	670.608	15.7578	7.45e-05
120	-0.230742	+	+	+	-0.305625	NA	+	+	-0.234326	20	-310.989	670.82	15.9697	6.7e-05
51	1.98494	+	NA	+	NA	NA	+	+	NA	15	-318.041	670.882	16.0323	6.5e-05
22	-1.34361	+	+	NA	-0.344734	NA	+	NA	NA	13	-320.686	670.941	16.0913	6.31e-05
55	2.21595	+	NA	+	-0.303912	NA	+	+	NA	16	-316.791	671.077	16.2275	5.89e-05
52	-0.860104	+	+	+	NA	NA	+	+	NA	18	-314.049	671.149	16.2991	5.68e-05
15	2.00141	+	NA	+	-0.448836	+	NA	NA	NA	12	-322.116	671.261	16.4107	5.38e-05
67	2.12326	+	NA	+	NA	NA	NA	NA	-0.0647342	7	-328.25	671.536	16.6866	4.68e-05
79	2.57851	+	NA	+	-0.483161	+	NA	NA	-0.134325	13	-321.104	671.776	16.9265	4.15e-05
18	-1.82282	+	+	NA	NA	NA	+	NA	NA	12	-322.383	671.796	16.9456	4.11e-05
119	2.70528	+	NA	+	-0.332587	NA	+	+	-0.166393	17	-315.825	671.894	17.0446	3.92e-05
56	-0.528945	+	+	+	-0.269521	NA	+	+	NA	19	-313.015	671.946	17.0964	3.82e-05
81	1.59331	+	NA	NA	NA	NA	+	NA	-0.253624	10	-324.944	671.983	17.1327	3.75e-05
115	2.38624	+	NA	+	NA	NA	+	+	-0.143068	16	-317.326	672.147	17.297	3.45e-05
94	-0.190278	+	+	NA	-0.446327	+	+	NA	-0.328395	19	-313.507	672.932	18.0818	2.33e-05
88	-0.811784	+	+	+	-0.408057	NA	+	NA	-0.28696	17	-316.38	673.004	18.1542	2.25e-05
21	1.43367	+	NA	NA	-0.341898	NA	+	NA	NA	10	-325.562	673.219	18.3687	2.02e-05
80	0.278338	+	+	+	-0.419411	+	NA	NA	-0.156605	16	-317.954	673.402	18.5525	1.84e-05
16	-0.229764	+	+	+	-0.3881	+	NA	NA	NA	15	-319.383	673.566	18.7162	1.7e-05
11	1.77386	+	NA	+	NA	+	NA	NA	NA	11	-324.616	673.77	18.9199	1.53e-05
17	1.07651	+	NA	NA	NA	NA	+	NA	NA	9	-327.036	673.771	18.921	1.53e-05
126	0.0591819	+	+	NA	-0.339635	+	+	+	-0.284303	22	-309.619	674.12	19.2699	1.29e-05
122	-0.421443	+	+	NA	NA	+	+	+	-0.261434	21	-311.156	674.142	19.2923	1.27e-05
93	2.4575	+	NA	NA	-0.452109	+	+	NA	-0.306901	16	-318.446	674.386	19.5365	1.13e-05
12	-0.862864	+	+	+	NA	+	NA	NA	NA	14	-321.197	674.553	19.7029	1.04e-05
76	-0.45157	+	+	+	NA	+	NA	NA	-0.139243	15	-320.087	674.974	20.1245	8.39e-06
75	2.22916	+	NA	+	NA	+	NA	NA	-0.107536	12	-323.981	674.992	20.1418	8.32e-06
84	-1.27958	+	+	+	NA	NA	+	NA	-0.265151	16	-318.799	675.093	20.2433	7.91e-06
87	1.83174	+	NA	+	-0.408537	NA	+	NA	-0.225557	14	-321.49	675.139	20.2894	7.73e-06
90	-0.970087	+	+	NA	NA	+	+	NA	-0.298732	18	-316.06	675.172	20.3217	7.61e-06
125	2.74834	+	NA	NA	-0.366425	+	+	+	-0.235259	19	-314.67	675.257	20.4072	7.29e-06
23	1.17591	+	NA	+	-0.377378	NA	+	NA	NA	13	-323.057	675.682	20.8323	5.89e-06
121	2.38259	+	NA	NA	NA	+	+	+	-0.206787	18	-316.344	675.74	20.8906	5.72e-06
24	-1.26514	+	+	+	-0.364299	NA	+	NA	NA	16	-319.14	675.775	20.9253	5.62e-06
57	1.9942	+	NA	NA	NA	+	+	+	NA	17	-317.832	675.908	21.0583	5.26e-06
61	2.2649	+	NA	NA	-0.318191	+	+	+	NA	18	-316.576	676.203	21.3531	4.54e-06
58	-0.646603	+	+	NA	NA	+	+	+	NA	20	-313.707	676.257	21.4069	4.42e-06
89	1.87483	+	NA	NA	NA	+	+	NA	-0.271093	15	-320.903	676.607	21.7567	3.71e-06
83	1.44054	+	NA	+	NA	NA	+	NA	-0.207268	13	-323.658	676.885	22.0356	3.23e-06
20	-1.71258	+	+	+	NA	NA	+	NA	NA	15	-321.048	676.896	22.0458	3.21e-06
19	0.861749	+	NA	+	NA	NA	+	NA	NA	12	-324.951	676.931	22.0815	3.16e-06
62	-0.269153	+	+	NA	-0.287302	+	+	+	NA	21	-312.635	677.1	22.2497	2.9e-06
30	-0.614122	+	+	NA	-0.388284	+	+	NA	NA	18	-317.462	677.975	23.1251	1.87e-06
29	1.78924	+	NA	NA	-0.389735	+	+	NA	NA	15	-321.613	678.026	23.1761	1.83e-06
63	2.46038	+	NA	+	-0.373319	+	+	+	NA	21	-313.302	678.434	23.5842	1.49e-06
127	2.99618	+	NA	+	-0.407582	+	+	+	-0.194178	22	-311.972	678.826	23.9757	1.22e-06
26	-1.25758	+	+	NA	NA	+	+	NA	NA	17	-319.312	678.869	24.0193	1.2e-06
25	1.34501	+	NA	NA	NA	+	+	NA	NA	14	-323.395	678.948	24.0979	1.15e-06
59	2.11716	+	NA	+	NA	+	+	+	NA	20	-315.093	679.029	24.1786	1.11e-06
128	0.524118	+	+	+	-0.381134	+	+	+	-0.249837	25	-307.383	679.209	24.3596	1.01e-06
95	2.22011	+	NA	+	-0.475249	+	+	NA	-0.25525	19	-316.777	679.47	24.62	8.87e-07
124	-0.0678073	+	+	+	NA	+	+	+	-0.228594	24	-309.385	679.957	25.1075	6.95e-07
123	2.54897	+	NA	+	NA	+	+	+	-0.166618	21	-314.116	680.061	25.2114	6.6e-07
96	-0.0389738	+	+	+	-0.456266	+	+	NA	-0.30236	22	-312.629	680.14	25.2897	6.34e-07
60	-0.346111	+	+	+	NA	+	+	+	NA	23	-311.344	680.688	25.8377	4.82e-07
64	0.156338	+	+	+	-0.343464	+	+	+	NA	24	-309.753	680.694	25.8437	4.81e-07
31	1.45677	+	NA	+	-0.435792	+	+	NA	NA	18	-318.908	680.867	26.0174	4.41e-07
91	1.71509	+	NA	+	NA	+	+	NA	-0.224889	18	-319.549	682.15	27.3001	2.32e-07
92	-0.760448	+	+	+	NA	+	+	NA	-0.278394	21	-315.328	682.487	27.6369	1.96e-07
27	1.06923	+	NA	+	NA	+	+	NA	NA	17	-321.194	682.632	27.7825	1.82e-07
32	-0.561679	+	+	+	-0.41745	+	+	NA	NA	21	-315.787	683.403	28.553	1.24e-07
28	-1.18376	+	+	+	NA	+	+	NA	NA	20	-317.962	684.766	29.9165	6.28e-08
