# Supplementary material for: Determinants of Aedes mosquito larval ecology in a heterogeneous urban environment- a longitudinal study in Bengaluru, India
Source: PLoS Negl Trop Dis. 2023 Nov 8;17(11):e0011702. doi: 10.1371/journal.pntd.0011702 (PMC10659209; doi:10.1371/journal.pntd.0011702)
Supplement: S9 Table — (XLSX) [file pntd.0011702.s009.xlsx]

## Sheet: Sheet1
Supporting Information for "Determinants of Aedes mosquito larval ecology in a heterogeneous urban environment- a longitudinal study in Bengaluru, India"
S9_Table: Candidate models to predict Ae. albopictus larval abundance
	cond((Int))	disp((Int))	cond(bs(pH))	cond(bs(temp))	cond(co-occurring species)	cond(macrohabitat)	cond(microhabitat)	cond(season)	cond(volume)	df	logLik	AICc	delta	weight
67	3.44334	+	NA	+	NA	NA	NA	NA	-0.288119	7	-169.427	354.89	0	0.13617
65	2.49713	+	NA	NA	NA	NA	NA	NA	-0.279122	4	-173.291	355.273	0.382434	0.11247
69	2.59847	+	NA	NA	-0.281572	NA	NA	NA	-0.27641	5	-172.424	355.9	1.00984	0.0821859
71	3.52818	+	NA	+	-0.260679	NA	NA	NA	-0.284478	8	-168.665	355.997	1.10655	0.0783062
3	2.5826	+	NA	+	NA	NA	NA	NA	NA	6	-171.413	356.326	1.43557	0.066428
97	3.09801	+	NA	NA	NA	NA	NA	+	-0.235005	7	-170.158	356.352	1.46227	0.065547
1	1.70811	+	NA	NA	NA	NA	NA	NA	NA	3	-174.974	356.355	1.46469	0.0654677
5	1.84338	+	NA	NA	-0.333023	NA	NA	NA	NA	4	-173.927	356.543	1.65275	0.0595923
33	2.56495	+	NA	NA	NA	NA	NA	+	NA	6	-171.621	356.741	1.85096	0.0539696
7	2.6944	+	NA	+	-0.309203	NA	NA	NA	NA	7	-170.461	356.959	2.06869	0.0484028
101	3.20879	+	NA	NA	-0.249263	NA	NA	+	-0.245406	8	-169.379	357.426	2.53554	0.0383262
37	2.66322	+	NA	NA	-0.278424	NA	NA	+	NA	7	-170.831	357.699	2.8086	0.0334349
66	1.97187	+	+	NA	NA	NA	NA	NA	-0.316494	7	-171.603	359.242	4.35232	0.0154521
68	2.40838	+	+	+	NA	NA	NA	NA	-0.334248	10	-167.605	359.441	4.5513	0.0139887
99	3.64171	+	NA	+	NA	NA	NA	+	-0.255895	10	-167.807	359.845	4.95468	0.0114337
35	3.05692	+	NA	+	NA	NA	NA	+	NA	9	-169.471	360.337	5.44733	0.00893732
70	2.18708	+	+	NA	-0.26868	NA	NA	NA	-0.302678	8	-170.841	360.348	5.45774	0.00889094
17	1.72277	+	NA	NA	NA	NA	+	NA	NA	11	-166.679	360.535	5.64487	0.00809678
2	1.34162	+	+	NA	NA	NA	NA	NA	NA	6	-173.581	360.662	5.77143	0.00760031
72	2.59946	+	+	+	-0.270913	NA	NA	NA	-0.317347	11	-166.807	360.79	5.9	0.00712708
13	2.58345	+	NA	NA	-0.503016	+	NA	NA	NA	9	-169.84	361.076	6.18543	0.00617919
6	1.62526	+	+	NA	-0.325756	NA	NA	NA	NA	7	-172.584	361.204	6.31342	0.00579613
103	3.76407	+	NA	+	-0.247587	NA	NA	+	-0.26698	11	-167.014	361.205	6.31449	0.00579303
49	2.42797	+	NA	NA	NA	NA	+	+	NA	14	-162.267	361.283	6.39298	0.00557008
4	1.64196	+	+	+	NA	NA	NA	NA	NA	9	-169.989	361.374	6.484	0.00532229
39	3.16092	+	NA	+	-0.281246	NA	NA	+	NA	10	-168.619	361.468	6.57779	0.00507846
8	1.91061	+	+	+	-0.326264	NA	NA	NA	NA	10	-168.93	362.091	7.20067	0.00371941
98	2.75164	+	+	NA	NA	NA	NA	+	-0.292233	10	-168.933	362.098	7.20751	0.00370672
19	2.53472	+	NA	+	NA	NA	+	NA	NA	14	-162.773	362.296	7.40634	0.00335593
77	2.95392	+	NA	NA	-0.455812	+	NA	NA	-0.195527	10	-169.191	362.613	7.72251	0.00286522
15	3.15744	+	NA	+	-0.426597	+	NA	NA	NA	12	-166.22	362.68	7.78948	0.00277087
34	2.29515	+	+	NA	NA	NA	NA	+	NA	9	-170.747	362.89	7.99991	0.00249415
21	1.89771	+	NA	NA	-0.174948	NA	+	NA	NA	12	-166.391	363.022	8.1321	0.00233463
81	1.95765	+	NA	NA	NA	NA	+	NA	-0.118343	12	-166.467	363.175	8.28484	0.00216297
9	2.18324	+	NA	NA	NA	+	NA	NA	NA	8	-172.442	363.551	8.66099	0.00179213
102	2.96659	+	+	NA	-0.247995	NA	NA	+	-0.284638	11	-168.222	363.621	8.73134	0.00173019
11	2.85392	+	NA	+	NA	+	NA	NA	NA	11	-168.236	363.648	8.75821	0.00170711
45	3.31129	+	NA	NA	-0.453819	+	NA	+	NA	12	-166.864	363.969	9.07864	0.00145438
73	2.72411	+	NA	NA	NA	+	NA	NA	-0.262243	9	-171.293	363.982	9.09188	0.00144479
38	2.53257	+	+	NA	-0.29049	NA	NA	+	NA	10	-169.889	364.008	9.11806	0.001426
75	3.368	+	NA	+	NA	+	NA	NA	-0.258377	12	-167.051	364.342	9.45195	0.00120674
79	3.52967	+	NA	+	-0.379321	+	NA	NA	-0.201798	13	-165.489	364.406	9.51613	0.00116863
53	2.50914	+	NA	NA	-0.0882424	NA	+	+	NA	15	-162.184	364.581	9.69053	0.00107105
113	2.50939	+	NA	NA	NA	NA	+	+	-0.0534998	15	-162.219	364.651	9.76138	0.00103377
23	2.7416	+	NA	+	-0.199349	NA	+	NA	NA	15	-162.369	364.951	10.0605	0.000890157
83	2.75594	+	NA	+	NA	NA	+	NA	-0.106136	15	-162.586	365.384	10.4938	0.000716759
41	3.02444	+	NA	NA	NA	+	NA	+	NA	11	-169.117	365.411	10.5206	0.000707231
85	2.15751	+	NA	NA	-0.183548	NA	+	NA	-0.126566	13	-166.148	365.724	10.8341	0.00060463
100	2.81603	+	+	+	NA	NA	NA	+	-0.310541	13	-166.222	365.872	10.9821	0.000561489
109	3.52914	+	NA	NA	-0.424473	+	NA	+	-0.130947	13	-166.566	366.561	11.671	0.000397883
36	2.29098	+	+	+	NA	NA	NA	+	NA	12	-168.318	366.876	11.9863	0.000339858
105	3.36249	+	NA	NA	NA	+	NA	+	-0.191548	12	-168.492	367.225	12.3346	0.000285535
18	1.51732	+	+	NA	NA	NA	+	NA	NA	14	-165.453	367.657	12.7669	0.000230032
14	2.29661	+	+	NA	-0.476842	+	NA	NA	NA	12	-168.727	367.694	12.8042	0.000225775
104	3.0266	+	+	+	-0.254371	NA	NA	+	-0.300226	14	-165.477	367.705	12.8149	0.00022458
117	2.60653	+	NA	NA	-0.0945777	NA	+	+	-0.0600524	16	-162.125	368.076	13.1854	0.000186595
51	2.64342	+	NA	+	NA	NA	+	+	NA	17	-160.242	368.084	13.1941	0.000185791
87	3.00028	+	NA	+	-0.210814	NA	+	NA	-0.118644	16	-162.132	368.091	13.2008	0.000185163
40	2.52955	+	+	+	-0.292912	NA	NA	+	NA	13	-167.429	368.286	13.3957	0.000167971
47	3.60343	+	NA	+	-0.412379	+	NA	+	NA	15	-164.485	369.183	14.2924	0.00010728
10	1.69529	+	+	NA	NA	+	NA	NA	NA	11	-171.083	369.342	14.4519	9.91e-05
78	2.51824	+	+	NA	-0.423818	+	NA	NA	-0.205121	13	-168.063	369.554	14.6644	8.91e-05
43	3.30677	+	NA	+	NA	+	NA	+	NA	14	-166.446	369.643	14.7525	8.52e-05
74	2.08444	+	+	NA	NA	+	NA	NA	-0.27535	12	-169.886	370.012	15.1214	7.09e-05
82	1.87025	+	+	NA	NA	NA	+	NA	-0.197406	15	-164.911	370.035	15.1454	7e-05
50	2.38719	+	+	NA	NA	NA	+	+	NA	17	-161.401	370.402	15.5118	5.83e-05
22	1.60203	+	+	NA	-0.103796	NA	+	NA	NA	15	-165.364	370.941	16.0513	4.45e-05
20	1.93562	+	+	+	NA	NA	+	NA	NA	17	-161.696	370.993	16.1027	4.34e-05
16	2.62498	+	+	+	-0.406814	+	NA	NA	NA	15	-165.409	371.03	16.1398	4.26e-05
12	2.10524	+	+	+	NA	+	NA	NA	NA	14	-167.245	371.239	16.3491	3.84e-05
76	2.50714	+	+	+	NA	+	NA	NA	-0.308833	15	-165.635	371.484	16.5937	3.39e-05
107	3.65117	+	NA	+	NA	+	NA	+	-0.208501	15	-165.676	371.564	16.6741	3.26e-05
55	2.77799	+	NA	+	-0.142637	NA	+	+	NA	18	-160.024	371.594	16.7036	3.21e-05
115	2.75776	+	NA	+	NA	NA	+	+	-0.0765146	18	-160.144	371.833	16.9429	2.85e-05
25	1.83785	+	NA	NA	NA	+	+	NA	NA	16	-164.008	371.842	16.9523	2.84e-05
111	3.83146	+	NA	+	-0.377523	+	NA	+	-0.150194	16	-164.079	371.984	17.0942	2.64e-05
80	2.85626	+	+	+	-0.339563	+	NA	NA	-0.247478	16	-164.387	372.601	17.7106	1.94e-05
46	3.22563	+	+	NA	-0.444121	+	NA	+	NA	15	-166.212	372.637	17.7469	1.91e-05
86	1.95708	+	+	NA	-0.104292	NA	+	NA	-0.197876	16	-164.818	373.462	18.5724	1.26e-05
42	2.75314	+	+	NA	NA	+	NA	+	NA	14	-168.381	373.512	18.6221	1.23e-05
114	2.59579	+	+	NA	NA	NA	+	+	-0.142032	18	-161.091	373.728	18.8382	1.11e-05
84	2.24703	+	+	+	NA	NA	+	NA	-0.178506	18	-161.201	373.947	19.0572	9.91e-06
29	2.17008	+	NA	NA	-0.298321	+	+	NA	NA	17	-163.251	374.101	19.2109	9.17e-06
89	2.30396	+	NA	NA	NA	+	+	NA	-0.253701	17	-163.317	374.234	19.3443	8.58e-06
54	2.42776	+	+	NA	-0.047578	NA	+	+	NA	18	-161.378	374.301	19.4106	8.3e-06
24	2.09706	+	+	+	-0.144441	NA	+	NA	NA	18	-161.487	374.52	19.6301	7.44e-06
106	3.02023	+	+	NA	NA	+	NA	+	-0.232873	15	-167.488	375.189	20.2987	5.32e-06
110	3.37798	+	+	NA	-0.402413	+	NA	+	-0.166737	16	-165.751	375.329	20.4387	4.96e-06
119	2.92334	+	NA	+	-0.15456	NA	+	+	-0.0896816	19	-159.889	375.453	20.5632	4.66e-06
27	2.43745	+	NA	+	NA	+	+	NA	NA	19	-160.384	376.443	21.5525	2.84e-06
57	2.65882	+	NA	NA	NA	+	+	+	NA	19	-160.459	376.592	21.7021	2.64e-06
93	2.56654	+	NA	NA	-0.273058	+	+	NA	-0.230737	18	-162.68	376.905	22.0152	2.26e-06
88	2.41683	+	+	+	-0.149585	NA	+	NA	-0.181103	19	-160.973	377.621	22.7308	1.58e-06
118	2.64178	+	+	NA	-0.0522531	NA	+	+	-0.143157	19	-161.063	377.8	22.9102	1.44e-06
44	2.69257	+	+	+	NA	+	NA	+	NA	17	-165.681	378.963	24.0728	8.07e-07
52	2.2153	+	+	+	NA	NA	+	+	NA	20	-159.484	378.967	24.0774	8.05e-07
48	3.21504	+	+	+	-0.396142	+	NA	+	NA	18	-163.88	379.305	24.4145	6.8e-07
31	2.72738	+	NA	+	-0.244269	+	+	NA	NA	20	-159.846	379.692	24.8016	5.6e-07
91	2.74555	+	NA	+	NA	+	+	NA	-0.177642	20	-160.024	380.047	25.157	4.69e-07
61	2.82683	+	NA	NA	-0.187979	+	+	+	NA	20	-160.138	380.276	25.3861	4.18e-07
108	2.89602	+	+	+	NA	+	NA	+	-0.270177	18	-164.441	380.428	25.5376	3.88e-07
121	2.79546	+	NA	NA	NA	+	+	+	-0.111214	20	-160.332	380.664	25.7736	3.45e-07
26	1.8348	+	+	NA	NA	+	+	NA	NA	19	-162.781	381.237	26.3471	2.59e-07
112	3.30149	+	+	+	-0.340286	+	NA	+	-0.207231	19	-163.155	381.984	27.0936	1.78e-07
116	2.39271	+	+	+	NA	NA	+	+	-0.149842	21	-159.129	382.795	27.9046	1.19e-07
56	2.30488	+	+	+	-0.108744	NA	+	+	NA	21	-159.361	383.258	28.3676	9.42e-08
95	2.98504	+	NA	+	-0.228067	+	+	NA	-0.159388	21	-159.555	383.646	28.7563	7.76e-08
90	2.18072	+	+	NA	NA	+	+	NA	-0.257905	20	-162.126	384.252	29.3621	5.73e-08
30	2.12253	+	+	NA	-0.246693	+	+	NA	NA	20	-162.259	384.517	29.6269	5.02e-08
125	2.94045	+	NA	NA	-0.179838	+	+	+	-0.0981448	21	-160.039	384.615	29.7253	4.78e-08
59	2.77397	+	NA	+	NA	+	+	+	NA	22	-158.328	385.956	31.066	2.44e-08
120	2.49218	+	+	+	-0.116927	NA	+	+	-0.153953	22	-158.985	387.27	32.3803	1.27e-08
94	2.40753	+	+	NA	-0.21954	+	+	NA	-0.235852	21	-161.713	387.962	33.072	8.97e-09
28	2.04958	+	+	+	NA	+	+	NA	NA	22	-159.479	388.257	33.3673	7.74e-09
58	2.89815	+	+	NA	NA	+	+	+	NA	22	-159.491	388.282	33.3923	7.64e-09
63	2.96769	+	NA	+	-0.172053	+	+	+	NA	23	-158.054	390.416	35.5259	2.63e-09
123	2.88628	+	NA	+	NA	+	+	+	-0.0887466	23	-158.243	390.795	35.9044	2.18e-09
92	2.30406	+	+	+	NA	+	+	NA	-0.200205	23	-159.054	392.416	37.5254	9.67e-10
32	2.32421	+	+	+	-0.197597	+	+	NA	NA	23	-159.125	392.557	37.6673	9.01e-10
62	3.02712	+	+	NA	-0.150302	+	+	+	NA	23	-159.282	392.872	37.9822	7.7e-10
122	2.99383	+	+	NA	NA	+	+	+	-0.139766	23	-159.296	392.901	38.0104	7.59e-10
127	3.05626	+	NA	+	-0.165304	+	+	+	-0.0761072	24	-157.992	395.563	40.6729	2e-10
96	2.52632	+	+	+	-0.176205	+	+	NA	-0.182309	24	-158.774	397.127	42.2373	9.17e-11
126	3.10229	+	+	NA	-0.136871	+	+	+	-0.126223	24	-159.125	397.828	42.9382	6.46e-11
60	2.59182	+	+	+	NA	+	+	+	NA	25	-157.512	400.159	45.269	2.01e-11
124	2.68258	+	+	+	NA	+	+	+	-0.133959	26	-157.324	405.648	50.7575	1.29e-12
64	2.75596	+	+	+	-0.131379	+	+	+	NA	26	-157.351	405.702	50.8116	1.26e-12
128	2.82017	+	+	+	-0.116969	+	+	+	-0.121547	27	-157.197	411.595	56.7048	6.62e-14
