# Supplementary material for: Determinants of Aedes mosquito larval ecology in a heterogeneous urban environment- a longitudinal study in Bengaluru, India
Source: PLoS Negl Trop Dis. 2023 Nov 8;17(11):e0011702. doi: 10.1371/journal.pntd.0011702 (PMC10659209; doi:10.1371/journal.pntd.0011702)
Supplement: S1 Data — (XLSX) [file pntd.0011702.s011.xlsx]

## Sheet: Sheet1
Sl.no	Season	Grid_type	Grid_no	Macrohabitat	Collection date	Month	Latititude	Longitude	Breeding_habitat	Microhabitat	Plant species	Breeding_habitat_type	Container number	Wet	Prevalence of wet_dry_habitats	Capacity of habitat(ml)	Actual Level of water(ml)	Final volume water(ml) without cm	log volume	Temperature	pH	Prevalence	Immatures	Species	Male	Female	Total mosquito emerged	Aedes aegypti	Aedes albopictus	Aedes vitatus	Anopheles culicifacies	Anopheles sinensis	Anopheles stephensi	Anopheles vagus	Anopheles varuna	Culex bitaeniorhynchus	Culex gelidus	Culex mimeticus	Culex quinquefasciatus	Culex tritaeniorhynchus	Tripteroides affinis	Tripteroides aranoides	Armigeres subalbatus
74	feb-march	Index	14	Lake	2021-03-01	March	13.0665	77.5605	Coconut Shell	Coconut Shells		Natural	14 ( 6 A )	N	0	100	0	0	0	0	0	0	Absent	Absent	0	0	0	0	0	0	0	0	0	0	0	0	0	0	0	0	0	0	0
75	feb-march	Index	14	Lake	2021-03-01	March	13.067	77.5607	Coconut Shell	Coconut Shells		Natural	14 ( 7 G)	Y	1	150	100	100	2	28.2	8.4	0	Absent	Absent	0	0	0	0	0	0	0	0	0	0	0	0	0	0	0	0	0	0	0
70	feb-march	Index	14	Lake	2021-03-01	March	13.0668	77.561	Discarded bottle	Discarded containers		Artificial	14 (2 A)	N	0	500	0	0	0	0	0	0	Absent	Absent	0	0	0	0	0	0	0	0	0	0	0	0	0	0	0	0	0	0	0
71	feb-march	Index	14	Lake	2021-03-01	March	13.0665	77.5608	Discarded bottle	Discarded containers		Artificial	14 (3 B)	N	0	500	0	0	0	0	0	0	Absent	Absent	0	0	0	0	0	0	0	0	0	0	0	0	0	0	0	0	0	0	0
72	feb-march	Index	14	Lake	2021-03-01	March	13.0666	77.5608	Discarded bottle	Discarded containers		Artificial	14 (4 B)	N	0	500	0	0	0	0	0	0	Absent	Absent	0	0	0	0	0	0	0	0	0	0	0	0	0	0	0	0	0	0	0
73	feb-march	Index	14	Lake	2021-03-01	March	13.0665	77.5607	Discarded Plastic Container	Discarded containers		Artificial	14 ( 5 A)	N	0	500	0	0	0	0	0	0	Absent	Absent	0	0	0	0	0	0	0	0	0	0	0	0	0	0	0	0	0	0	0
73	feb-march	Index	14	Lake	2021-03-01	March	13.0665	77.5607	Discarded bottle	Discarded containers		Artificial	14 ( 5 B)	N	0	1000	0	0	0	0	0	0	Absent	Absent	0	0	0	0	0	0	0	0	0	0	0	0	0	0	0	0	0	0	0
73	feb-march	Index	14	Lake	2021-03-01	March	13.0665	77.5607	Aluminium sheet	Discarded containers		Artificial	14 ( 5 E )	N	0	250	0	0	0	0	0	0	Absent	Absent	0	0	0	0	0	0	0	0	0	0	0	0	0	0	0	0	0	0	0
73	feb-march	Index	14	Lake	2021-03-01	March	13.0665	77.5607	Discarded Plastic Container	Discarded containers		Artificial	14 ( 5 F)	N	0	150	0	0	0	0	0	0	Absent	Absent	0	0	0	0	0	0	0	0	0	0	0	0	0	0	0	0	0	0	0
76	feb-march	Index	14	Lake	2021-03-01	March	13.0667	77.5603	Discarded shoe	Discarded containers		Artificial	14 ( 8 C)	N	0	2000	0	0	0	0	0	0	Absent	Absent	0	0	0	0	0	0	0	0	0	0	0	0	0	0	0	0	0	0	0
73	feb-march	Index	14	Lake	2021-03-01	March	13.0665	77.5607	Discarded bottle	Discarded containers		Artificial	14 ( 5 C)	N	0	1000	0	0	0	0	0	0	Absent	Absent	0	0	0	0	0	0	0	0	0	0	0	0	0	0	0	0	0	0	0
73	feb-march	Index	14	Lake	2021-03-01	March	13.0665	77.5607	Polythene cover	Discarded containers		Artificial	14 ( 5 G)	N	0	1000	0	0	0	0	0	0	Absent	Absent	0	0	0	0	0	0	0	0	0	0	0	0	0	0	0	0	0	0	0
74	feb-march	Index	14	Lake	2021-03-01	March	13.0665	77.5605	Discarded bottle	Discarded containers		Artificial	14 ( 6 B )	N	0	1000	0	0	0	0	0	0	Absent	Absent	0	0	0	0	0	0	0	0	0	0	0	0	0	0	0	0	0	0	0
70	feb-march	Index	14	Lake	2021-03-01	March	13.0668	77.561	Discarded Plastic Container	Discarded containers		Artificial	14 (2 C)	N	0	150	0	0	0	0	0	0	Absent	Absent	0	0	0	0	0	0	0	0	0	0	0	0	0	0	0	0	0	0	0
72	feb-march	Index	14	Lake	2021-03-01	March	13.0666	77.5608	Discarded bottle	Discarded containers		Artificial	14 (4 C)	N	0	1000	0	0	0	0	0	0	Absent	Absent	0	0	0	0	0	0	0	0	0	0	0	0	0	0	0	0	0	0	0
76	feb-march	Index	14	Lake	2021-03-01	March	13.0667	77.5603	Discarded Plastic Container	Discarded containers		Artificial	14 ( 8 B)	N	0	4000	0	0	0	0	0	0	Absent	Absent	0	0	0	0	0	0	0	0	0	0	0	0	0	0	0	0	0	0	0
71	feb-march	Index	14	Lake	2021-03-01	March	13.0665	77.5608	Polythene cover	Discarded containers		Artificial	14 (3 C)	N	0	500	0	0	0	0	0	0	Absent	Absent	0	0	0	0	0	0	0	0	0	0	0	0	0	0	0	0	0	0	0
69	feb-march	Index	14	Lake	2021-03-01	March	13.0673	77.5606	Discarded Plastic Container	Discarded containers		Artificial	14 (1 B)	N	0	20000	0	0	0	0	0	0	Absent	Absent	0	0	0	0	0	0	0	0	0	0	0	0	0	0	0	0	0	0	0
71	feb-march	Index	14	Lake	2021-03-01	March	13.0665	77.5608	Discarded bottle	Discarded containers		Artificial	14 (3 A)	N	0	1000	0	0	0	0	0	0	Absent	Absent	0	0	0	0	0	0	0	0	0	0	0	0	0	0	0	0	0	0	0
72	feb-march	Index	14	Lake	2021-03-01	March	13.0666	77.5608	Discarded bottle	Discarded containers		Artificial	14 (4 A)	N	0	1000	0	0	0	0	0	0	Absent	Absent	0	0	0	0	0	0	0	0	0	0	0	0	0	0	0	0	0	0	0
73	feb-march	Index	14	Lake	2021-03-01	March	13.0665	77.5607	Discarded bottle	Discarded containers		Artificial	14 ( 5 D)	N	0	1000	0	0	0	0	0	0	Absent	Absent	0	0	0	0	0	0	0	0	0	0	0	0	0	0	0	0	0	0	0
75	feb-march	Index	14	Lake	2021-03-01	March	13.067	77.5607	Discarded tyre	Discarded tires		Artificial	14 ( 7C)	N	0	1000	0	0	0	0	0	0	Absent	Absent	0	0	0	0	0	0	0	0	0	0	0	0	0	0	0	0	0	0	0
75	feb-march	Index	14	Lake	2021-03-01	March	13.067	77.5607	Discarded tyre	Discarded tires		Artificial	14 ( 7 B)	N	0	2000	0	0	0	0	0	0	Absent	Absent	0	0	0	0	0	0	0	0	0	0	0	0	0	0	0	0	0	0	0
75	feb-march	Index	14	Lake	2021-03-01	March	13.067	77.5607	Discarded tyre	Discarded tires		Artificial	14 (7 A)	N	0	3000	0	0	0	0	0	0	Absent	Absent	0	0	0	0	0	0	0	0	0	0	0	0	0	0	0	0	0	0	0
76	feb-march	Index	14	Lake	2021-03-01	March	13.0667	77.5603	Grinding stone	Grinding stones		Artificial	14 ( 8 A)	N	0	500	0	0	0	0	0	0	Absent	Absent	0	0	0	0	0	0	0	0	0	0	0	0	0	0	0	0	0	0	0
75	feb-march	Index	14	Lake	2021-03-01	March	13.067	77.5607	Grinding stone	Grinding stones		Artificial	14 ( 7 D)	Y	1	1000	500	500	2.69897	30.2	7.2	1	Present	Aedes aegypti	9	7	16	16	0	0	0	0	0	0	0	0	0	0	0	0	0	0	0
75	feb-march	Index	14	Lake	2021-03-01	March	13.067	77.5607	Grinding stone	Grinding stones		Artificial	14 ( 7 D)	Y	1	1000	500	500	2.69897	30.2	7.2	1	Present	Aedes albopictus	1	3	4	0	4	0	0	0	0	0	0	0	0	0	0	0	0	0	0
69	feb-march	Index	14	Lake	2021-03-01	March	13.0673	77.5606	Stagnant water	Stagnant water		Artificial	14 (1 A)	Y	1	17 cm	17 cm	150000	5.17609	27.3	6.9	0	Absent	Absent	0	0	0	0	0	0	0	0	0	0	0	0	0	0	0	0	0	0	0
70	feb-march	Index	14	Lake	2021-03-01	March	13.0668	77.561	Stagnant water	Stagnant water		Artificial	14 (2 B)	Y	1	20 cm	20 cm	150000	5.17609	28.5	6.8	1	Present	Absent	0	0	0	0	0	0	0	0	0	0	0	0	0	0	0	0	0	0	0
75	feb-march	Index	14	Lake	2021-03-01	March	13.067	77.5607	Syntex tank	Storage containers		Artificial	14 ( 7 E)	Y	1	1000000	500000	500000	5.69897	26.9	7.9	0	Absent	Absent	0	0	0	0	0	0	0	0	0	0	0	0	0	0	0	0	0	0	0
75	feb-march	Index	14	Lake	2021-03-01	March	13.067	77.5607	Plastic drum	Storage containers		Artificial	14 ( 7 F )	Y	1	200000	170000	170000	5.23045	26.1	7.5	0	Absent	Absent	0	0	0	0	0	0	0	0	0	0	0	0	0	0	0	0	0	0	0
78	feb-march	Index	23	Plantation	2021-03-01	March	13.0804	77.5222	Discarded Plastic Container	Discarded containers		Artificial	23 ( 2 B)	N	0	500	0	0	0	0	0	0	Absent	Absent	0	0	0	0	0	0	0	0	0	0	0	0	0	0	0	0	0	0	0
80	feb-march	Index	23	Plantation	2021-03-01	March	13.0808	77.5225	Discarded Plastic Container	Discarded containers		Artificial	23 (4 A)	N	0	1000	0	0	0	0	0	0	Absent	Absent	0	0	0	0	0	0	0	0	0	0	0	0	0	0	0	0	0	0	0
79	feb-march	Index	23	Plantation	2021-03-01	March	13.0806	77.5225	Discarded Plastic Container	Discarded containers		Artificial	23 ( 3 B)	N	0	150	0	0	0	0	0	0	Absent	Absent	0	0	0	0	0	0	0	0	0	0	0	0	0	0	0	0	0	0	0
77	feb-march	Index	23	Plantation	2021-03-01	March	13.0801	77.5221	Discarded Plastic Container	Discarded containers		Artificial	23 ( 1 A)	Y	1	5000	200	200	2.30103	30.4	8.3	0	Absent	Absent	0	0	0	0	0	0	0	0	0	0	0	0	0	0	0	0	0	0	0
78	feb-march	Index	23	Plantation	2021-03-01	March	13.0804	77.5222	Discarded Plastic Container	Discarded containers		Artificial	23 ( 2 C)	Y	1	20000	100	100	2	29.3	7.7	0	Absent	Absent	0	0	0	0	0	0	0	0	0	0	0	0	0	0	0	0	0	0	0
82	feb-march	Index	23	Plantation	2021-03-01	March	13.0802	77.5225	Discarded tyre	Discarded tires		Artificial	23 ( 6 A)	N	0	2000	0	0	0	0	0	0	Absent	Absent	0	0	0	0	0	0	0	0	0	0	0	0	0	0	0	0	0	0	0
82	feb-march	Index	23	Plantation	2021-03-01	March	13.0802	77.5225	Discarded tyre	Discarded tires		Artificial	23 ( 6 B)	N	0	2000	0	0	0	0	0	0	Absent	Absent	0	0	0	0	0	0	0	0	0	0	0	0	0	0	0	0	0	0	0
82	feb-march	Index	23	Plantation	2021-03-01	March	13.0802	77.5225	Discarded tyre	Discarded tires		Artificial	23 ( 6 C)	N	0	2000	0	0	0	0	0	0	Absent	Absent	0	0	0	0	0	0	0	0	0	0	0	0	0	0	0	0	0	0	0
78	feb-march	Index	23	Plantation	2021-03-01	March	13.0804	77.5222	Grinding stone	Grinding stones		Artificial	23 ( 2 A)	Y	1	500	500	500	2.69897	30	8.2	0	Absent	Absent	0	0	0	0	0	0	0	0	0	0	0	0	0	0	0	0	0	0	0
77	feb-march	Index	23	Plantation	2021-03-01	March	13.0801	77.5221	Plant axil	Plant axils	Banana	Natural	23 ( 1 D)	N	0	20	0	0	0	0	0	0	Absent	Absent	0	0	0	0	0	0	0	0	0	0	0	0	0	0	0	0	0	0	0
81	feb-march	Index	23	Plantation	2021-03-01	March	13.0809	77.5221	Collection plate	Pots		Artificial	23 ( 5 A)	N	0	20	0	0	0	0	0	0	Absent	Absent	0	0	0	0	0	0	0	0	0	0	0	0	0	0	0	0	0	0	0
77	feb-march	Index	23	Plantation	2021-03-01	March	13.0801	77.5221	Drain	Stagnant water		Artificial	23 ( 1 C )	Y	1	5 cm	5 cm	150000	5.17609	29.4	8.3	0	Absent	Absent	0	0	0	0	0	0	0	0	0	0	0	0	0	0	0	0	0	0	0
77	feb-march	Index	23	Plantation	2021-03-01	March	13.0801	77.5221	Plastic drum	Storage containers		Artificial	23 ( 1 B)	N	0	30000	0	0	0	0	0	0	Absent	Absent	0	0	0	0	0	0	0	0	0	0	0	0	0	0	0	0	0	0	0
79	feb-march	Index	23	Plantation	2021-03-01	March	13.0806	77.5225	Plastic drum	Storage containers		Artificial	23 ( 3A)	N	0	50000	0	0	0	0	0	0	Absent	Absent	0	0	0	0	0	0	0	0	0	0	0	0	0	0	0	0	0	0	0
80	feb-march	Index	23	Plantation	2021-03-01	March	13.0808	77.5225	Syntex tank	Storage containers		Artificial	23 (4 B)	N	0	500	0	0	0	0	0	0	Absent	Absent	0	0	0	0	0	0	0	0	0	0	0	0	0	0	0	0	0	0	0
79	feb-march	Index	23	Plantation	2021-03-01	March	13.0806	77.5225	Well	Storage containers		Artificial	23 ( 3 C)	Y	1	100000	20000	20000	4.30103	26	7.7	0	Absent	Absent	0	0	0	0	0	0	0	0	0	0	0	0	0	0	0	0	0	0	0
404	april-june	Random	113	Medium dense	2021-06-01	June	12.9285	77.4881	Coconut Shell	Coconut Shells		Natural	55(1D)	N	0	150	0	0	0	0	0	0	Absent	Absent	0	0	0	0	0	0	0	0	0	0	0	0	0	0	0	0	0	0	0
408	april-june	Random	113	Medium dense	2021-06-01	June	12.9297	77.4884	Coconut Shell	Coconut Shells		Natural	55(5D)	N	0	150	0	0	0	0	0	0	Absent	Absent	0	0	0	0	0	0	0	0	0	0	0	0	0	0	0	0	0	0	0
409	april-june	Random	113	Medium dense	2021-06-01	June	12.9297	77.4887	Coconut Shell	Coconut Shells		Natural	55(6C)	N	0	150	0	0	0	0	0	0	Absent	Absent	0	0	0	0	0	0	0	0	0	0	0	0	0	0	0	0	0	0	0
404	april-june	Random	113	Medium dense	2021-06-01	June	12.9285	77.4881	Polythene cover	Discarded containers		Artificial	55(1A)	N	0	500	0	0	0	0	0	0	Absent	Absent	0	0	0	0	0	0	0	0	0	0	0	0	0	0	0	0	0	0	0
404	april-june	Random	113	Medium dense	2021-06-01	June	12.9285	77.4881	Polythene cover	Discarded containers		Artificial	55(1B)	N	0	450	0	0	0	0	0	0	Absent	Absent	0	0	0	0	0	0	0	0	0	0	0	0	0	0	0	0	0	0	0
404	april-june	Random	113	Medium dense	2021-06-01	June	12.9285	77.4881	Polythene cover	Discarded containers		Artificial	55(1C)	N	0	650	0	0	0	0	0	0	Absent	Absent	0	0	0	0	0	0	0	0	0	0	0	0	0	0	0	0	0	0	0
404	april-june	Random	113	Medium dense	2021-06-01	June	12.9285	77.4881	Discarded bottle	Discarded containers		Artificial	55(1E)	N	0	1000	0	0	0	0	0	0	Absent	Absent	0	0	0	0	0	0	0	0	0	0	0	0	0	0	0	0	0	0	0
405	april-june	Random	113	Medium dense	2021-06-01	June	12.9291	77.488	Discarded bottle	Discarded containers		Artificial	55(2A)	N	0	1000	0	0	0	0	0	0	Absent	Absent	0	0	0	0	0	0	0	0	0	0	0	0	0	0	0	0	0	0	0
405	april-june	Random	113	Medium dense	2021-06-01	June	12.9291	77.488	Polythene cover	Discarded containers		Artificial	55(2B)	N	0	500	0	0	0	0	0	0	Absent	Absent	0	0	0	0	0	0	0	0	0	0	0	0	0	0	0	0	0	0	0
405	april-june	Random	113	Medium dense	2021-06-01	June	12.9291	77.488	Polythene cover	Discarded containers		Artificial	55(2C)	N	0	450	0	0	0	0	0	0	Absent	Absent	0	0	0	0	0	0	0	0	0	0	0	0	0	0	0	0	0	0	0
406	april-june	Random	113	Medium dense	2021-06-01	June	12.9289	77.4883	Polythene cover	Discarded containers		Artificial	55(3A)	N	0	500	0	0	0	0	0	0	Absent	Absent	0	0	0	0	0	0	0	0	0	0	0	0	0	0	0	0	0	0	0
406	april-june	Random	113	Medium dense	2021-06-01	June	12.9289	77.4883	Polythene cover	Discarded containers		Artificial	55(3B)	N	0	500	0	0	0	0	0	0	Absent	Absent	0	0	0	0	0	0	0	0	0	0	0	0	0	0	0	0	0	0	0
406	april-june	Random	113	Medium dense	2021-06-01	June	12.9289	77.4883	Discarded Plastic Container	Discarded containers		Artificial	55(3C)	N	0	500	0	0	0	0	0	0	Absent	Absent	0	0	0	0	0	0	0	0	0	0	0	0	0	0	0	0	0	0	0
407	april-june	Random	113	Medium dense	2021-06-01	June	12.9289	77.4886	Polythene cover	Discarded containers		Artificial	55(4A)	N	0	500	0	0	0	0	0	0	Absent	Absent	0	0	0	0	0	0	0	0	0	0	0	0	0	0	0	0	0	0	0
407	april-june	Random	113	Medium dense	2021-06-01	June	12.9289	77.4886	Polythene cover	Discarded containers		Artificial	55(4B)	N	0	650	0	0	0	0	0	0	Absent	Absent	0	0	0	0	0	0	0	0	0	0	0	0	0	0	0	0	0	0	0
407	april-june	Random	113	Medium dense	2021-06-01	June	12.9289	77.4886	Discarded bottle	Discarded containers		Artificial	55(4C)	N	0	1000	0	0	0	0	0	0	Absent	Absent	0	0	0	0	0	0	0	0	0	0	0	0	0	0	0	0	0	0	0
407	april-june	Random	113	Medium dense	2021-06-01	June	12.9289	77.4886	Aluminium sheet	Discarded containers		Artificial	55(4D)	N	0	500	0	0	0	0	0	0	Absent	Absent	0	0	0	0	0	0	0	0	0	0	0	0	0	0	0	0	0	0	0
408	april-june	Random	113	Medium dense	2021-06-01	June	12.9297	77.4884	Polythene cover	Discarded containers		Artificial	55(5A)	N	0	500	0	0	0	0	0	0	Absent	Absent	0	0	0	0	0	0	0	0	0	0	0	0	0	0	0	0	0	0	0
408	april-june	Random	113	Medium dense	2021-06-01	June	12.9297	77.4884	Aluminium sheet	Discarded containers		Artificial	55(5B)	N	0	650	0	0	0	0	0	0	Absent	Absent	0	0	0	0	0	0	0	0	0	0	0	0	0	0	0	0	0	0	0
408	april-june	Random	113	Medium dense	2021-06-01	June	12.9297	77.4884	Aluminium sheet	Discarded containers		Artificial	55(5C)	N	0	500	0	0	0	0	0	0	Absent	Absent	0	0	0	0	0	0	0	0	0	0	0	0	0	0	0	0	0	0	0
409	april-june	Random	113	Medium dense	2021-06-01	June	12.9297	77.4887	Polythene cover	Discarded containers		Artificial	55(6B)	N	0	150	0	0	0	0	0	0	Absent	Absent	0	0	0	0	0	0	0	0	0	0	0	0	0	0	0	0	0	0	0
410	april-june	Random	113	Medium dense	2021-06-01	June	12.9293	77.4885	Discarded Plastic Container	Discarded containers		Artificial	55(7C)	N	0	500	0	0	0	0	0	0	Absent	Absent	0	0	0	0	0	0	0	0	0	0	0	0	0	0	0	0	0	0	0
410	april-june	Random	113	Medium dense	2021-06-01	June	12.9293	77.4885	Discarded bottle	Discarded containers		Artificial	55(7D)	N	0	1000	0	0	0	0	0	0	Absent	Absent	0	0	0	0	0	0	0	0	0	0	0	0	0	0	0	0	0	0	0
409	april-june	Random	113	Medium dense	2021-06-01	June	12.9297	77.4887	Ceramic pot	Pots		Artificial	55(6A)	N	0	750	0	0	0	0	0	0	Absent	Absent	0	0	0	0	0	0	0	0	0	0	0	0	0	0	0	0	0	0	0
410	april-june	Random	113	Medium dense	2021-06-01	June	12.9293	77.4885	Flower pot	Pots		Artificial	55(7A)	N	0	500	0	0	0	0	0	0	Absent	Absent	0	0	0	0	0	0	0	0	0	0	0	0	0	0	0	0	0	0	0
410	april-june	Random	113	Medium dense	2021-06-01	June	12.9293	77.4885	Flower pot	Pots		Artificial	55(7B)	N	0	650	0	0	0	0	0	0	Absent	Absent	0	0	0	0	0	0	0	0	0	0	0	0	0	0	0	0	0	0	0
413	april-june	Random	114	Plantation	2021-06-01	June	12.9019	77.4658	Coconut Shell	Coconut Shells		Natural	56(3A)	N	0	150	0	0	0	0	0	0	Absent	Absent	0	0	0	0	0	0	0	0	0	0	0	0	0	0	0	0	0	0	0
413	april-june	Random	114	Plantation	2021-06-01	June	12.9019	77.4658	Coconut Shell	Coconut Shells		Natural	56(3B)	N	0	150	0	0	0	0	0	0	Absent	Absent	0	0	0	0	0	0	0	0	0	0	0	0	0	0	0	0	0	0	0
414	april-june	Random	114	Plantation	2021-06-01	June	12.9018	77.4661	Coconut Shell	Coconut Shells		Natural	56(4C)	N	0	150	0	0	0	0	0	0	Absent	Absent	0	0	0	0	0	0	0	0	0	0	0	0	0	0	0	0	0	0	0
414	april-june	Random	114	Plantation	2021-06-01	June	12.9018	77.4661	Coconut Shell	Coconut Shells		Natural	56(4D)	N	0	150	0	0	0	0	0	0	Absent	Absent	0	0	0	0	0	0	0	0	0	0	0	0	0	0	0	0	0	0	0
416	april-june	Random	114	Plantation	2021-06-01	June	12.9015	77.4658	Coconut Shell	Coconut Shells		Natural	56(6C)	N	0	500	0	0	0	0	0	0	Absent	Absent	0	0	0	0	0	0	0	0	0	0	0	0	0	0	0	0	0	0	0
411	april-june	Random	114	Plantation	2021-06-01	June	12.9016	77.4659	Polythene cover	Discarded containers		Artificial	56(1A)	N	0	500	0	0	0	0	0	0	Absent	Absent	0	0	0	0	0	0	0	0	0	0	0	0	0	0	0	0	0	0	0
411	april-june	Random	114	Plantation	2021-06-01	June	12.9016	77.4659	Discarded Plastic Container	Discarded containers		Artificial	56(1B)	N	0	100	0	0	0	0	0	0	Absent	Absent	0	0	0	0	0	0	0	0	0	0	0	0	0	0	0	0	0	0	0
411	april-june	Random	114	Plantation	2021-06-01	June	12.9016	77.4659	Discarded Plastic Container	Discarded containers		Artificial	56(1C)	N	0	100	0	0	0	0	0	0	Absent	Absent	0	0	0	0	0	0	0	0	0	0	0	0	0	0	0	0	0	0	0
413	april-june	Random	114	Plantation	2021-06-01	June	12.9019	77.4658	Discarded bottle	Discarded containers		Artificial	56(3C)	N	0	1000	0	0	0	0	0	0	Absent	Absent	0	0	0	0	0	0	0	0	0	0	0	0	0	0	0	0	0	0	0
414	april-june	Random	114	Plantation	2021-06-01	June	12.9018	77.4661	Discarded Plastic Container	Discarded containers		Artificial	56(4A)	N	0	500	0	0	0	0	0	0	Absent	Absent	0	0	0	0	0	0	0	0	0	0	0	0	0	0	0	0	0	0	0
414	april-june	Random	114	Plantation	2021-06-01	June	12.9018	77.4661	Polythene cover	Discarded containers		Artificial	56(4B)	N	0	650	0	0	0	0	0	0	Absent	Absent	0	0	0	0	0	0	0	0	0	0	0	0	0	0	0	0	0	0	0
415	april-june	Random	114	Plantation	2021-06-01	June	12.9017	77.4661	Discarded bottle	Discarded containers		Artificial	56(5A)	N	0	150	0	0	0	0	0	0	Absent	Absent	0	0	0	0	0	0	0	0	0	0	0	0	0	0	0	0	0	0	0
415	april-june	Random	114	Plantation	2021-06-01	June	12.9017	77.4661	Discarded bottle	Discarded containers		Artificial	56(5B)	N	0	250	0	0	0	0	0	0	Absent	Absent	0	0	0	0	0	0	0	0	0	0	0	0	0	0	0	0	0	0	0
415	april-june	Random	114	Plantation	2021-06-01	June	12.9017	77.4661	Discarded Plastic Container	Discarded containers		Artificial	56(5C)	N	0	500	0	0	0	0	0	0	Absent	Absent	0	0	0	0	0	0	0	0	0	0	0	0	0	0	0	0	0	0	0
415	april-june	Random	114	Plantation	2021-06-01	June	12.9017	77.4661	Discarded bottle	Discarded containers		Artificial	56(5D)	N	0	250	0	0	0	0	0	0	Absent	Absent	0	0	0	0	0	0	0	0	0	0	0	0	0	0	0	0	0	0	0
412	april-june	Random	114	Plantation	2021-06-01	June	12.9017	77.4656	Grinding stone	Grinding stones		Artificial	56(2A)	N	0	100	0	0	0	0	0	0	Absent	Absent	0	0	0	0	0	0	0	0	0	0	0	0	0	0	0	0	0	0	0
412	april-june	Random	114	Plantation	2021-06-01	June	12.9017	77.4656	Grinding stone	Grinding stones		Artificial	56(2B)	N	0	500	0	0	0	0	0	0	Absent	Absent	0	0	0	0	0	0	0	0	0	0	0	0	0	0	0	0	0	0	0
416	april-june	Random	114	Plantation	2021-06-01	June	12.9015	77.4658	Plant axil	Plant axils	Colocasia	Natural	56(6A)	N	0	150	0	0	0	0	0	0	Absent	Absent	0	0	0	0	0	0	0	0	0	0	0	0	0	0	0	0	0	0	0
412	april-june	Random	114	Plantation	2021-06-01	June	12.9017	77.4656	Flower pot	Pots		Artificial	56(2C)	N	0	150	0	0	0	0	0	0	Absent	Absent	0	0	0	0	0	0	0	0	0	0	0	0	0	0	0	0	0	0	0
412	april-june	Random	114	Plantation	2021-06-01	June	12.9017	77.4656	Flower pot	Pots		Artificial	56(2D)	N	0	150	0	0	0	0	0	0	Absent	Absent	0	0	0	0	0	0	0	0	0	0	0	0	0	0	0	0	0	0	0
416	april-june	Random	114	Plantation	2021-06-01	June	12.9015	77.4658	Tree hole	Tree holes		Natural	56(6B)	N	0	500	0	0	0	0	0	0	Absent	Absent	0	0	0	0	0	0	0	0	0	0	0	0	0	0	0	0	0	0	0
527	july-september	Random	86	Lake	2021-09-01	September	12.9804	77.6133	Coconut Shell	Coconut Shells		Natural	68(4D)	N	0	5000	0	0	0	0	0	0	Absent	Absent	0	0	0	0	0	0	0	0	0	0	0	0	0	0	0	0	0	0	0
530	july-september	Random	86	Lake	2021-09-01	September	12.9813	77.6134	Coconut Shell	Coconut Shells		Natural	68(7A)	N	0	200	0	0	0	0	0	0	Absent	Absent	0	0	0	0	0	0	0	0	0	0	0	0	0	0	0	0	0	0	0
524	july-september	Random	86	Lake	2021-09-01	September	12.981	77.6132	Polythene cover	Discarded containers		Artificial	68(1B)	N	0	150	0	0	0	0	0	0	Absent	Absent	0	0	0	0	0	0	0	0	0	0	0	0	0	0	0	0	0	0	0
524	july-september	Random	86	Lake	2021-09-01	September	12.981	77.6132	Aluminium sheet	Discarded containers		Artificial	68(1C)	N	0	200	0	0	0	0	0	0	Absent	Absent	0	0	0	0	0	0	0	0	0	0	0	0	0	0	0	0	0	0	0
525	july-september	Random	86	Lake	2021-09-01	September	12.9811	77.6133	Discarded bottle	Discarded containers		Artificial	68(2D)	N	0	900	0	0	0	0	0	0	Absent	Absent	0	0	0	0	0	0	0	0	0	0	0	0	0	0	0	0	0	0	0
528	july-september	Random	86	Lake	2021-09-01	September	12.9806	77.6129	Polythene cover	Discarded containers		Artificial	68(5B)	N	0	150	0	0	0	0	0	0	Absent	Absent	0	0	0	0	0	0	0	0	0	0	0	0	0	0	0	0	0	0	0
528	july-september	Random	86	Lake	2021-09-01	September	12.9806	77.6129	Discarded utensil	Discarded containers		Artificial	68(5D)	N	0	2000	0	0	0	0	0	0	Absent	Absent	0	0	0	0	0	0	0	0	0	0	0	0	0	0	0	0	0	0	0
526	july-september	Random	86	Lake	2021-09-01	September	12.9812	77.6132	Aluminium sheet	Discarded containers		Artificial	68(3C)	N	0	200	0	0	0	0	0	0	Absent	Absent	0	0	0	0	0	0	0	0	0	0	0	0	0	0	0	0	0	0	0
530	july-september	Random	86	Lake	2021-09-01	September	12.9813	77.6134	Discarded shoe	Discarded containers		Artificial	68(7C)	N	0	500	0	0	0	0	0	0	Absent	Absent	0	0	0	0	0	0	0	0	0	0	0	0	0	0	0	0	0	0	0
526	july-september	Random	86	Lake	2021-09-01	September	12.9812	77.6132	Discarded Plastic Container	Discarded containers		Artificial	68(3A)	N	0	500	0	0	0	0	0	0	Absent	Absent	0	0	0	0	0	0	0	0	0	0	0	0	0	0	0	0	0	0	0
527	july-september	Random	86	Lake	2021-09-01	September	12.9804	77.6133	Discarded bottle	Discarded containers		Artificial	68(4C)	N	0	750	0	0	0	0	0	0	Absent	Absent	0	0	0	0	0	0	0	0	0	0	0	0	0	0	0	0	0	0	0
526	july-september	Random	86	Lake	2021-09-01	September	12.9812	77.6132	Polythene cover	Discarded containers		Artificial	68(3B)	N	0	250	0	0	0	0	0	0	Absent	Absent	0	0	0	0	0	0	0	0	0	0	0	0	0	0	0	0	0	0	0
526	july-september	Random	86	Lake	2021-09-01	September	12.9812	77.6132	Discarded bottle	Discarded containers		Artificial	68(3D)	N	0	500	0	0	0	0	0	0	Absent	Absent	0	0	0	0	0	0	0	0	0	0	0	0	0	0	0	0	0	0	0
530	july-september	Random	86	Lake	2021-09-01	September	12.9813	77.6134	Discarded bottle	Discarded containers		Artificial	68(7D)	N	0	750	0	0	0	0	0	0	Absent	Absent	0	0	0	0	0	0	0	0	0	0	0	0	0	0	0	0	0	0	0
524	july-september	Random	86	Lake	2021-09-01	September	12.981	77.6132	Discarded Plastic Container	Discarded containers		Artificial	68(1A)	Y	1	1000	700	700	2.8451	27.4	8.1	0	Absent	Absent	0	0	0	0	0	0	0	0	0	0	0	0	0	0	0	0	0	0	0
528	july-september	Random	86	Lake	2021-09-01	September	12.9806	77.6129	Discarded Plastic Container	Discarded containers		Artificial	68(5A)	Y	1	500	200	200	2.30103	27.4	8.3	0	Absent	Absent	0	0	0	0	0	0	0	0	0	0	0	0	0	0	0	0	0	0	0
528	july-september	Random	86	Lake	2021-09-01	September	12.9806	77.6129	Discarded tyre	Discarded tires		Artificial	68(5C)	Y	1	1000	500	500	2.69897	26.5	7.9	0	Absent	Absent	0	0	0	0	0	0	0	0	0	0	0	0	0	0	0	0	0	0	0
525	july-september	Random	86	Lake	2021-09-01	September	12.9811	77.6133	Grinding stone	Grinding stones		Artificial	68(2A)	N	0	500	0	0	0	0	0	0	Absent	Absent	0	0	0	0	0	0	0	0	0	0	0	0	0	0	0	0	0	0	0
524	july-september	Random	86	Lake	2021-09-01	September	12.981	77.6132	Flower pot	Pots		Artificial	68(1D)	N	0	2000	0	0	0	0	0	0	Absent	Absent	0	0	0	0	0	0	0	0	0	0	0	0	0	0	0	0	0	0	0
525	july-september	Random	86	Lake	2021-09-01	September	12.9811	77.6133	Flower pot	Pots		Artificial	68(2B)	N	0	2000	0	0	0	0	0	0	Absent	Absent	0	0	0	0	0	0	0	0	0	0	0	0	0	0	0	0	0	0	0
527	july-september	Random	86	Lake	2021-09-01	September	12.9804	77.6133	Flower pot	Pots		Artificial	68(4A)	N	0	2000	0	0	0	0	0	0	Absent	Absent	0	0	0	0	0	0	0	0	0	0	0	0	0	0	0	0	0	0	0
527	july-september	Random	86	Lake	2021-09-01	September	12.9804	77.6133	Collection plate	Pots		Artificial	68(4B)	N	0	250	0	0	0	0	0	0	Absent	Absent	0	0	0	0	0	0	0	0	0	0	0	0	0	0	0	0	0	0	0
529	july-september	Random	86	Lake	2021-09-01	September	12.9812	77.6132	Flower pot	Pots		Artificial	68(6A)	N	0	2000	0	0	0	0	0	0	Absent	Absent	0	0	0	0	0	0	0	0	0	0	0	0	0	0	0	0	0	0	0
530	july-september	Random	86	Lake	2021-09-01	September	12.9813	77.6134	Earthern pot	Pots		Artificial	68(7B)	N	0	2000	0	0	0	0	0	0	Absent	Absent	0	0	0	0	0	0	0	0	0	0	0	0	0	0	0	0	0	0	0
530	july-september	Random	86	Lake	2021-09-01	September	12.9813	77.6134	Collection plate	Pots		Artificial	68(7E)	N	0	250	0	0	0	0	0	0	Absent	Absent	0	0	0	0	0	0	0	0	0	0	0	0	0	0	0	0	0	0	0
530	july-september	Random	86	Lake	2021-09-01	September	12.9813	77.6134	Flower pot	Pots		Artificial	68(7F)	N	0	2000	0	0	0	0	0	0	Absent	Absent	0	0	0	0	0	0	0	0	0	0	0	0	0	0	0	0	0	0	0
525	july-september	Random	86	Lake	2021-09-01	September	12.9811	77.6133	Collection plate	Pots		Artificial	68(2C)	N	0	250	0	0	0	0	0	0	Absent	Absent	0	0	0	0	0	0	0	0	0	0	0	0	0	0	0	0	0	0	0
524	july-september	Random	86	Lake	2021-09-01	September	12.981	77.6132	Collection plate	Pots		Artificial	68(1E)	N	0	250	0	0	0	0	0	0	Absent	Absent	0	0	0	0	0	0	0	0	0	0	0	0	0	0	0	0	0	0	0
529	july-september	Random	86	Lake	2021-09-01	September	12.9812	77.6132	Collection plate	Pots		Artificial	68(6B)	N	0	250	0	0	0	0	0	0	Absent	Absent	0	0	0	0	0	0	0	0	0	0	0	0	0	0	0	0	0	0	0
285	october-december	Index	20	Low dense	2021-12-01	December	13.0646	77.5518	Coconut Shell	Coconut Shells		Natural	20(2C)	N	0	150	0	0	0	0	0	0	Absent	Absent	0	0	0	0	0	0	0	0	0	0	0	0	0	0	0	0	0	0	0
286	october-december	Index	20	Low dense	2021-12-01	December	13.0643	77.5518	Coconut Shell	Coconut Shells		Natural	20(3A)	Y	1	150	150	150	2.17609	22.9	6.8	0	Absent	Absent	0	0	0	0	0	0	0	0	0	0	0	0	0	0	0	0	0	0	0
284	october-december	Index	20	Low dense	2021-12-01	December	13.0646	77.5516	Discarded utensil	Discarded containers		Artificial	20(1B)	N	0	5000	0	0	0	0	0	0	Absent	Absent	0	0	0	0	0	0	0	0	0	0	0	0	0	0	0	0	0	0	0
284	october-december	Index	20	Low dense	2021-12-01	December	13.0646	77.5516	Discarded Plastic Container	Discarded containers		Artificial	20(1D)	N	0	350	0	0	0	0	0	0	Absent	Absent	0	0	0	0	0	0	0	0	0	0	0	0	0	0	0	0	0	0	0
284	october-december	Index	20	Low dense	2021-12-01	December	13.0646	77.5516	Discarded Plastic Container	Discarded containers		Artificial	20(1E)	N	0	500	0	0	0	0	0	0	Absent	Absent	0	0	0	0	0	0	0	0	0	0	0	0	0	0	0	0	0	0	0
285	october-december	Index	20	Low dense	2021-12-01	December	13.0646	77.5518	Polythene cover	Discarded containers		Artificial	20(2A)	N	0	150	0	0	0	0	0	0	Absent	Absent	0	0	0	0	0	0	0	0	0	0	0	0	0	0	0	0	0	0	0
285	october-december	Index	20	Low dense	2021-12-01	December	13.0646	77.5518	Polythene cover	Discarded containers		Artificial	20(2B)	N	0	250	0	0	0	0	0	0	Absent	Absent	0	0	0	0	0	0	0	0	0	0	0	0	0	0	0	0	0	0	0
286	october-december	Index	20	Low dense	2021-12-01	December	13.0643	77.5518	Discarded Plastic Container	Discarded containers		Artificial	20(3B)	N	0	500	0	0	0	0	0	0	Absent	Absent	0	0	0	0	0	0	0	0	0	0	0	0	0	0	0	0	0	0	0
287	october-december	Index	20	Low dense	2021-12-01	December	13.0639	77.5515	Aluminium sheet	Discarded containers		Artificial	20(4A)	N	0	250	0	0	0	0	0	0	Absent	Absent	0	0	0	0	0	0	0	0	0	0	0	0	0	0	0	0	0	0	0
287	october-december	Index	20	Low dense	2021-12-01	December	13.0639	77.5515	Discarded shoe	Discarded containers		Artificial	20(4B)	N	0	150	0	0	0	0	0	0	Absent	Absent	0	0	0	0	0	0	0	0	0	0	0	0	0	0	0	0	0	0	0
287	october-december	Index	20	Low dense	2021-12-01	December	13.0639	77.5515	Discarded shoe	Discarded containers		Artificial	20(4C)	N	0	150	0	0	0	0	0	0	Absent	Absent	0	0	0	0	0	0	0	0	0	0	0	0	0	0	0	0	0	0	0
287	october-december	Index	20	Low dense	2021-12-01	December	13.0639	77.5515	Discarded bottle	Discarded containers		Artificial	20(4D)	N	0	1000	0	0	0	0	0	0	Absent	Absent	0	0	0	0	0	0	0	0	0	0	0	0	0	0	0	0	0	0	0
287	october-december	Index	20	Low dense	2021-12-01	December	13.0639	77.5515	Discarded bottle	Discarded containers		Artificial	20(4E)	N	0	1000	0	0	0	0	0	0	Absent	Absent	0	0	0	0	0	0	0	0	0	0	0	0	0	0	0	0	0	0	0
288	october-december	Index	20	Low dense	2021-12-01	December	13.0633	77.552	Aluminium sheet	Discarded containers		Artificial	20(5A)	N	0	250	0	0	0	0	0	0	Absent	Absent	0	0	0	0	0	0	0	0	0	0	0	0	0	0	0	0	0	0	0
288	october-december	Index	20	Low dense	2021-12-01	December	13.0633	77.552	Aluminium sheet	Discarded containers		Artificial	20(5B)	N	0	250	0	0	0	0	0	0	Absent	Absent	0	0	0	0	0	0	0	0	0	0	0	0	0	0	0	0	0	0	0
290	october-december	Index	20	Low dense	2021-12-01	December	13.0643	77.552	Polythene cover	Discarded containers		Artificial	20(7A)	N	0	500	0	0	0	0	0	0	Absent	Absent	0	0	0	0	0	0	0	0	0	0	0	0	0	0	0	0	0	0	0
290	october-december	Index	20	Low dense	2021-12-01	December	13.0643	77.552	Polythene cover	Discarded containers		Artificial	20(7C)	N	0	500	0	0	0	0	0	0	Absent	Absent	0	0	0	0	0	0	0	0	0	0	0	0	0	0	0	0	0	0	0
290	october-december	Index	20	Low dense	2021-12-01	December	13.0643	77.552	Discarded Plastic Container	Discarded containers		Artificial	20(7B)	Y	1	350	250	250	2.39794	22.9	8.3	0	Absent	Absent	0	0	0	0	0	0	0	0	0	0	0	0	0	0	0	0	0	0	0
291	october-december	Index	20	Low dense	2021-12-01	December	13.0646	77.5523	Grinding stone	Grinding stones		Artificial	20(8B)	N	0	500	0	0	0	0	0	0	Absent	Absent	0	0	0	0	0	0	0	0	0	0	0	0	0	0	0	0	0	0	0
284	october-december	Index	20	Low dense	2021-12-01	December	13.0646	77.5516	Grinding stone	Grinding stones		Artificial	20(1A)	Y	1	500	250	250	2.39794	23.2	8.1	0	Absent	Absent	0	0	0	0	0	0	0	0	0	0	0	0	0	0	0	0	0	0	0
284	october-december	Index	20	Low dense	2021-12-01	December	13.0646	77.5516	Grinding stone	Grinding stones		Artificial	20(1C)	Y	1	500	250	250	2.39794	24.1	8.6	0	Absent	Absent	0	0	0	0	0	0	0	0	0	0	0	0	0	0	0	0	0	0	0
291	october-december	Index	20	Low dense	2021-12-01	December	13.0646	77.5523	Grinding stone	Grinding stones		Artificial	20(8A)	Y	1	500	250	250	2.39794	23.1	8.2	0	Absent	Absent	0	0	0	0	0	0	0	0	0	0	0	0	0	0	0	0	0	0	0
288	october-december	Index	20	Low dense	2021-12-01	December	13.0633	77.552	Ceramic pot	Pots		Artificial	20(5C)	N	0	2000	0	0	0	0	0	0	Absent	Absent	0	0	0	0	0	0	0	0	0	0	0	0	0	0	0	0	0	0	0
288	october-december	Index	20	Low dense	2021-12-01	December	13.0633	77.552	Ceramic pot	Pots		Artificial	20(5D)	N	0	2000	0	0	0	0	0	0	Absent	Absent	0	0	0	0	0	0	0	0	0	0	0	0	0	0	0	0	0	0	0
289	october-december	Index	20	Low dense	2021-12-01	December	13.0639	77.5521	Flower pot	Pots		Artificial	20(6B)	N	0	250	0	0	0	0	0	0	Absent	Absent	0	0	0	0	0	0	0	0	0	0	0	0	0	0	0	0	0	0	0
289	october-december	Index	20	Low dense	2021-12-01	December	13.0639	77.5521	Collection plate	Pots		Artificial	20(6C)	N	0	150	0	0	0	0	0	0	Absent	Absent	0	0	0	0	0	0	0	0	0	0	0	0	0	0	0	0	0	0	0
289	october-december	Index	20	Low dense	2021-12-01	December	13.0639	77.5521	Flower pot	Pots		Artificial	20(6A)	Y	1	150	150	150	2.17609	24.2	8.5	0	Absent	Absent	0	0	0	0	0	0	0	0	0	0	0	0	0	0	0	0	0	0	0
289	october-december	Index	20	Low dense	2021-12-01	December	13.0639	77.5521	Collection plate	Pots		Artificial	20(6D)	Y	1	150	150	150	2.17609	24.9	8.3	0	Absent	Absent	0	0	0	0	0	0	0	0	0	0	0	0	0	0	0	0	0	0	0
299	october-december	Index	21	Low dense	2021-12-01	December	13.0621	77.5557	Discarded Plastic Container	Discarded containers		Artificial	21(1B)	N	0	150	0	0	0	0	0	0	Absent	Absent	0	0	0	0	0	0	0	0	0	0	0	0	0	0	0	0	0	0	0
299	october-december	Index	21	Low dense	2021-12-01	December	13.0621	77.5557	Polythene cover	Discarded containers		Artificial	21(1C)	N	0	250	0	0	0	0	0	0	Absent	Absent	0	0	0	0	0	0	0	0	0	0	0	0	0	0	0	0	0	0	0
300	october-december	Index	21	Low dense	2021-12-01	December	13.0618	77.5556	Polythene cover	Discarded containers		Artificial	21(2A)	N	0	150	0	0	0	0	0	0	Absent	Absent	0	0	0	0	0	0	0	0	0	0	0	0	0	0	0	0	0	0	0
300	october-december	Index	21	Low dense	2021-12-01	December	13.0618	77.5556	Discarded Plastic Container	Discarded containers		Artificial	21(2C)	N	0	350	0	0	0	0	0	0	Absent	Absent	0	0	0	0	0	0	0	0	0	0	0	0	0	0	0	0	0	0	0
301	october-december	Index	21	Low dense	2021-12-01	December	13.0614	77.5556	Polythene cover	Discarded containers		Artificial	21(3A)	N	0	250	0	0	0	0	0	0	Absent	Absent	0	0	0	0	0	0	0	0	0	0	0	0	0	0	0	0	0	0	0
301	october-december	Index	21	Low dense	2021-12-01	December	13.0614	77.5556	Discarded Plastic Container	Discarded containers		Artificial	21(3B)	N	0	150	0	0	0	0	0	0	Absent	Absent	0	0	0	0	0	0	0	0	0	0	0	0	0	0	0	0	0	0	0
302	october-december	Index	21	Low dense	2021-12-01	December	13.0619	77.5559	Polythene cover	Discarded containers		Artificial	21(4D)	N	0	500	0	0	0	0	0	0	Absent	Absent	0	0	0	0	0	0	0	0	0	0	0	0	0	0	0	0	0	0	0
303	october-december	Index	21	Low dense	2021-12-01	December	13.0617	77.5559	Discarded bottle	Discarded containers		Artificial	21(5B)	N	0	1000	0	0	0	0	0	0	Absent	Absent	0	0	0	0	0	0	0	0	0	0	0	0	0	0	0	0	0	0	0
303	october-december	Index	21	Low dense	2021-12-01	December	13.0617	77.5559	Discarded bottle	Discarded containers		Artificial	21(5C)	N	0	1000	0	0	0	0	0	0	Absent	Absent	0	0	0	0	0	0	0	0	0	0	0	0	0	0	0	0	0	0	0
304	october-december	Index	21	Low dense	2021-12-01	December	13.0619	77.5562	Discarded shoe	Discarded containers		Artificial	21(6A)	N	0	500	0	0	0	0	0	0	Absent	Absent	0	0	0	0	0	0	0	0	0	0	0	0	0	0	0	0	0	0	0
304	october-december	Index	21	Low dense	2021-12-01	December	13.0619	77.5562	Discarded shoe	Discarded containers		Artificial	21(6B)	N	0	500	0	0	0	0	0	0	Absent	Absent	0	0	0	0	0	0	0	0	0	0	0	0	0	0	0	0	0	0	0
606	october-december	Index	21	Low dense	2021-12-01	December	13.0613	77.5559	Discarded Plastic Container	Discarded containers		Artificial	21(8A)	N	0	350	0	0	0	0	0	0	Absent	Absent	0	0	0	0	0	0	0	0	0	0	0	0	0	0	0	0	0	0	0
606	october-december	Index	21	Low dense	2021-12-01	December	13.0613	77.5559	Discarded Plastic Container	Discarded containers		Artificial	21(8B)	N	0	750	0	0	0	0	0	0	Absent	Absent	0	0	0	0	0	0	0	0	0	0	0	0	0	0	0	0	0	0	0
606	october-december	Index	21	Low dense	2021-12-01	December	13.0613	77.5559	Discarded Plastic Container	Discarded containers		Artificial	21(8C)	N	0	500	0	0	0	0	0	0	Absent	Absent	0	0	0	0	0	0	0	0	0	0	0	0	0	0	0	0	0	0	0
299	october-december	Index	21	Low dense	2021-12-01	December	13.0621	77.5557	Discarded Plastic Container	Discarded containers		Artificial	21(1A)	Y	1	150	150	150	2.17609	24.2	8.2	0	Absent	Absent	0	0	0	0	0	0	0	0	0	0	0	0	0	0	0	0	0	0	0
299	october-december	Index	21	Low dense	2021-12-01	December	13.0621	77.5557	Polythene cover	Discarded containers		Artificial	21(1D)	Y	1	150	150	150	2.17609	23.9	8.1	0	Absent	Absent	0	0	0	0	0	0	0	0	0	0	0	0	0	0	0	0	0	0	0
302	october-december	Index	21	Low dense	2021-12-01	December	13.0619	77.5559	Discarded Plastic Container	Discarded containers		Artificial	21(4C)	Y	1	250	250	250	2.39794	23.4	8.8	0	Absent	Absent	0	0	0	0	0	0	0	0	0	0	0	0	0	0	0	0	0	0	0
303	october-december	Index	21	Low dense	2021-12-01	December	13.0617	77.5559	Discarded tyre	Discarded tires		Artificial	21(5A)	N	0	500	0	0	0	0	0	0	Absent	Absent	0	0	0	0	0	0	0	0	0	0	0	0	0	0	0	0	0	0	0
300	october-december	Index	21	Low dense	2021-12-01	December	13.0618	77.5556	Grinding stone	Grinding stones		Artificial	21(2B)	N	0	250	0	0	0	0	0	0	Absent	Absent	0	0	0	0	0	0	0	0	0	0	0	0	0	0	0	0	0	0	0
302	october-december	Index	21	Low dense	2021-12-01	December	13.0619	77.5559	Grinding stone	Grinding stones		Artificial	21(4B)	N	0	500	0	0	0	0	0	0	Absent	Absent	0	0	0	0	0	0	0	0	0	0	0	0	0	0	0	0	0	0	0
302	october-december	Index	21	Low dense	2021-12-01	December	13.0619	77.5559	Grinding stone	Grinding stones		Artificial	21(4A)	Y	1	150	150	150	2.17609	23.4	8.6	0	Absent	Absent	0	0	0	0	0	0	0	0	0	0	0	0	0	0	0	0	0	0	0
605	october-december	Index	21	Low dense	2021-12-01	December	13.0616	77.5562	Flower pot	Pots		Artificial	21(7C)	N	0	150	0	0	0	0	0	0	Absent	Absent	0	0	0	0	0	0	0	0	0	0	0	0	0	0	0	0	0	0	0
605	october-december	Index	21	Low dense	2021-12-01	December	13.0616	77.5562	Flower pot	Pots		Artificial	21(7D)	N	0	150	0	0	0	0	0	0	Absent	Absent	0	0	0	0	0	0	0	0	0	0	0	0	0	0	0	0	0	0	0
605	october-december	Index	21	Low dense	2021-12-01	December	13.0616	77.5562	Flower pot	Pots		Artificial	21(7A)	Y	1	150	150	150	2.17609	24.1	8.3	0	Absent	Absent	0	0	0	0	0	0	0	0	0	0	0	0	0	0	0	0	0	0	0
605	october-december	Index	21	Low dense	2021-12-01	December	13.0616	77.5562	Collection plate	Pots		Artificial	21(7B)	Y	1	250	150	150	2.17609	23.2	8.1	0	Absent	Absent	0	0	0	0	0	0	0	0	0	0	0	0	0	0	0	0	0	0	0
429	april-june	Random	115	Low dense	2022-06-02	June	12.9147	77.4845	Coconut Shell	Coconut Shells		Natural	57(6C)	N	0	150	0	0	0	0	0	0	Absent	Absent	0	0	0	0	0	0	0	0	0	0	0	0	0	0	0	0	0	0	0
424	april-june	Random	115	Low dense	2022-06-02	June	12.915	77.485	Polythene cover	Discarded containers		Artificial	57(1A)	N	0	500	0	0	0	0	0	0	Absent	Absent	0	0	0	0	0	0	0	0	0	0	0	0	0	0	0	0	0	0	0
424	april-june	Random	115	Low dense	2022-06-02	June	12.915	77.485	Polythene cover	Discarded containers		Artificial	57(1B)	N	0	500	0	0	0	0	0	0	Absent	Absent	0	0	0	0	0	0	0	0	0	0	0	0	0	0	0	0	0	0	0
424	april-june	Random	115	Low dense	2022-06-02	June	12.915	77.485	Discarded Plastic Container	Discarded containers		Artificial	57(1C)	N	0	100	0	0	0	0	0	0	Absent	Absent	0	0	0	0	0	0	0	0	0	0	0	0	0	0	0	0	0	0	0
424	april-june	Random	115	Low dense	2022-06-02	June	12.915	77.485	Discarded utensil	Discarded containers		Artificial	57(1D)	N	0	1000	0	0	0	0	0	0	Absent	Absent	0	0	0	0	0	0	0	0	0	0	0	0	0	0	0	0	0	0	0
425	april-june	Random	115	Low dense	2022-06-02	June	12.9152	77.4849	Discarded Plastic Container	Discarded containers		Artificial	57(2A)	N	0	500	0	0	0	0	0	0	Absent	Absent	0	0	0	0	0	0	0	0	0	0	0	0	0	0	0	0	0	0	0
425	april-june	Random	115	Low dense	2022-06-02	June	12.9152	77.4849	Discarded Plastic Container	Discarded containers		Artificial	57(2B)	N	0	1000	0	0	0	0	0	0	Absent	Absent	0	0	0	0	0	0	0	0	0	0	0	0	0	0	0	0	0	0	0
425	april-june	Random	115	Low dense	2022-06-02	June	12.9152	77.4849	Polythene cover	Discarded containers		Artificial	57(2C)	N	0	500	0	0	0	0	0	0	Absent	Absent	0	0	0	0	0	0	0	0	0	0	0	0	0	0	0	0	0	0	0
425	april-june	Random	115	Low dense	2022-06-02	June	12.9152	77.4849	Discarded bottle	Discarded containers		Artificial	57(2D)	N	0	1000	0	0	0	0	0	0	Absent	Absent	0	0	0	0	0	0	0	0	0	0	0	0	0	0	0	0	0	0	0
426	april-june	Random	115	Low dense	2022-06-02	June	12.9152	77.4845	Polythene cover	Discarded containers		Artificial	57(3A)	N	0	500	0	0	0	0	0	0	Absent	Absent	0	0	0	0	0	0	0	0	0	0	0	0	0	0	0	0	0	0	0
426	april-june	Random	115	Low dense	2022-06-02	June	12.9152	77.4845	Discarded bottle	Discarded containers		Artificial	57(3B)	N	0	450	0	0	0	0	0	0	Absent	Absent	0	0	0	0	0	0	0	0	0	0	0	0	0	0	0	0	0	0	0
426	april-june	Random	115	Low dense	2022-06-02	June	12.9152	77.4845	Polythene cover	Discarded containers		Artificial	57(3C)	N	0	800	0	0	0	0	0	0	Absent	Absent	0	0	0	0	0	0	0	0	0	0	0	0	0	0	0	0	0	0	0
427	april-june	Random	115	Low dense	2022-06-02	June	12.9148	77.4849	Discarded utensil	Discarded containers		Artificial	57(4D)	N	0	500	0	0	0	0	0	0	Absent	Absent	0	0	0	0	0	0	0	0	0	0	0	0	0	0	0	0	0	0	0
428	april-june	Random	115	Low dense	2022-06-02	June	12.9148	77.4848	Discarded Plastic Container	Discarded containers		Artificial	57(5B)	N	0	1000	0	0	0	0	0	0	Absent	Absent	0	0	0	0	0	0	0	0	0	0	0	0	0	0	0	0	0	0	0
428	april-june	Random	115	Low dense	2022-06-02	June	12.9148	77.4848	Polythene cover	Discarded containers		Artificial	57(5C)	N	0	500	0	0	0	0	0	0	Absent	Absent	0	0	0	0	0	0	0	0	0	0	0	0	0	0	0	0	0	0	0
429	april-june	Random	115	Low dense	2022-06-02	June	12.9147	77.4845	Discarded Plastic Container	Discarded containers		Artificial	57(6A)	N	0	500	0	0	0	0	0	0	Absent	Absent	0	0	0	0	0	0	0	0	0	0	0	0	0	0	0	0	0	0	0
429	april-june	Random	115	Low dense	2022-06-02	June	12.9147	77.4845	Discarded Plastic Container	Discarded containers		Artificial	57(6B)	N	0	500	0	0	0	0	0	0	Absent	Absent	0	0	0	0	0	0	0	0	0	0	0	0	0	0	0	0	0	0	0
428	april-june	Random	115	Low dense	2022-06-02	June	12.9148	77.4848	Discarded Plastic Container	Discarded containers		Artificial	57(5D)	Y	1	5000	5000	5000	3.69897	32.1	8.4	0	Absent	Absent	0	0	0	0	0	0	0	0	0	0	0	0	0	0	0	0	0	0	0
427	april-june	Random	115	Low dense	2022-06-02	June	12.9148	77.4849	Flower pot	Pots		Artificial	57(4C)	N	0	250	0	0	0	0	0	0	Absent	Absent	0	0	0	0	0	0	0	0	0	0	0	0	0	0	0	0	0	0	0
428	april-june	Random	115	Low dense	2022-06-02	June	12.9148	77.4848	Flower pot	Pots		Artificial	57(5A)	Y	1	1000	500	500	2.69897	31.8	8.2	1	Present	Absent	0	0	0	0	0	0	0	0	0	0	0	0	0	0	0	0	0	0	0
427	april-june	Random	115	Low dense	2022-06-02	June	12.9148	77.4849	Plastic drum	Storage containers		Artificial	57(4A)	N	0	100000	0	0	0	0	0	0	Absent	Absent	0	0	0	0	0	0	0	0	0	0	0	0	0	0	0	0	0	0	0
427	april-june	Random	115	Low dense	2022-06-02	June	12.9148	77.4849	Plastic drum	Storage containers		Artificial	57(4B)	N	0	100000	0	0	0	0	0	0	Absent	Absent	0	0	0	0	0	0	0	0	0	0	0	0	0	0	0	0	0	0	0
417	april-june	Random	116	Low dense	2022-06-02	June	12.9122	77.4765	Coconut Shell	Coconut Shells		Natural	58(1C)	N	0	150	0	0	0	0	0	0	Absent	Absent	0	0	0	0	0	0	0	0	0	0	0	0	0	0	0	0	0	0	0
417	april-june	Random	116	Low dense	2022-06-02	June	12.9122	77.4765	Coconut Shell	Coconut Shells		Natural	58(1D)	N	0	150	0	0	0	0	0	0	Absent	Absent	0	0	0	0	0	0	0	0	0	0	0	0	0	0	0	0	0	0	0
418	april-june	Random	116	Low dense	2022-06-02	June	12.9124	77.4765	Coconut Shell	Coconut Shells		Natural	58(2A)	N	0	150	0	0	0	0	0	0	Absent	Absent	0	0	0	0	0	0	0	0	0	0	0	0	0	0	0	0	0	0	0
418	april-june	Random	116	Low dense	2022-06-02	June	12.9124	77.4765	Coconut Shell	Coconut Shells		Natural	58(2B)	N	0	150	0	0	0	0	0	0	Absent	Absent	0	0	0	0	0	0	0	0	0	0	0	0	0	0	0	0	0	0	0
423	april-june	Random	116	Low dense	2022-06-02	June	12.9124	77.476	Coconut Shell	Coconut Shells		Natural	58(7E)	N	0	150	0	0	0	0	0	0	Absent	Absent	0	0	0	0	0	0	0	0	0	0	0	0	0	0	0	0	0	0	0
417	april-june	Random	116	Low dense	2022-06-02	June	12.9122	77.4765	Discarded Plastic Container	Discarded containers		Artificial	58(1A)	N	0	500	0	0	0	0	0	0	Absent	Absent	0	0	0	0	0	0	0	0	0	0	0	0	0	0	0	0	0	0	0
417	april-june	Random	116	Low dense	2022-06-02	June	12.9122	77.4765	Polythene cover	Discarded containers		Artificial	58(1B)	N	0	1000	0	0	0	0	0	0	Absent	Absent	0	0	0	0	0	0	0	0	0	0	0	0	0	0	0	0	0	0	0
418	april-june	Random	116	Low dense	2022-06-02	June	12.9124	77.4765	Discarded Plastic Container	Discarded containers		Artificial	58(2C)	N	0	650	0	0	0	0	0	0	Absent	Absent	0	0	0	0	0	0	0	0	0	0	0	0	0	0	0	0	0	0	0
418	april-june	Random	116	Low dense	2022-06-02	June	12.9124	77.4765	Discarded bottle	Discarded containers		Artificial	58(2D)	N	0	500	0	0	0	0	0	0	Absent	Absent	0	0	0	0	0	0	0	0	0	0	0	0	0	0	0	0	0	0	0
419	april-june	Random	116	Low dense	2022-06-02	June	12.9121	77.4762	Discarded Plastic Container	Discarded containers		Artificial	58(3A)	N	0	150	0	0	0	0	0	0	Absent	Absent	0	0	0	0	0	0	0	0	0	0	0	0	0	0	0	0	0	0	0
419	april-june	Random	116	Low dense	2022-06-02	June	12.9121	77.4762	Polythene cover	Discarded containers		Artificial	58(3B)	N	0	500	0	0	0	0	0	0	Absent	Absent	0	0	0	0	0	0	0	0	0	0	0	0	0	0	0	0	0	0	0
420	april-june	Random	116	Low dense	2022-06-02	June	12.9123	77.4763	Discarded Plastic Container	Discarded containers		Artificial	58(4C)	N	0	3000	0	0	0	0	0	0	Absent	Absent	0	0	0	0	0	0	0	0	0	0	0	0	0	0	0	0	0	0	0
421	april-june	Random	116	Low dense	2022-06-02	June	12.9124	77.4763	Discarded Plastic Container	Discarded containers		Artificial	58(5B)	N	0	150	0	0	0	0	0	0	Absent	Absent	0	0	0	0	0	0	0	0	0	0	0	0	0	0	0	0	0	0	0
421	april-june	Random	116	Low dense	2022-06-02	June	12.9124	77.4763	Polythene cover	Discarded containers		Artificial	58(5C)	N	0	500	0	0	0	0	0	0	Absent	Absent	0	0	0	0	0	0	0	0	0	0	0	0	0	0	0	0	0	0	0
421	april-june	Random	116	Low dense	2022-06-02	June	12.9124	77.4763	Polythene cover	Discarded containers		Artificial	58(5D)	N	0	150	0	0	0	0	0	0	Absent	Absent	0	0	0	0	0	0	0	0	0	0	0	0	0	0	0	0	0	0	0
422	april-june	Random	116	Low dense	2022-06-02	June	12.9122	77.476	Discarded Plastic Container	Discarded containers		Artificial	58(6A)	N	0	150	0	0	0	0	0	0	Absent	Absent	0	0	0	0	0	0	0	0	0	0	0	0	0	0	0	0	0	0	0
422	april-june	Random	116	Low dense	2022-06-02	June	12.9122	77.476	Polythene cover	Discarded containers		Artificial	58(6B)	N	0	600	0	0	0	0	0	0	Absent	Absent	0	0	0	0	0	0	0	0	0	0	0	0	0	0	0	0	0	0	0
422	april-june	Random	116	Low dense	2022-06-02	June	12.9122	77.476	Polythene cover	Discarded containers		Artificial	58(6C)	N	0	500	0	0	0	0	0	0	Absent	Absent	0	0	0	0	0	0	0	0	0	0	0	0	0	0	0	0	0	0	0
422	april-june	Random	116	Low dense	2022-06-02	June	12.9122	77.476	Discarded Plastic Container	Discarded containers		Artificial	58(6D)	N	0	1000	0	0	0	0	0	0	Absent	Absent	0	0	0	0	0	0	0	0	0	0	0	0	0	0	0	0	0	0	0
423	april-june	Random	116	Low dense	2022-06-02	June	12.9124	77.476	Polythene cover	Discarded containers		Artificial	58(7A)	N	0	500	0	0	0	0	0	0	Absent	Absent	0	0	0	0	0	0	0	0	0	0	0	0	0	0	0	0	0	0	0
423	april-june	Random	116	Low dense	2022-06-02	June	12.9124	77.476	Polythene cover	Discarded containers		Artificial	58(7B)	N	0	150	0	0	0	0	0	0	Absent	Absent	0	0	0	0	0	0	0	0	0	0	0	0	0	0	0	0	0	0	0
423	april-june	Random	116	Low dense	2022-06-02	June	12.9124	77.476	Discarded Plastic Container	Discarded containers		Artificial	58(7C)	N	0	500	0	0	0	0	0	0	Absent	Absent	0	0	0	0	0	0	0	0	0	0	0	0	0	0	0	0	0	0	0
423	april-june	Random	116	Low dense	2022-06-02	June	12.9124	77.476	Discarded Plastic Container	Discarded containers		Artificial	58(7D)	N	0	1000	0	0	0	0	0	0	Absent	Absent	0	0	0	0	0	0	0	0	0	0	0	0	0	0	0	0	0	0	0
419	april-june	Random	116	Low dense	2022-06-02	June	12.9121	77.4762	Flower pot	Pots		Artificial	58(3C)	N	0	150	0	0	0	0	0	0	Absent	Absent	0	0	0	0	0	0	0	0	0	0	0	0	0	0	0	0	0	0	0
419	april-june	Random	116	Low dense	2022-06-02	June	12.9121	77.4762	Flower pot	Pots		Artificial	58(3D)	N	0	150	0	0	0	0	0	0	Absent	Absent	0	0	0	0	0	0	0	0	0	0	0	0	0	0	0	0	0	0	0
420	april-june	Random	116	Low dense	2022-06-02	June	12.9123	77.4763	Flower pot	Pots		Artificial	58(4A)	N	0	500	0	0	0	0	0	0	Absent	Absent	0	0	0	0	0	0	0	0	0	0	0	0	0	0	0	0	0	0	0
420	april-june	Random	116	Low dense	2022-06-02	June	12.9123	77.4763	Flower pot	Pots		Artificial	58(4B)	N	0	1000	0	0	0	0	0	0	Absent	Absent	0	0	0	0	0	0	0	0	0	0	0	0	0	0	0	0	0	0	0
421	april-june	Random	116	Low dense	2022-06-02	June	12.9124	77.4763	Flower pot	Pots		Artificial	58(5A)	N	0	500	0	0	0	0	0	0	Absent	Absent	0	0	0	0	0	0	0	0	0	0	0	0	0	0	0	0	0	0	0
329	july-september	Index	22	Plantation	2021-08-02	August	13.0793	77.5247	Coconut Shell	Coconut Shells		Natural	22(10B)	N	0	250	0	0	0	0	0	0	Absent	Absent	0	0	0	0	0	0	0	0	0	0	0	0	0	0	0	0	0	0	0
320	july-september	Index	22	Plantation	2021-08-02	August	13.0794	77.5251	Coconut spathe	Coconut Shells		Natural	22(1A)	N	0	150	0	0	0	0	0	0	Absent	Absent	0	0	0	0	0	0	0	0	0	0	0	0	0	0	0	0	0	0	0
324	july-september	Index	22	Plantation	2021-08-02	August	13.0795	77.5249	Coconut Shell	Coconut Shells		Natural	22(5C)	N	0	200	0	0	0	0	0	0	Absent	Absent	0	0	0	0	0	0	0	0	0	0	0	0	0	0	0	0	0	0	0
325	july-september	Index	22	Plantation	2021-08-02	August	13.0795	77.5248	Coconut Shell	Coconut Shells		Natural	22(6A)	N	0	200	0	0	0	0	0	0	Absent	Absent	0	0	0	0	0	0	0	0	0	0	0	0	0	0	0	0	0	0	0
326	july-september	Index	22	Plantation	2021-08-02	August	13.0795	77.5247	Coconut spathe	Coconut Shells		Natural	22(7A)	N	0	500	0	0	0	0	0	0	Absent	Absent	0	0	0	0	0	0	0	0	0	0	0	0	0	0	0	0	0	0	0
326	july-september	Index	22	Plantation	2021-08-02	August	13.0795	77.5247	Coconut Shell	Coconut Shells		Natural	22(7C)	N	0	200	0	0	0	0	0	0	Absent	Absent	0	0	0	0	0	0	0	0	0	0	0	0	0	0	0	0	0	0	0
327	july-september	Index	22	Plantation	2021-08-02	August	13.0794	77.5249	Coconut Shell	Coconut Shells		Natural	22(8B)	N	0	200	0	0	0	0	0	0	Absent	Absent	0	0	0	0	0	0	0	0	0	0	0	0	0	0	0	0	0	0	0
328	july-september	Index	22	Plantation	2021-08-02	August	13.0793	77.5248	Coconut Shell	Coconut Shells		Natural	22(9A)	N	0	150	0	0	0	0	0	0	Absent	Absent	0	0	0	0	0	0	0	0	0	0	0	0	0	0	0	0	0	0	0
322	july-september	Index	22	Plantation	2021-08-02	August	13.0796	77.525	Coconut Shell	Coconut Shells		Natural	22(3A)	N	0	200	0	0	0	0	0	0	Absent	Absent	0	0	0	0	0	0	0	0	0	0	0	0	0	0	0	0	0	0	0
323	july-september	Index	22	Plantation	2021-08-02	August	13.0796	77.5249	Coconut spathe	Coconut Shells		Natural	22(4E)	N	0	NA	0	0	0	0	0	0	Absent	Absent	0	0	0	0	0	0	0	0	0	0	0	0	0	0	0	0	0	0	0
323	july-september	Index	22	Plantation	2021-08-02	August	13.0796	77.5249	Coconut Shell	Coconut Shells		Natural	22(4D)	N	0	200	0	0	0	0	0	0	Absent	Absent	0	0	0	0	0	0	0	0	0	0	0	0	0	0	0	0	0	0	0
324	july-september	Index	22	Plantation	2021-08-02	August	13.0795	77.5249	Coconut spathe	Coconut Shells		Natural	22(5B)	N	0	500	0	0	0	0	0	0	Absent	Absent	0	0	0	0	0	0	0	0	0	0	0	0	0	0	0	0	0	0	0
326	july-september	Index	22	Plantation	2021-08-02	August	13.0795	77.5247	Coconut spathe	Coconut Shells		Natural	22(7D)	N	0	500	0	0	0	0	0	0	Absent	Absent	0	0	0	0	0	0	0	0	0	0	0	0	0	0	0	0	0	0	0
325	july-september	Index	22	Plantation	2021-08-02	August	13.0795	77.5248	Coconut spathe	Coconut Shells		Natural	22(6C)	N	0	500	0	0	0	0	0	0	Absent	Absent	0	0	0	0	0	0	0	0	0	0	0	0	0	0	0	0	0	0	0
326	july-september	Index	22	Plantation	2021-08-02	August	13.0795	77.5247	Coconut spathe	Coconut Shells		Natural	22(7B)	N	0	500	0	0	0	0	0	0	Absent	Absent	0	0	0	0	0	0	0	0	0	0	0	0	0	0	0	0	0	0	0
320	july-september	Index	22	Plantation	2021-08-02	August	13.0794	77.5251	Polythene cover	Discarded containers		Artificial	22(1D)	N	0	150	0	0	0	0	0	0	Absent	Absent	0	0	0	0	0	0	0	0	0	0	0	0	0	0	0	0	0	0	0
320	july-september	Index	22	Plantation	2021-08-02	August	13.0794	77.5251	Discarded shoe	Discarded containers		Artificial	22(1E)	N	0	200	0	0	0	0	0	0	Absent	Absent	0	0	0	0	0	0	0	0	0	0	0	0	0	0	0	0	0	0	0
320	july-september	Index	22	Plantation	2021-08-02	August	13.0794	77.5251	Polythene cover	Discarded containers		Artificial	22(1H)	N	0	150	0	0	0	0	0	0	Absent	Absent	0	0	0	0	0	0	0	0	0	0	0	0	0	0	0	0	0	0	0
320	july-september	Index	22	Plantation	2021-08-02	August	13.0794	77.5251	Aluminium sheet	Discarded containers		Artificial	22(1J)	N	0	150	0	0	0	0	0	0	Absent	Absent	0	0	0	0	0	0	0	0	0	0	0	0	0	0	0	0	0	0	0
322	july-september	Index	22	Plantation	2021-08-02	August	13.0796	77.525	Polythene cover	Discarded containers		Artificial	22(3B)	N	0	150	0	0	0	0	0	0	Absent	Absent	0	0	0	0	0	0	0	0	0	0	0	0	0	0	0	0	0	0	0
322	july-september	Index	22	Plantation	2021-08-02	August	13.0796	77.525	Discarded Plastic Container	Discarded containers		Artificial	22(3C)	N	0	250	0	0	0	0	0	0	Absent	Absent	0	0	0	0	0	0	0	0	0	0	0	0	0	0	0	0	0	0	0
322	july-september	Index	22	Plantation	2021-08-02	August	13.0796	77.525	Discarded bottle	Discarded containers		Artificial	22(3D)	N	0	500	0	0	0	0	0	0	Absent	Absent	0	0	0	0	0	0	0	0	0	0	0	0	0	0	0	0	0	0	0
323	july-september	Index	22	Plantation	2021-08-02	August	13.0796	77.5249	Polythene cover	Discarded containers		Artificial	22(4B)	N	0	150	0	0	0	0	0	0	Absent	Absent	0	0	0	0	0	0	0	0	0	0	0	0	0	0	0	0	0	0	0
320	july-september	Index	22	Plantation	2021-08-02	August	13.0794	77.5251	Discarded shoe	Discarded containers		Artificial	22(1C)	N	0	200	0	0	0	0	0	0	Absent	Absent	0	0	0	0	0	0	0	0	0	0	0	0	0	0	0	0	0	0	0
320	july-september	Index	22	Plantation	2021-08-02	August	13.0794	77.5251	Discarded Plastic Container	Discarded containers		Artificial	22(1F)	N	0	150	0	0	0	0	0	0	Absent	Absent	0	0	0	0	0	0	0	0	0	0	0	0	0	0	0	0	0	0	0
323	july-september	Index	22	Plantation	2021-08-02	August	13.0796	77.5249	Discarded Plastic Container	Discarded containers		Artificial	22(4A)	N	0	500	0	0	0	0	0	0	Absent	Absent	0	0	0	0	0	0	0	0	0	0	0	0	0	0	0	0	0	0	0
323	july-september	Index	22	Plantation	2021-08-02	August	13.0796	77.5249	Polythene cover	Discarded containers		Artificial	22(4C)	N	0	150	0	0	0	0	0	0	Absent	Absent	0	0	0	0	0	0	0	0	0	0	0	0	0	0	0	0	0	0	0
324	july-september	Index	22	Plantation	2021-08-02	August	13.0795	77.5249	Discarded Plastic Container	Discarded containers		Artificial	22(5D)	N	0	150	0	0	0	0	0	0	Absent	Absent	0	0	0	0	0	0	0	0	0	0	0	0	0	0	0	0	0	0	0
324	july-september	Index	22	Plantation	2021-08-02	August	13.0795	77.5249	Discarded bottle	Discarded containers		Artificial	22(5E)	N	0	500	0	0	0	0	0	0	Absent	Absent	0	0	0	0	0	0	0	0	0	0	0	0	0	0	0	0	0	0	0
325	july-september	Index	22	Plantation	2021-08-02	August	13.0795	77.5248	Discarded bottle	Discarded containers		Artificial	22(6B)	N	0	500	0	0	0	0	0	0	Absent	Absent	0	0	0	0	0	0	0	0	0	0	0	0	0	0	0	0	0	0	0
327	july-september	Index	22	Plantation	2021-08-02	August	13.0794	77.5249	Discarded shoe	Discarded containers		Artificial	22(8A)	N	0	200	0	0	0	0	0	0	Absent	Absent	0	0	0	0	0	0	0	0	0	0	0	0	0	0	0	0	0	0	0
329	july-september	Index	22	Plantation	2021-08-02	August	13.0793	77.5247	Discarded Plastic Container	Discarded containers		Artificial	22(10A)	N	0	200	0	0	0	0	0	0	Absent	Absent	0	0	0	0	0	0	0	0	0	0	0	0	0	0	0	0	0	0	0
320	july-september	Index	22	Plantation	2021-08-02	August	13.0794	77.5251	Discarded Plastic Container	Discarded containers		Artificial	22(1B)	N	0	150	0	0	0	0	0	0	Absent	Absent	0	0	0	0	0	0	0	0	0	0	0	0	0	0	0	0	0	0	0
320	july-september	Index	22	Plantation	2021-08-02	August	13.0794	77.5251	Discarded bottle	Discarded containers		Artificial	22(1G)	N	0	250	0	0	0	0	0	0	Absent	Absent	0	0	0	0	0	0	0	0	0	0	0	0	0	0	0	0	0	0	0
321	july-september	Index	22	Plantation	2021-08-02	August	13.0794	77.5251	Discarded Plastic Container	Discarded containers		Artificial	22(2A)	Y	1	5000	500	500	2.69897	27.5	7.9	0	Absent	Absent	0	0	0	0	0	0	0	0	0	0	0	0	0	0	0	0	0	0	0
327	july-september	Index	22	Plantation	2021-08-02	August	13.0794	77.5249	Discarded Plastic Container	Discarded containers		Artificial	22(8C)	Y	1	200	200	200	2.30103	26.1	8.5	0	Absent	Absent	0	0	0	0	0	0	0	0	0	0	0	0	0	0	0	0	0	0	0
324	july-september	Index	22	Plantation	2021-08-02	August	13.0795	77.5249	Discarded tyre	Discarded tires		Artificial	22(5A)	Y	1	250	100	100	2	25.2	7.9	0	Absent	Absent	0	0	0	0	0	0	0	0	0	0	0	0	0	0	0	0	0	0	0
622	october-december	Index	16	High dense	2021-12-02	December	13.0606	77.5581	Coconut Shell	Coconut Shells		Natural	16(1E)	N	0	500	0	0	0	0	0	0	Absent	Absent	0	0	0	0	0	0	0	0	0	0	0	0	0	0	0	0	0	0	0
622	october-december	Index	16	High dense	2021-12-02	December	13.0606	77.5581	Coconut Shell	Coconut Shells		Natural	16(1F)	N	0	500	0	0	0	0	0	0	Absent	Absent	0	0	0	0	0	0	0	0	0	0	0	0	0	0	0	0	0	0	0
625	october-december	Index	16	High dense	2021-12-02	December	13.0603	77.5588	Coconut Shell	Coconut Shells		Natural	16(4E)	N	0	500	0	0	0	0	0	0	Absent	Absent	0	0	0	0	0	0	0	0	0	0	0	0	0	0	0	0	0	0	0
626	october-december	Index	16	High dense	2021-12-02	December	13.06	77.5587	Coconut Shell	Coconut Shells		Natural	16(5E)	N	0	500	0	0	0	0	0	0	Absent	Absent	0	0	0	0	0	0	0	0	0	0	0	0	0	0	0	0	0	0	0
627	october-december	Index	16	High dense	2021-12-02	December	13.0599	77.5587	Coconut Shell	Coconut Shells		Natural	16(6E)	N	0	500	0	0	0	0	0	0	Absent	Absent	0	0	0	0	0	0	0	0	0	0	0	0	0	0	0	0	0	0	0
625	october-december	Index	16	High dense	2021-12-02	December	13.0603	77.5588	Aluminium sheet	Discarded containers		Artificial	16(4A)	N	0	100	0	0	0	0	0	0	Absent	Absent	0	0	0	0	0	0	0	0	0	0	0	0	0	0	0	0	0	0	0
622	october-december	Index	16	High dense	2021-12-02	December	13.0606	77.5581	Discarded Plastic Container	Discarded containers		Artificial	16(1A)	N	0	500	0	0	0	0	0	0	Absent	Absent	0	0	0	0	0	0	0	0	0	0	0	0	0	0	0	0	0	0	0
622	october-december	Index	16	High dense	2021-12-02	December	13.0606	77.5581	Polythene cover	Discarded containers		Artificial	16(1C)	N	0	150	0	0	0	0	0	0	Absent	Absent	0	0	0	0	0	0	0	0	0	0	0	0	0	0	0	0	0	0	0
622	october-december	Index	16	High dense	2021-12-02	December	13.0606	77.5581	Aluminium sheet	Discarded containers		Artificial	16(1D)	N	0	100	0	0	0	0	0	0	Absent	Absent	0	0	0	0	0	0	0	0	0	0	0	0	0	0	0	0	0	0	0
626	october-december	Index	16	High dense	2021-12-02	December	13.06	77.5587	Aluminium sheet	Discarded containers		Artificial	16(5C)	N	0	100	0	0	0	0	0	0	Absent	Absent	0	0	0	0	0	0	0	0	0	0	0	0	0	0	0	0	0	0	0
626	october-december	Index	16	High dense	2021-12-02	December	13.06	77.5587	Discarded shoe	Discarded containers		Artificial	16(5D)	N	0	500	0	0	0	0	0	0	Absent	Absent	0	0	0	0	0	0	0	0	0	0	0	0	0	0	0	0	0	0	0
627	october-december	Index	16	High dense	2021-12-02	December	13.0599	77.5587	Discarded shoe	Discarded containers		Artificial	16(6D)	N	0	500	0	0	0	0	0	0	Absent	Absent	0	0	0	0	0	0	0	0	0	0	0	0	0	0	0	0	0	0	0
627	october-december	Index	16	High dense	2021-12-02	December	13.0599	77.5587	Aluminium sheet	Discarded containers		Artificial	16(6C)	N	0	100	0	0	0	0	0	0	Absent	Absent	0	0	0	0	0	0	0	0	0	0	0	0	0	0	0	0	0	0	0
625	october-december	Index	16	High dense	2021-12-02	December	13.0603	77.5588	Discarded shoe	Discarded containers		Artificial	16(4B)	Y	1	500	300	300	2.47712	24.1	7.2	0	Absent	Absent	0	0	0	0	0	0	0	0	0	0	0	0	0	0	0	0	0	0	0
625	october-december	Index	16	High dense	2021-12-02	December	13.0603	77.5588	Discarded Plastic Container	Discarded containers		Artificial	16(4C)	Y	1	1000	250	250	2.39794	23.9	7.5	0	Absent	Absent	0	0	0	0	0	0	0	0	0	0	0	0	0	0	0	0	0	0	0
622	october-december	Index	16	High dense	2021-12-02	December	13.0606	77.5581	Discarded Plastic Container	Discarded containers		Artificial	16(1B)	Y	1	1000	500	500	2.69897	23.1	7.8	0	Absent	Absent	0	0	0	0	0	0	0	0	0	0	0	0	0	0	0	0	0	0	0
623	october-december	Index	16	High dense	2021-12-02	December	13.0606	77.5583	Discarded bottle	Discarded containers		Artificial	16(2A)	Y	1	750	500	500	2.69897	23.2	7.4	0	Absent	Absent	0	0	0	0	0	0	0	0	0	0	0	0	0	0	0	0	0	0	0
625	october-december	Index	16	High dense	2021-12-02	December	13.0603	77.5588	Discarded Plastic Container	Discarded containers		Artificial	16(4D)	Y	1	1000	100	100	2	23.8	7.4	0	Absent	Absent	0	0	0	0	0	0	0	0	0	0	0	0	0	0	0	0	0	0	0
626	october-december	Index	16	High dense	2021-12-02	December	13.06	77.5587	Discarded Plastic Container	Discarded containers		Artificial	16(5B)	Y	1	500	100	100	2	23.8	7.7	0	Absent	Absent	0	0	0	0	0	0	0	0	0	0	0	0	0	0	0	0	0	0	0
627	october-december	Index	16	High dense	2021-12-02	December	13.0599	77.5587	Discarded Plastic Container	Discarded containers		Artificial	16(6B)	Y	1	500	100	100	2	23.8	7.7	0	Absent	Absent	0	0	0	0	0	0	0	0	0	0	0	0	0	0	0	0	0	0	0
626	october-december	Index	16	High dense	2021-12-02	December	13.06	77.5587	Plant axil	Plant axils	Colocasia	Natural	16(5F)	N	0	NA	0	0	0	0	0	0	Absent	Absent	0	0	0	0	0	0	0	0	0	0	0	0	0	0	0	0	0	0	0
627	october-december	Index	16	High dense	2021-12-02	December	13.0599	77.5587	Plant axil	Plant axils	Colocasia	Natural	16(6F)	N	0	NA	0	0	0	0	0	0	Absent	Absent	0	0	0	0	0	0	0	0	0	0	0	0	0	0	0	0	0	0	0
628	october-december	Index	16	High dense	2021-12-02	December	13.0601	77.5585	Flower pot	Pots		Artificial	16(7A)	N	0	2000	0	0	0	0	0	0	Absent	Absent	0	0	0	0	0	0	0	0	0	0	0	0	0	0	0	0	0	0	0
628	october-december	Index	16	High dense	2021-12-02	December	13.0601	77.5585	Collection plate	Pots		Artificial	16(7B)	N	0	150	0	0	0	0	0	0	Absent	Absent	0	0	0	0	0	0	0	0	0	0	0	0	0	0	0	0	0	0	0
628	october-december	Index	16	High dense	2021-12-02	December	13.0601	77.5585	Collection plate	Pots		Artificial	16(7C)	N	0	150	0	0	0	0	0	0	Absent	Absent	0	0	0	0	0	0	0	0	0	0	0	0	0	0	0	0	0	0	0
624	october-december	Index	16	High dense	2021-12-02	December	13.0606	77.5585	Collection plate	Pots		Artificial	16(3C)	Y	1	100	50	50	1.69897	24	7.4	0	Absent	Absent	0	0	0	0	0	0	0	0	0	0	0	0	0	0	0	0	0	0	0
624	october-december	Index	16	High dense	2021-12-02	December	13.0606	77.5585	Collection plate	Pots		Artificial	16(3D)	Y	1	100	50	50	1.69897	24.3	7.6	0	Absent	Absent	0	0	0	0	0	0	0	0	0	0	0	0	0	0	0	0	0	0	0
623	october-december	Index	16	High dense	2021-12-02	December	13.0606	77.5583	Ceramic pot	Pots		Artificial	16(2B)	Y	1	2000	1000	1000	3	23.4	7.5	0	Absent	Absent	0	0	0	0	0	0	0	0	0	0	0	0	0	0	0	0	0	0	0
623	october-december	Index	16	High dense	2021-12-02	December	13.0606	77.5583	Collection plate	Pots		Artificial	16(2C)	Y	1	200	100	100	2	24.1	7.3	0	Absent	Absent	0	0	0	0	0	0	0	0	0	0	0	0	0	0	0	0	0	0	0
623	october-december	Index	16	High dense	2021-12-02	December	13.0606	77.5583	Flower pot	Pots		Artificial	16(2D)	Y	1	2000	100	100	2	24.5	7.6	0	Absent	Absent	0	0	0	0	0	0	0	0	0	0	0	0	0	0	0	0	0	0	0
624	october-december	Index	16	High dense	2021-12-02	December	13.0606	77.5585	Flower pot	Pots		Artificial	16(3A)	Y	1	2000	500	500	2.69897	24.3	7.3	0	Absent	Absent	0	0	0	0	0	0	0	0	0	0	0	0	0	0	0	0	0	0	0
628	october-december	Index	16	High dense	2021-12-02	December	13.0601	77.5585	Ceramic pot	Pots		Artificial	16(7D)	Y	1	2000	1000	1000	3	23.8	7.8	0	Absent	Absent	0	0	0	0	0	0	0	0	0	0	0	0	0	0	0	0	0	0	0
629	october-december	Index	16	High dense	2021-12-02	December	13.0603	77.5581	Flower pot	Pots		Artificial	16(8B)	Y	1	2000	250	250	2.39794	23.9	7.3	0	Absent	Absent	0	0	0	0	0	0	0	0	0	0	0	0	0	0	0	0	0	0	0
624	october-december	Index	16	High dense	2021-12-02	December	13.0606	77.5585	Flower pot	Pots		Artificial	16(3B)	Y	1	2000	600	600	2.77815	24.1	7.2	0	Absent	Absent	0	0	0	0	0	0	0	0	0	0	0	0	0	0	0	0	0	0	0
626	october-december	Index	16	High dense	2021-12-02	December	13.06	77.5587	Plastic drum	Storage containers		Artificial	16(5A)	N	0	2000	0	0	0	0	0	0	Absent	Absent	0	0	0	0	0	0	0	0	0	0	0	0	0	0	0	0	0	0	0
629	october-december	Index	16	High dense	2021-12-02	December	13.0603	77.5581	Plastic drum	Storage containers		Artificial	16(8A)	N	0	20000	0	0	0	0	0	0	Absent	Absent	0	0	0	0	0	0	0	0	0	0	0	0	0	0	0	0	0	0	0
627	october-december	Index	16	High dense	2021-12-02	December	13.0599	77.5587	Plastic drum	Storage containers		Artificial	16(6A)	N	0	2000	0	0	0	0	0	0	Absent	Absent	0	0	0	0	0	0	0	0	0	0	0	0	0	0	0	0	0	0	0
619	october-december	Index	42	High dense	2021-12-02	December	12.9463	77.5747	Coconut Shell	Coconut Shells		Natural	42(7D)	N	0	500	0	0	0	0	0	0	Absent	Absent	0	0	0	0	0	0	0	0	0	0	0	0	0	0	0	0	0	0	0
619	october-december	Index	42	High dense	2021-12-02	December	12.9463	77.5747	Coconut Shell	Coconut Shells		Natural	42(7E)	N	0	500	0	0	0	0	0	0	Absent	Absent	0	0	0	0	0	0	0	0	0	0	0	0	0	0	0	0	0	0	0
614	october-december	Index	42	High dense	2021-12-02	December	12.946	77.5742	Discarded bottle	Discarded containers		Artificial	42(2A)	N	0	750	0	0	0	0	0	0	Absent	Absent	0	0	0	0	0	0	0	0	0	0	0	0	0	0	0	0	0	0	0
614	october-december	Index	42	High dense	2021-12-02	December	12.946	77.5742	Polythene cover	Discarded containers		Artificial	42(2D)	N	0	100	0	0	0	0	0	0	Absent	Absent	0	0	0	0	0	0	0	0	0	0	0	0	0	0	0	0	0	0	0
616	october-december	Index	42	High dense	2021-12-02	December	12.945	77.5748	Discarded Plastic Container	Discarded containers		Artificial	42(4A)	N	0	1000	0	0	0	0	0	0	Absent	Absent	0	0	0	0	0	0	0	0	0	0	0	0	0	0	0	0	0	0	0
616	october-december	Index	42	High dense	2021-12-02	December	12.945	77.5748	Aluminium sheet	Discarded containers		Artificial	42(4B)	N	0	150	0	0	0	0	0	0	Absent	Absent	0	0	0	0	0	0	0	0	0	0	0	0	0	0	0	0	0	0	0
616	october-december	Index	42	High dense	2021-12-02	December	12.945	77.5748	Polythene cover	Discarded containers		Artificial	42(4E)	N	0	100	0	0	0	0	0	0	Absent	Absent	0	0	0	0	0	0	0	0	0	0	0	0	0	0	0	0	0	0	0
619	october-december	Index	42	High dense	2021-12-02	December	12.9463	77.5747	Aluminium sheet	Discarded containers		Artificial	42(7C)	N	0	150	0	0	0	0	0	0	Absent	Absent	0	0	0	0	0	0	0	0	0	0	0	0	0	0	0	0	0	0	0
620	october-december	Index	42	High dense	2021-12-02	December	12.9466	77.5747	Polythene cover	Discarded containers		Artificial	42(8C)	N	0	100	0	0	0	0	0	0	Absent	Absent	0	0	0	0	0	0	0	0	0	0	0	0	0	0	0	0	0	0	0
614	october-december	Index	42	High dense	2021-12-02	December	12.946	77.5742	Discarded Plastic Container	Discarded containers		Artificial	42(2B)	Y	1	500	500	500	2.69897	22.2	7.3	0	Absent	Absent	0	0	0	0	0	0	0	0	0	0	0	0	0	0	0	0	0	0	0
614	october-december	Index	42	High dense	2021-12-02	December	12.946	77.5742	Aluminium sheet	Discarded containers		Artificial	42(2C)	Y	1	150	50	50	1.69897	21.2	7.4	0	Absent	Absent	0	0	0	0	0	0	0	0	0	0	0	0	0	0	0	0	0	0	0
616	october-december	Index	42	High dense	2021-12-02	December	12.945	77.5748	Discarded Plastic Container	Discarded containers		Artificial	42(4C)	Y	1	500	500	500	2.69897	21.5	7.3	0	Absent	Absent	0	0	0	0	0	0	0	0	0	0	0	0	0	0	0	0	0	0	0
616	october-december	Index	42	High dense	2021-12-02	December	12.945	77.5748	Discarded Plastic Container	Discarded containers		Artificial	42(4D)	Y	1	500	500	500	2.69897	21.4	7.4	0	Absent	Absent	0	0	0	0	0	0	0	0	0	0	0	0	0	0	0	0	0	0	0
619	october-december	Index	42	High dense	2021-12-02	December	12.9463	77.5747	Discarded Plastic Container	Discarded containers		Artificial	42(7A)	Y	1	1000	300	300	2.47712	22.2	7.3	0	Absent	Absent	0	0	0	0	0	0	0	0	0	0	0	0	0	0	0	0	0	0	0
619	october-december	Index	42	High dense	2021-12-02	December	12.9463	77.5747	Discarded Plastic Container	Discarded containers		Artificial	42(7B)	Y	1	1000	500	500	2.69897	22.1	7.2	0	Absent	Absent	0	0	0	0	0	0	0	0	0	0	0	0	0	0	0	0	0	0	0
620	october-december	Index	42	High dense	2021-12-02	December	12.9466	77.5747	Discarded Plastic Container	Discarded containers		Artificial	42(8B)	Y	1	1000	750	750	2.87506	23.1	7.7	0	Absent	Absent	0	0	0	0	0	0	0	0	0	0	0	0	0	0	0	0	0	0	0
620	october-december	Index	42	High dense	2021-12-02	December	12.9466	77.5747	Grinding stone	Grinding stones		Artificial	42(8A)	N	0	500	0	0	0	0	0	0	Absent	Absent	0	0	0	0	0	0	0	0	0	0	0	0	0	0	0	0	0	0	0
613	october-december	Index	42	High dense	2021-12-02	December	12.9465	77.5743	Collection plate	Pots		Artificial	42(1C)	N	0	250	0	0	0	0	0	0	Absent	Absent	0	0	0	0	0	0	0	0	0	0	0	0	0	0	0	0	0	0	0
615	october-december	Index	42	High dense	2021-12-02	December	12.9453	77.5743	Ceramic pot	Pots		Artificial	42(3A)	N	0	3000	0	0	0	0	0	0	Absent	Absent	0	0	0	0	0	0	0	0	0	0	0	0	0	0	0	0	0	0	0
617	october-december	Index	42	High dense	2021-12-02	December	12.9456	77.5748	Flower pot	Pots		Artificial	42(5A)	N	0	2000	0	0	0	0	0	0	Absent	Absent	0	0	0	0	0	0	0	0	0	0	0	0	0	0	0	0	0	0	0
617	october-december	Index	42	High dense	2021-12-02	December	12.9456	77.5748	Collection plate	Pots		Artificial	42(5B)	N	0	200	0	0	0	0	0	0	Absent	Absent	0	0	0	0	0	0	0	0	0	0	0	0	0	0	0	0	0	0	0
617	october-december	Index	42	High dense	2021-12-02	December	12.9456	77.5748	Flower pot	Pots		Artificial	42(5C)	N	0	2000	0	0	0	0	0	0	Absent	Absent	0	0	0	0	0	0	0	0	0	0	0	0	0	0	0	0	0	0	0
618	october-december	Index	42	High dense	2021-12-02	December	12.9459	77.5748	Collection plate	Pots		Artificial	42(6A)	N	0	200	0	0	0	0	0	0	Absent	Absent	0	0	0	0	0	0	0	0	0	0	0	0	0	0	0	0	0	0	0
618	october-december	Index	42	High dense	2021-12-02	December	12.9459	77.5748	Flower pot	Pots		Artificial	42(6B)	N	0	2000	0	0	0	0	0	0	Absent	Absent	0	0	0	0	0	0	0	0	0	0	0	0	0	0	0	0	0	0	0
618	october-december	Index	42	High dense	2021-12-02	December	12.9459	77.5748	Flower pot	Pots		Artificial	42(6C)	N	0	2000	0	0	0	0	0	0	Absent	Absent	0	0	0	0	0	0	0	0	0	0	0	0	0	0	0	0	0	0	0
613	october-december	Index	42	High dense	2021-12-02	December	12.9465	77.5743	Collection plate	Pots		Artificial	42(1A)	Y	1	250	200	200	2.30103	21	7.8	0	Absent	Absent	0	0	0	0	0	0	0	0	0	0	0	0	0	0	0	0	0	0	0
613	october-december	Index	42	High dense	2021-12-02	December	12.9465	77.5743	Flower pot	Pots		Artificial	42(1B)	Y	1	2000	300	300	2.47712	21.3	7.7	0	Absent	Absent	0	0	0	0	0	0	0	0	0	0	0	0	0	0	0	0	0	0	0
613	october-december	Index	42	High dense	2021-12-02	December	12.9465	77.5743	Flower pot	Pots		Artificial	42(1D)	Y	1	2000	200	200	2.30103	21.5	7.6	0	Absent	Absent	0	0	0	0	0	0	0	0	0	0	0	0	0	0	0	0	0	0	0
613	october-december	Index	42	High dense	2021-12-02	December	12.9465	77.5743	Collection plate	Pots		Artificial	42(1E)	Y	1	250	200	200	2.30103	21.2	7.7	0	Absent	Absent	0	0	0	0	0	0	0	0	0	0	0	0	0	0	0	0	0	0	0
615	october-december	Index	42	High dense	2021-12-02	December	12.9453	77.5743	Ceramic pot	Pots		Artificial	42(3C)	Y	1	2000	1000	1000	3	22.4	7.6	0	Absent	Absent	0	0	0	0	0	0	0	0	0	0	0	0	0	0	0	0	0	0	0
615	october-december	Index	42	High dense	2021-12-02	December	12.9453	77.5743	Ceramic pot	Pots		Artificial	42(3D)	Y	1	2000	500	500	2.69897	21.3	7.3	0	Absent	Absent	0	0	0	0	0	0	0	0	0	0	0	0	0	0	0	0	0	0	0
621	october-december	Index	42	High dense	2021-12-02	December	12.9466	77.574	Flower pot	Pots		Artificial	42(9A)	Y	1	2000	500	500	2.69897	22.2	7.4	0	Absent	Absent	0	0	0	0	0	0	0	0	0	0	0	0	0	0	0	0	0	0	0
621	october-december	Index	42	High dense	2021-12-02	December	12.9466	77.574	Collection plate	Pots		Artificial	42(9B)	Y	1	200	100	100	2	22.3	7.1	0	Absent	Absent	0	0	0	0	0	0	0	0	0	0	0	0	0	0	0	0	0	0	0
615	october-december	Index	42	High dense	2021-12-02	December	12.9453	77.5743	Ceramic pot	Pots		Artificial	42(3B)	Y	1	3000	500	500	2.69897	22.1	7.6	1	Present	Aedes aegypti	0	1	1	1	0	0	0	0	0	0	0	0	0	0	0	0	0	0	0
620	october-december	Index	42	High dense	2021-12-02	December	12.9466	77.5747	Plastic drum	Storage containers		Artificial	42(8D)	Y	1	200000	100000	100000	5	22	7.3	0	Absent	Absent	0	0	0	0	0	0	0	0	0	0	0	0	0	0	0	0	0	0	0
248	april-june	Index	8	Medium dense	2022-05-03	May	13.0931	77.5999	Coconut Shell	Coconut Shells		Natural	8(2D)	N	0	100	0	0	0	0	0	0	Absent	Absent	0	0	0	0	0	0	0	0	0	0	0	0	0	0	0	0	0	0	0
248	april-june	Index	8	Medium dense	2022-05-03	May	13.0931	77.5999	Coconut Shell	Coconut Shells		Natural	8(2E)	N	0	100	0	0	0	0	0	0	Absent	Absent	0	0	0	0	0	0	0	0	0	0	0	0	0	0	0	0	0	0	0
250	april-june	Index	8	Medium dense	2022-05-03	May	13.0926	77.6	Coconut Shell	Coconut Shells		Natural	8(4B)	N	0	100	0	0	0	0	0	0	Absent	Absent	0	0	0	0	0	0	0	0	0	0	0	0	0	0	0	0	0	0	0
250	april-june	Index	8	Medium dense	2022-05-03	May	13.0926	77.6	Coconut Shell	Coconut Shells		Natural	8(4C)	N	0	100	0	0	0	0	0	0	Absent	Absent	0	0	0	0	0	0	0	0	0	0	0	0	0	0	0	0	0	0	0
251	april-june	Index	8	Medium dense	2022-05-03	May	13.0927	77.6002	Coconut Shell	Coconut Shells		Natural	8(5B)	N	0	100	0	0	0	0	0	0	Absent	Absent	0	0	0	0	0	0	0	0	0	0	0	0	0	0	0	0	0	0	0
252	april-june	Index	8	Medium dense	2022-05-03	May	13.0929	77.6001	Coconut Shell	Coconut Shells		Natural	8(6A)	N	0	100	0	0	0	0	0	0	Absent	Absent	0	0	0	0	0	0	0	0	0	0	0	0	0	0	0	0	0	0	0
252	april-june	Index	8	Medium dense	2022-05-03	May	13.0929	77.6001	Coconut Shell	Coconut Shells		Natural	8(6E)	N	0	100	0	0	0	0	0	0	Absent	Absent	0	0	0	0	0	0	0	0	0	0	0	0	0	0	0	0	0	0	0
254	april-june	Index	8	Medium dense	2022-05-03	May	13.0926	77.6005	Coconut Shell	Coconut Shells		Natural	8(8A)	N	0	100	0	0	0	0	0	0	Absent	Absent	0	0	0	0	0	0	0	0	0	0	0	0	0	0	0	0	0	0	0
247	april-june	Index	8	Medium dense	2022-05-03	May	13.0932	77.5997	Polythene cover	Discarded containers		Artificial	8(1A)	N	0	500	0	0	0	0	0	0	Absent	Absent	0	0	0	0	0	0	0	0	0	0	0	0	0	0	0	0	0	0	0
247	april-june	Index	8	Medium dense	2022-05-03	May	13.0932	77.5997	Polythene cover	Discarded containers		Artificial	8(1B)	N	0	500	0	0	0	0	0	0	Absent	Absent	0	0	0	0	0	0	0	0	0	0	0	0	0	0	0	0	0	0	0
247	april-june	Index	8	Medium dense	2022-05-03	May	13.0932	77.5997	Discarded Plastic Container	Discarded containers		Artificial	8(1C)	N	0	350	0	0	0	0	0	0	Absent	Absent	0	0	0	0	0	0	0	0	0	0	0	0	0	0	0	0	0	0	0
247	april-june	Index	8	Medium dense	2022-05-03	May	13.0932	77.5997	Discarded bottle	Discarded containers		Artificial	8(1D)	N	0	1000	0	0	0	0	0	0	Absent	Absent	0	0	0	0	0	0	0	0	0	0	0	0	0	0	0	0	0	0	0
248	april-june	Index	8	Medium dense	2022-05-03	May	13.0931	77.5999	Polythene cover	Discarded containers		Artificial	8(2A)	N	0	500	0	0	0	0	0	0	Absent	Absent	0	0	0	0	0	0	0	0	0	0	0	0	0	0	0	0	0	0	0
248	april-june	Index	8	Medium dense	2022-05-03	May	13.0931	77.5999	Aluminium sheet	Discarded containers		Artificial	8(2B)	N	0	500	0	0	0	0	0	0	Absent	Absent	0	0	0	0	0	0	0	0	0	0	0	0	0	0	0	0	0	0	0
248	april-june	Index	8	Medium dense	2022-05-03	May	13.0931	77.5999	Discarded Plastic Container	Discarded containers		Artificial	8(2C)	N	0	150	0	0	0	0	0	0	Absent	Absent	0	0	0	0	0	0	0	0	0	0	0	0	0	0	0	0	0	0	0
250	april-june	Index	8	Medium dense	2022-05-03	May	13.0926	77.6	Polythene cover	Discarded containers		Artificial	8(4A)	N	0	500	0	0	0	0	0	0	Absent	Absent	0	0	0	0	0	0	0	0	0	0	0	0	0	0	0	0	0	0	0
251	april-june	Index	8	Medium dense	2022-05-03	May	13.0927	77.6002	Polythene cover	Discarded containers		Artificial	8(5A)	N	0	500	0	0	0	0	0	0	Absent	Absent	0	0	0	0	0	0	0	0	0	0	0	0	0	0	0	0	0	0	0
251	april-june	Index	8	Medium dense	2022-05-03	May	13.0927	77.6002	Discarded Plastic Container	Discarded containers		Artificial	8(5C)	N	0	500	0	0	0	0	0	0	Absent	Absent	0	0	0	0	0	0	0	0	0	0	0	0	0	0	0	0	0	0	0
251	april-june	Index	8	Medium dense	2022-05-03	May	13.0927	77.6002	Discarded bottle	Discarded containers		Artificial	8(5D)	N	0	1000	0	0	0	0	0	0	Absent	Absent	0	0	0	0	0	0	0	0	0	0	0	0	0	0	0	0	0	0	0
252	april-june	Index	8	Medium dense	2022-05-03	May	13.0929	77.6001	Discarded bottle	Discarded containers		Artificial	8(6B)	N	0	250	0	0	0	0	0	0	Absent	Absent	0	0	0	0	0	0	0	0	0	0	0	0	0	0	0	0	0	0	0
252	april-june	Index	8	Medium dense	2022-05-03	May	13.0929	77.6001	Discarded bottle	Discarded containers		Artificial	8(6C)	N	0	250	0	0	0	0	0	0	Absent	Absent	0	0	0	0	0	0	0	0	0	0	0	0	0	0	0	0	0	0	0
252	april-june	Index	8	Medium dense	2022-05-03	May	13.0929	77.6001	Polythene cover	Discarded containers		Artificial	8(6D)	N	0	500	0	0	0	0	0	0	Absent	Absent	0	0	0	0	0	0	0	0	0	0	0	0	0	0	0	0	0	0	0
253	april-june	Index	8	Medium dense	2022-05-03	May	13.0933	77.6006	Discarded bottle	Discarded containers		Artificial	8(7A)	N	0	500	0	0	0	0	0	0	Absent	Absent	0	0	0	0	0	0	0	0	0	0	0	0	0	0	0	0	0	0	0
253	april-june	Index	8	Medium dense	2022-05-03	May	13.0933	77.6006	Polythene cover	Discarded containers		Artificial	8(7B)	N	0	1000	0	0	0	0	0	0	Absent	Absent	0	0	0	0	0	0	0	0	0	0	0	0	0	0	0	0	0	0	0
253	april-june	Index	8	Medium dense	2022-05-03	May	13.0933	77.6006	Polythene cover	Discarded containers		Artificial	8(7C)	N	0	500	0	0	0	0	0	0	Absent	Absent	0	0	0	0	0	0	0	0	0	0	0	0	0	0	0	0	0	0	0
253	april-june	Index	8	Medium dense	2022-05-03	May	13.0933	77.6006	Discarded Plastic Container	Discarded containers		Artificial	8(7D)	N	0	100	0	0	0	0	0	0	Absent	Absent	0	0	0	0	0	0	0	0	0	0	0	0	0	0	0	0	0	0	0
253	april-june	Index	8	Medium dense	2022-05-03	May	13.0933	77.6006	Discarded Plastic Container	Discarded containers		Artificial	8(7E)	N	0	100	0	0	0	0	0	0	Absent	Absent	0	0	0	0	0	0	0	0	0	0	0	0	0	0	0	0	0	0	0
254	april-june	Index	8	Medium dense	2022-05-03	May	13.0926	77.6005	Polythene cover	Discarded containers		Artificial	8(8B)	N	0	500	0	0	0	0	0	0	Absent	Absent	0	0	0	0	0	0	0	0	0	0	0	0	0	0	0	0	0	0	0
251	april-june	Index	8	Medium dense	2022-05-03	May	13.0927	77.6002	Discarded Plastic Container	Discarded containers		Artificial	8(5E)	Y	1	250	250	250	2.39794	31.1	7.9	0	Absent	Absent	0	0	0	0	0	0	0	0	0	0	0	0	0	0	0	0	0	0	0
251	april-june	Index	8	Medium dense	2022-05-03	May	13.0927	77.6002	Discarded Plastic Container	Discarded containers		Artificial	8(5F)	Y	1	350	350	350	2.54407	30.1	7.9	0	Absent	Absent	0	0	0	0	0	0	0	0	0	0	0	0	0	0	0	0	0	0	0
251	april-june	Index	8	Medium dense	2022-05-03	May	13.0927	77.6002	Discarded Plastic Container	Discarded containers		Artificial	8(5G)	Y	1	500	500	500	2.69897	32.5	8.2	0	Absent	Absent	0	0	0	0	0	0	0	0	0	0	0	0	0	0	0	0	0	0	0
251	april-june	Index	8	Medium dense	2022-05-03	May	13.0927	77.6002	Polythene cover	Discarded containers		Artificial	8(5H)	Y	1	500	500	500	2.69897	30.5	7.8	0	Absent	Absent	0	0	0	0	0	0	0	0	0	0	0	0	0	0	0	0	0	0	0
248	april-june	Index	8	Medium dense	2022-05-03	May	13.0931	77.5999	Flower pot	Pots		Artificial	8(2F)	N	0	5000	0	0	0	0	0	0	Absent	Absent	0	0	0	0	0	0	0	0	0	0	0	0	0	0	0	0	0	0	0
249	april-june	Index	8	Medium dense	2022-05-03	May	13.0927	77.5999	Cement tank	Storage containers		Artificial	8(3A)	Y	1	10000	8000	8000	3.90309	35.2	7.3	0	Absent	Absent	0	0	0	0	0	0	0	0	0	0	0	0	0	0	0	0	0	0	0
255	april-june	Index	19	Medium dense	2022-05-03	May	13.0593	77.5533	Coconut Shell	Coconut Shells		Natural	19(1B)	N	0	100	0	0	0	0	0	0	Absent	Absent	0	0	0	0	0	0	0	0	0	0	0	0	0	0	0	0	0	0	0
259	april-june	Index	19	Medium dense	2022-05-03	May	13.0588	77.5533	Coconut Shell	Coconut Shells		Natural	19(5E)	N	0	100	0	0	0	0	0	0	Absent	Absent	0	0	0	0	0	0	0	0	0	0	0	0	0	0	0	0	0	0	0
255	april-june	Index	19	Medium dense	2022-05-03	May	13.0593	77.5533	Discarded Plastic Container	Discarded containers		Artificial	19(1C)	N	0	500	0	0	0	0	0	0	Absent	Absent	0	0	0	0	0	0	0	0	0	0	0	0	0	0	0	0	0	0	0
255	april-june	Index	19	Medium dense	2022-05-03	May	13.0593	77.5533	Polythene cover	Discarded containers		Artificial	19(1D)	N	0	500	0	0	0	0	0	0	Absent	Absent	0	0	0	0	0	0	0	0	0	0	0	0	0	0	0	0	0	0	0
256	april-june	Index	19	Medium dense	2022-05-03	May	13.0592	77.5538	Discarded Plastic Container	Discarded containers		Artificial	19(2A)	N	0	500	0	0	0	0	0	0	Absent	Absent	0	0	0	0	0	0	0	0	0	0	0	0	0	0	0	0	0	0	0
256	april-june	Index	19	Medium dense	2022-05-03	May	13.0592	77.5538	Discarded Plastic Container	Discarded containers		Artificial	19(2B)	N	0	10000	0	0	0	0	0	0	Absent	Absent	0	0	0	0	0	0	0	0	0	0	0	0	0	0	0	0	0	0	0
256	april-june	Index	19	Medium dense	2022-05-03	May	13.0592	77.5538	Discarded Plastic Container	Discarded containers		Artificial	19(2C)	N	0	1000	0	0	0	0	0	0	Absent	Absent	0	0	0	0	0	0	0	0	0	0	0	0	0	0	0	0	0	0	0
257	april-june	Index	19	Medium dense	2022-05-03	May	13.0588	77.5536	Discarded Plastic Container	Discarded containers		Artificial	19(3D)	N	0	10000	0	0	0	0	0	0	Absent	Absent	0	0	0	0	0	0	0	0	0	0	0	0	0	0	0	0	0	0	0
257	april-june	Index	19	Medium dense	2022-05-03	May	13.0588	77.5536	Discarded Plastic Container	Discarded containers		Artificial	19(3E)	N	0	100	0	0	0	0	0	0	Absent	Absent	0	0	0	0	0	0	0	0	0	0	0	0	0	0	0	0	0	0	0
258	april-june	Index	19	Medium dense	2022-05-03	May	13.059	77.553	Discarded Plastic Container	Discarded containers		Artificial	19(4A)	N	0	3000	0	0	0	0	0	0	Absent	Absent	0	0	0	0	0	0	0	0	0	0	0	0	0	0	0	0	0	0	0
259	april-june	Index	19	Medium dense	2022-05-03	May	13.0588	77.5533	Discarded bottle	Discarded containers		Artificial	19(5B)	N	0	1000	0	0	0	0	0	0	Absent	Absent	0	0	0	0	0	0	0	0	0	0	0	0	0	0	0	0	0	0	0
260	april-june	Index	19	Medium dense	2022-05-03	May	13.0586	77.5538	Discarded Plastic Container	Discarded containers		Artificial	19(6A)	N	0	250	0	0	0	0	0	0	Absent	Absent	0	0	0	0	0	0	0	0	0	0	0	0	0	0	0	0	0	0	0
260	april-june	Index	19	Medium dense	2022-05-03	May	13.0586	77.5538	Discarded Plastic Container	Discarded containers		Artificial	19(6B)	N	0	5000	0	0	0	0	0	0	Absent	Absent	0	0	0	0	0	0	0	0	0	0	0	0	0	0	0	0	0	0	0
260	april-june	Index	19	Medium dense	2022-05-03	May	13.0586	77.5538	Polythene cover	Discarded containers		Artificial	19(6C)	N	0	500	0	0	0	0	0	0	Absent	Absent	0	0	0	0	0	0	0	0	0	0	0	0	0	0	0	0	0	0	0
255	april-june	Index	19	Medium dense	2022-05-03	May	13.0593	77.5533	Flower pot	Pots		Artificial	19(1A)	N	0	10000	0	0	0	0	0	0	Absent	Absent	0	0	0	0	0	0	0	0	0	0	0	0	0	0	0	0	0	0	0
257	april-june	Index	19	Medium dense	2022-05-03	May	13.0588	77.5536	Flower pot	Pots		Artificial	19(3B)	N	0	10000	0	0	0	0	0	0	Absent	Absent	0	0	0	0	0	0	0	0	0	0	0	0	0	0	0	0	0	0	0
257	april-june	Index	19	Medium dense	2022-05-03	May	13.0588	77.5536	Flower pot	Pots		Artificial	19(3C)	N	0	5000	0	0	0	0	0	0	Absent	Absent	0	0	0	0	0	0	0	0	0	0	0	0	0	0	0	0	0	0	0
258	april-june	Index	19	Medium dense	2022-05-03	May	13.059	77.553	Flower pot	Pots		Artificial	19(4B)	N	0	1000	0	0	0	0	0	0	Absent	Absent	0	0	0	0	0	0	0	0	0	0	0	0	0	0	0	0	0	0	0
258	april-june	Index	19	Medium dense	2022-05-03	May	13.059	77.553	Collection plate	Pots		Artificial	19(4C)	N	0	100	0	0	0	0	0	0	Absent	Absent	0	0	0	0	0	0	0	0	0	0	0	0	0	0	0	0	0	0	0
258	april-june	Index	19	Medium dense	2022-05-03	May	13.059	77.553	Collection plate	Pots		Artificial	19(4D)	N	0	50	0	0	0	0	0	0	Absent	Absent	0	0	0	0	0	0	0	0	0	0	0	0	0	0	0	0	0	0	0
259	april-june	Index	19	Medium dense	2022-05-03	May	13.0588	77.5533	Collection plate	Pots		Artificial	19(5C)	N	0	500	0	0	0	0	0	0	Absent	Absent	0	0	0	0	0	0	0	0	0	0	0	0	0	0	0	0	0	0	0
259	april-june	Index	19	Medium dense	2022-05-03	May	13.0588	77.5533	Collection plate	Pots		Artificial	19(5D)	N	0	100	0	0	0	0	0	0	Absent	Absent	0	0	0	0	0	0	0	0	0	0	0	0	0	0	0	0	0	0	0
257	april-june	Index	19	Medium dense	2022-05-03	May	13.0588	77.5536	Plastic drum	Storage containers		Artificial	19(3A)	N	0	500000	0	0	0	0	0	0	Absent	Absent	0	0	0	0	0	0	0	0	0	0	0	0	0	0	0	0	0	0	0
259	april-june	Index	19	Medium dense	2022-05-03	May	13.0588	77.5533	Plastic drum	Storage containers		Artificial	19(5A)	N	0	500	0	0	0	0	0	0	Absent	Absent	0	0	0	0	0	0	0	0	0	0	0	0	0	0	0	0	0	0	0
431	april-june	Random	117	Plantation	2022-05-03	June	12.9165	77.7374	Coconut Shell	Coconut Shells		Natural	59(2C)	N	0	100	0	0	0	0	0	0	Absent	Absent	0	0	0	0	0	0	0	0	0	0	0	0	0	0	0	0	0	0	0
431	april-june	Random	117	Plantation	2022-05-03	June	12.9165	77.7374	Coconut Shell	Coconut Shells		Natural	59(2D)	N	0	150	0	0	0	0	0	0	Absent	Absent	0	0	0	0	0	0	0	0	0	0	0	0	0	0	0	0	0	0	0
432	april-june	Random	117	Plantation	2022-05-03	June	12.9164	77.7375	Coconut Shell	Coconut Shells		Natural	59(3B)	N	0	150	0	0	0	0	0	0	Absent	Absent	0	0	0	0	0	0	0	0	0	0	0	0	0	0	0	0	0	0	0
432	april-june	Random	117	Plantation	2022-05-03	June	12.9164	77.7375	Coconut Shell	Coconut Shells		Natural	59(3C)	N	0	150	0	0	0	0	0	0	Absent	Absent	0	0	0	0	0	0	0	0	0	0	0	0	0	0	0	0	0	0	0
432	april-june	Random	117	Plantation	2022-05-03	June	12.9164	77.7375	Coconut Shell	Coconut Shells		Natural	59(3D)	N	0	250	0	0	0	0	0	0	Absent	Absent	0	0	0	0	0	0	0	0	0	0	0	0	0	0	0	0	0	0	0
430	april-june	Random	117	Plantation	2022-05-03	June	12.9165	77.7375	Discarded Plastic Container	Discarded containers		Artificial	59(1B)	N	0	500	0	0	0	0	0	0	Absent	Absent	0	0	0	0	0	0	0	0	0	0	0	0	0	0	0	0	0	0	0
433	april-june	Random	117	Plantation	2022-05-03	June	12.917	77.7366	Discarded Plastic Container	Discarded containers		Artificial	59(4D)	N	0	1000	0	0	0	0	0	0	Absent	Absent	0	0	0	0	0	0	0	0	0	0	0	0	0	0	0	0	0	0	0
434	april-june	Random	117	Plantation	2022-05-03	June	12.917	77.737	Polythene cover	Discarded containers		Artificial	59(5A)	N	0	500	0	0	0	0	0	0	Absent	Absent	0	0	0	0	0	0	0	0	0	0	0	0	0	0	0	0	0	0	0
435	april-june	Random	117	Plantation	2022-05-03	June	12.9168	77.7373	Discarded Plastic Container	Discarded containers		Artificial	59(6C)	N	0	150	0	0	0	0	0	0	Absent	Absent	0	0	0	0	0	0	0	0	0	0	0	0	0	0	0	0	0	0	0
430	april-june	Random	117	Plantation	2022-05-03	June	12.9165	77.7375	Discarded Plastic Container	Discarded containers		Artificial	59(1A)	Y	1	10000	10000	10000	4	29.9	8.4	1	Present	Aedes aegypti	0	4	4	4	0	0	0	0	0	0	0	0	0	0	0	0	0	0	0
433	april-june	Random	117	Plantation	2022-05-03	June	12.917	77.7366	Flower pot	Pots		Artificial	59(4A)	N	0	150	0	0	0	0	0	0	Absent	Absent	0	0	0	0	0	0	0	0	0	0	0	0	0	0	0	0	0	0	0
433	april-june	Random	117	Plantation	2022-05-03	June	12.917	77.7366	Flower pot	Pots		Artificial	59(4B)	N	0	1000	0	0	0	0	0	0	Absent	Absent	0	0	0	0	0	0	0	0	0	0	0	0	0	0	0	0	0	0	0
433	april-june	Random	117	Plantation	2022-05-03	June	12.917	77.7366	Flower pot	Pots		Artificial	59(4C)	N	0	2000	0	0	0	0	0	0	Absent	Absent	0	0	0	0	0	0	0	0	0	0	0	0	0	0	0	0	0	0	0
434	april-june	Random	117	Plantation	2022-05-03	June	12.917	77.737	Flower pot	Pots		Artificial	59(5B)	N	0	500	0	0	0	0	0	0	Absent	Absent	0	0	0	0	0	0	0	0	0	0	0	0	0	0	0	0	0	0	0
434	april-june	Random	117	Plantation	2022-05-03	June	12.917	77.737	Flower pot	Pots		Artificial	59(5C)	N	0	500	0	0	0	0	0	0	Absent	Absent	0	0	0	0	0	0	0	0	0	0	0	0	0	0	0	0	0	0	0
435	april-june	Random	117	Plantation	2022-05-03	June	12.9168	77.7373	Flower pot	Pots		Artificial	59(6A)	N	0	150	0	0	0	0	0	0	Absent	Absent	0	0	0	0	0	0	0	0	0	0	0	0	0	0	0	0	0	0	0
435	april-june	Random	117	Plantation	2022-05-03	June	12.9168	77.7373	Flower pot	Pots		Artificial	59(6B)	N	0	250	0	0	0	0	0	0	Absent	Absent	0	0	0	0	0	0	0	0	0	0	0	0	0	0	0	0	0	0	0
436	april-june	Random	117	Plantation	2022-05-03	June	12.9165	77.7372	Flower pot	Pots		Artificial	59(7A)	N	0	150	0	0	0	0	0	0	Absent	Absent	0	0	0	0	0	0	0	0	0	0	0	0	0	0	0	0	0	0	0
436	april-june	Random	117	Plantation	2022-05-03	June	12.9165	77.7372	Flower pot	Pots		Artificial	59(7B)	N	0	150	0	0	0	0	0	0	Absent	Absent	0	0	0	0	0	0	0	0	0	0	0	0	0	0	0	0	0	0	0
436	april-june	Random	117	Plantation	2022-05-03	June	12.9165	77.7372	Flower pot	Pots		Artificial	59(7C)	N	0	150	0	0	0	0	0	0	Absent	Absent	0	0	0	0	0	0	0	0	0	0	0	0	0	0	0	0	0	0	0
436	april-june	Random	117	Plantation	2022-05-03	June	12.9165	77.7372	Flower pot	Pots		Artificial	59(7D)	N	0	150	0	0	0	0	0	0	Absent	Absent	0	0	0	0	0	0	0	0	0	0	0	0	0	0	0	0	0	0	0
431	april-june	Random	117	Plantation	2022-05-03	June	12.9165	77.7374	Flower pot	Pots		Artificial	59(2A)	Y	1	10000	10000	10000	4	30.1	8.1	0	Absent	Absent	0	0	0	0	0	0	0	0	0	0	0	0	0	0	0	0	0	0	0
431	april-june	Random	117	Plantation	2022-05-03	June	12.9165	77.7374	Flower pot	Pots		Artificial	59(2B)	Y	1	20000	20000	20000	4.30103	28.8	8.2	0	Absent	Absent	0	0	0	0	0	0	0	0	0	0	0	0	0	0	0	0	0	0	0
432	april-june	Random	117	Plantation	2022-05-03	June	12.9164	77.7375	Stagnant water	Stagnant water		Artificial	59(3A)	Y	1	10000	10000	10000	4	29.8	8	0	Absent	Absent	0	0	0	0	0	0	0	0	0	0	0	0	0	0	0	0	0	0	0
430	april-june	Random	117	Plantation	2022-05-03	June	12.9165	77.7375	Plastic drum	Storage containers		Artificial	59(1C)	N	0	100000	0	0	0	0	0	0	Absent	Absent	0	0	0	0	0	0	0	0	0	0	0	0	0	0	0	0	0	0	0
245	july-september	Index	28	Barren Land	2021-08-03	August	13.029	77.5015	Coconut Shell	Coconut Shells		Natural	28(2C)	N	0	200	0	0	0	0	0	0	Absent	Absent	0	0	0	0	0	0	0	0	0	0	0	0	0	0	0	0	0	0	0
247	july-september	Index	28	Barren Land	2021-08-03	August	13.029	77.5016	Coconut Shell	Coconut Shells		Natural	28(4D)	N	0	200	0	0	0	0	0	0	Absent	Absent	0	0	0	0	0	0	0	0	0	0	0	0	0	0	0	0	0	0	0
248	july-september	Index	28	Barren Land	2021-08-03	August	13.0286	77.5016	Coconut Shell	Coconut Shells		Natural	28(5D)	N	0	500	0	0	0	0	0	0	Absent	Absent	0	0	0	0	0	0	0	0	0	0	0	0	0	0	0	0	0	0	0
252	july-september	Index	28	Barren Land	2021-08-03	August	13.0287	77.5013	Coconut Shell	Coconut Shells		Natural	28(9B)	N	0	150	0	0	0	0	0	0	Absent	Absent	0	0	0	0	0	0	0	0	0	0	0	0	0	0	0	0	0	0	0
251	july-september	Index	28	Barren Land	2021-08-03	August	13.0286	77.5014	Coconut Shell	Coconut Shells		Natural	28(8A)	N	0	200	0	0	0	0	0	0	Absent	Absent	0	0	0	0	0	0	0	0	0	0	0	0	0	0	0	0	0	0	0
251	july-september	Index	28	Barren Land	2021-08-03	August	13.0286	77.5014	Coconut Shell	Coconut Shells		Natural	28(8B)	N	0	200	0	0	0	0	0	0	Absent	Absent	0	0	0	0	0	0	0	0	0	0	0	0	0	0	0	0	0	0	0
251	july-september	Index	28	Barren Land	2021-08-03	August	13.0286	77.5014	Coconut Shell	Coconut Shells		Natural	28(8C)	N	0	500	0	0	0	0	0	0	Absent	Absent	0	0	0	0	0	0	0	0	0	0	0	0	0	0	0	0	0	0	0
252	july-september	Index	28	Barren Land	2021-08-03	August	13.0287	77.5013	Coconut Shell	Coconut Shells		Natural	28(9A)	N	0	150	0	0	0	0	0	0	Absent	Absent	0	0	0	0	0	0	0	0	0	0	0	0	0	0	0	0	0	0	0
253	july-september	Index	28	Barren Land	2021-08-03	August	13.0283	77.5013	Discarded bottle	Discarded containers		Artificial	28(10A)	N	0	500	0	0	0	0	0	0	Absent	Absent	0	0	0	0	0	0	0	0	0	0	0	0	0	0	0	0	0	0	0
253	july-september	Index	28	Barren Land	2021-08-03	August	13.0287	77.5013	Polythene cover	Discarded containers		Artificial	28(10B)	N	0	150	0	0	0	0	0	0	Absent	Absent	0	0	0	0	0	0	0	0	0	0	0	0	0	0	0	0	0	0	0
245	july-september	Index	28	Barren Land	2021-08-03	August	13.029	77.5015	Discarded Plastic Container	Discarded containers		Artificial	28(2A)	N	0	500	0	0	0	0	0	0	Absent	Absent	0	0	0	0	0	0	0	0	0	0	0	0	0	0	0	0	0	0	0
245	july-september	Index	28	Barren Land	2021-08-03	August	13.029	77.5015	Polythene cover	Discarded containers		Artificial	28(2B)	N	0	150	0	0	0	0	0	0	Absent	Absent	0	0	0	0	0	0	0	0	0	0	0	0	0	0	0	0	0	0	0
244	july-september	Index	28	Barren Land	2021-08-03	August	13.029	77.501	Polythene cover	Discarded containers		Artificial	28(1A)	N	0	200	0	0	0	0	0	0	Absent	Absent	0	0	0	0	0	0	0	0	0	0	0	0	0	0	0	0	0	0	0
244	july-september	Index	28	Barren Land	2021-08-03	August	13.029	77.501	Discarded Plastic Container	Discarded containers		Artificial	28(1B)	N	0	500	0	0	0	0	0	0	Absent	Absent	0	0	0	0	0	0	0	0	0	0	0	0	0	0	0	0	0	0	0
246	july-september	Index	28	Barren Land	2021-08-03	August	13.0291	77.5016	Discarded Plastic Container	Discarded containers		Artificial	28(3A)	N	0	300	0	0	0	0	0	0	Absent	Absent	0	0	0	0	0	0	0	0	0	0	0	0	0	0	0	0	0	0	0
246	july-september	Index	28	Barren Land	2021-08-03	August	13.0291	77.5016	Polythene cover	Discarded containers		Artificial	28(3B)	N	0	150	0	0	0	0	0	0	Absent	Absent	0	0	0	0	0	0	0	0	0	0	0	0	0	0	0	0	0	0	0
247	july-september	Index	28	Barren Land	2021-08-03	August	13.029	77.5016	Polythene cover	Discarded containers		Artificial	28(4A)	N	0	150	0	0	0	0	0	0	Absent	Absent	0	0	0	0	0	0	0	0	0	0	0	0	0	0	0	0	0	0	0
247	july-september	Index	28	Barren Land	2021-08-03	August	13.029	77.5016	Discarded Plastic Container	Discarded containers		Artificial	28(4B)	N	0	200	0	0	0	0	0	0	Absent	Absent	0	0	0	0	0	0	0	0	0	0	0	0	0	0	0	0	0	0	0
247	july-september	Index	28	Barren Land	2021-08-03	August	13.029	77.5016	Aluminium sheet	Discarded containers		Artificial	28(4C)	N	0	150	0	0	0	0	0	0	Absent	Absent	0	0	0	0	0	0	0	0	0	0	0	0	0	0	0	0	0	0	0
248	july-september	Index	28	Barren Land	2021-08-03	August	13.0286	77.5016	Discarded Plastic Container	Discarded containers		Artificial	28(5A)	N	0	200	0	0	0	0	0	0	Absent	Absent	0	0	0	0	0	0	0	0	0	0	0	0	0	0	0	0	0	0	0
248	july-september	Index	28	Barren Land	2021-08-03	August	13.0286	77.5016	Polythene cover	Discarded containers		Artificial	28(5B)	N	0	100	0	0	0	0	0	0	Absent	Absent	0	0	0	0	0	0	0	0	0	0	0	0	0	0	0	0	0	0	0
248	july-september	Index	28	Barren Land	2021-08-03	August	13.0286	77.5016	Aluminium sheet	Discarded containers		Artificial	28(5C)	N	0	150	0	0	0	0	0	0	Absent	Absent	0	0	0	0	0	0	0	0	0	0	0	0	0	0	0	0	0	0	0
249	july-september	Index	28	Barren Land	2021-08-03	August	13.0285	77.5017	Discarded Plastic Container	Discarded containers		Artificial	28(6A)	N	0	150	0	0	0	0	0	0	Absent	Absent	0	0	0	0	0	0	0	0	0	0	0	0	0	0	0	0	0	0	0
249	july-september	Index	28	Barren Land	2021-08-03	August	13.0285	77.5017	Polythene cover	Discarded containers		Artificial	28(6C)	N	0	150	0	0	0	0	0	0	Absent	Absent	0	0	0	0	0	0	0	0	0	0	0	0	0	0	0	0	0	0	0
250	july-september	Index	28	Barren Land	2021-08-03	August	13.0285	77.5015	Polythene cover	Discarded containers		Artificial	28(7A)	N	0	400	0	0	0	0	0	0	Absent	Absent	0	0	0	0	0	0	0	0	0	0	0	0	0	0	0	0	0	0	0
250	july-september	Index	28	Barren Land	2021-08-03	August	13.0285	77.5015	Discarded Plastic Container	Discarded containers		Artificial	28(7B)	N	0	150	0	0	0	0	0	0	Absent	Absent	0	0	0	0	0	0	0	0	0	0	0	0	0	0	0	0	0	0	0
250	july-september	Index	28	Barren Land	2021-08-03	August	13.0285	77.5015	Aluminium sheet	Discarded containers		Artificial	28(7C)	N	0	200	0	0	0	0	0	0	Absent	Absent	0	0	0	0	0	0	0	0	0	0	0	0	0	0	0	0	0	0	0
251	july-september	Index	28	Barren Land	2021-08-03	August	13.0286	77.5014	Polythene cover	Discarded containers		Artificial	28(8D)	N	0	200	0	0	0	0	0	0	Absent	Absent	0	0	0	0	0	0	0	0	0	0	0	0	0	0	0	0	0	0	0
249	july-september	Index	28	Barren Land	2021-08-03	August	13.0285	77.5017	Aluminium sheet	Discarded containers		Artificial	28(6B)	N	0	250	0	0	0	0	0	0	Absent	Absent	0	0	0	0	0	0	0	0	0	0	0	0	0	0	0	0	0	0	0
252	july-september	Index	28	Barren Land	2021-08-03	August	13.0287	77.5013	Polythene cover	Discarded containers		Artificial	28(9C)	N	0	200	0	0	0	0	0	0	Absent	Absent	0	0	0	0	0	0	0	0	0	0	0	0	0	0	0	0	0	0	0
686	october-december	Index	31	High dense	2021-12-03	December	13.0316	77.5067	Coconut Shell	Coconut Shells		Natural	31(6B)	N	0	150	0	0	0	0	0	0	Absent	Absent	0	0	0	0	0	0	0	0	0	0	0	0	0	0	0	0	0	0	0
687	october-december	Index	31	High dense	2021-12-03	December	13.0312	77.5067	Coconut Shell	Coconut Shells		Natural	31(7A)	Y	1	150	150	150	2.17609	22.8	6.7	0	Absent	Absent	0	0	0	0	0	0	0	0	0	0	0	0	0	0	0	0	0	0	0
687	october-december	Index	31	High dense	2021-12-03	December	13.0312	77.5067	Coconut Shell	Coconut Shells		Natural	31(7B)	Y	1	150	150	150	2.17609	22.4	6.3	0	Absent	Absent	0	0	0	0	0	0	0	0	0	0	0	0	0	0	0	0	0	0	0
682	october-december	Index	31	High dense	2021-12-03	December	13.0317	77.5061	Discarded bottle	Discarded containers		Artificial	31(2C)	N	0	2000	0	0	0	0	0	0	Absent	Absent	0	0	0	0	0	0	0	0	0	0	0	0	0	0	0	0	0	0	0
683	october-december	Index	31	High dense	2021-12-03	December	13.032	77.5065	Discarded Plastic Container	Discarded containers		Artificial	31(3A)	N	0	250	0	0	0	0	0	0	Absent	Absent	0	0	0	0	0	0	0	0	0	0	0	0	0	0	0	0	0	0	0
683	october-december	Index	31	High dense	2021-12-03	December	13.032	77.5065	Polythene cover	Discarded containers		Artificial	31(3B)	N	0	150	0	0	0	0	0	0	Absent	Absent	0	0	0	0	0	0	0	0	0	0	0	0	0	0	0	0	0	0	0
684	october-december	Index	31	High dense	2021-12-03	December	13.0317	77.5064	Discarded bottle	Discarded containers		Artificial	31(4C)	N	0	1000	0	0	0	0	0	0	Absent	Absent	0	0	0	0	0	0	0	0	0	0	0	0	0	0	0	0	0	0	0
684	october-december	Index	31	High dense	2021-12-03	December	13.0317	77.5064	Discarded Plastic Container	Discarded containers		Artificial	31(4D)	N	0	150	0	0	0	0	0	0	Absent	Absent	0	0	0	0	0	0	0	0	0	0	0	0	0	0	0	0	0	0	0
685	october-december	Index	31	High dense	2021-12-03	December	13.0319	77.5068	Polythene cover	Discarded containers		Artificial	31(5A)	N	0	150	0	0	0	0	0	0	Absent	Absent	0	0	0	0	0	0	0	0	0	0	0	0	0	0	0	0	0	0	0
685	october-december	Index	31	High dense	2021-12-03	December	13.0319	77.5068	Polythene cover	Discarded containers		Artificial	31(5B)	N	0	150	0	0	0	0	0	0	Absent	Absent	0	0	0	0	0	0	0	0	0	0	0	0	0	0	0	0	0	0	0
686	october-december	Index	31	High dense	2021-12-03	December	13.0316	77.5067	Discarded Plastic Container	Discarded containers		Artificial	31(6A)	N	0	250	0	0	0	0	0	0	Absent	Absent	0	0	0	0	0	0	0	0	0	0	0	0	0	0	0	0	0	0	0
687	october-december	Index	31	High dense	2021-12-03	December	13.0312	77.5067	Discarded utensil	Discarded containers		Artificial	31(6D)	N	0	150	0	0	0	0	0	0	Absent	Absent	0	0	0	0	0	0	0	0	0	0	0	0	0	0	0	0	0	0	0
687	october-december	Index	31	High dense	2021-12-03	December	13.0312	77.5067	Discarded utensil	Discarded containers		Artificial	31(7D)	N	0	150	0	0	0	0	0	0	Absent	Absent	0	0	0	0	0	0	0	0	0	0	0	0	0	0	0	0	0	0	0
688	october-december	Index	31	High dense	2021-12-03	December	13.031	77.5067	Discarded utensil	Discarded containers		Artificial	31(8B)	N	0	2000	0	0	0	0	0	0	Absent	Absent	0	0	0	0	0	0	0	0	0	0	0	0	0	0	0	0	0	0	0
688	october-december	Index	31	High dense	2021-12-03	December	13.031	77.5067	Aluminium sheet	Discarded containers		Artificial	31(8D)	N	0	150	0	0	0	0	0	0	Absent	Absent	0	0	0	0	0	0	0	0	0	0	0	0	0	0	0	0	0	0	0
685	october-december	Index	31	High dense	2021-12-03	December	13.0319	77.5068	Discarded Plastic Container	Discarded containers		Artificial	31(5C)	Y	1	250	250	250	2.39794	22.8	8.1	0	Absent	Absent	0	0	0	0	0	0	0	0	0	0	0	0	0	0	0	0	0	0	0
684	october-december	Index	31	High dense	2021-12-03	December	13.0317	77.5064	Tyre	Discarded tires		Artificial	31(4B)	N	0	2000	0	0	0	0	0	0	Absent	Absent	0	0	0	0	0	0	0	0	0	0	0	0	0	0	0	0	0	0	0
688	october-december	Index	31	High dense	2021-12-03	December	13.031	77.5067	Tyre	Discarded tires		Artificial	31(8A)	N	0	150	0	0	0	0	0	0	Absent	Absent	0	0	0	0	0	0	0	0	0	0	0	0	0	0	0	0	0	0	0
684	october-december	Index	31	High dense	2021-12-03	December	13.0317	77.5064	Discarded tyre	Discarded tires		Artificial	31(4A)	Y	1	250	150	150	2.17609	23.1	8.4	0	Absent	Absent	0	0	0	0	0	0	0	0	0	0	0	0	0	0	0	0	0	0	0
686	october-december	Index	31	High dense	2021-12-03	December	13.0312	77.5067	Grinding stone	Grinding stones		Artificial	31(6C)	N	0	250	0	0	0	0	0	0	Absent	Absent	0	0	0	0	0	0	0	0	0	0	0	0	0	0	0	0	0	0	0
687	october-december	Index	31	High dense	2021-12-03	December	13.0312	77.5067	Grinding stone	Grinding stones		Artificial	31(7C)	N	0	250	0	0	0	0	0	0	Absent	Absent	0	0	0	0	0	0	0	0	0	0	0	0	0	0	0	0	0	0	0
688	october-december	Index	31	High dense	2021-12-03	December	13.031	77.5067	Grinding stone	Grinding stones		Artificial	31(8C)	N	0	250	0	0	0	0	0	0	Absent	Absent	0	0	0	0	0	0	0	0	0	0	0	0	0	0	0	0	0	0	0
681	october-december	Index	31	High dense	2021-12-03	December	13.032	77.5062	Flower pot	Pots		Artificial	31(1B)	N	0	150	0	0	0	0	0	0	Absent	Absent	0	0	0	0	0	0	0	0	0	0	0	0	0	0	0	0	0	0	0
681	october-december	Index	31	High dense	2021-12-03	December	13.032	77.5062	Collection plate	Pots		Artificial	31(1C)	N	0	250	0	0	0	0	0	0	Absent	Absent	0	0	0	0	0	0	0	0	0	0	0	0	0	0	0	0	0	0	0
681	october-december	Index	31	High dense	2021-12-03	December	13.032	77.5062	Flower pot	Pots		Artificial	31(1A)	Y	1	250	150	150	2.17609	22.8	8.4	0	Absent	Absent	0	0	0	0	0	0	0	0	0	0	0	0	0	0	0	0	0	0	0
681	october-december	Index	31	High dense	2021-12-03	December	13.032	77.5062	Collection plate	Pots		Artificial	31(1D)	Y	1	150	150	150	2.17609	21.9	8.6	0	Absent	Absent	0	0	0	0	0	0	0	0	0	0	0	0	0	0	0	0	0	0	0
682	october-december	Index	31	High dense	2021-12-03	December	13.0317	77.5061	Plastic drum	Storage containers		Artificial	31(2A)	Y	1	25000	25000	25000	4.39794	22	8.2	0	Absent	Absent	0	0	0	0	0	0	0	0	0	0	0	0	0	0	0	0	0	0	0
682	october-december	Index	31	High dense	2021-12-03	December	13.0317	77.5061	Plastic drum	Storage containers		Artificial	31(2B)	Y	1	50000	50000	50000	4.69897	21.9	8.4	0	Absent	Absent	0	0	0	0	0	0	0	0	0	0	0	0	0	0	0	0	0	0	0
85	feb-march	Index	22	Plantation	2021-03-04	March	13.0763	77.5189	Coconut Shell	Coconut Shells		Natural	22 (3 B)	N	0	100	0	0	0	0	0	0	Absent	Absent	0	0	0	0	0	0	0	0	0	0	0	0	0	0	0	0	0	0	0
86	feb-march	Index	22	Plantation	2021-03-04	March	13.0767	77.519	Coconut Shell	Coconut Shells		Natural	22 (4 A)	N	0	100	0	0	0	0	0	0	Absent	Absent	0	0	0	0	0	0	0	0	0	0	0	0	0	0	0	0	0	0	0
89	feb-march	Index	22	Plantation	2021-03-04	March	13.0769	77.5185	Coconut Shell	Coconut Shells		Natural	22 (7 B)	N	0	100	0	0	0	0	0	0	Absent	Absent	0	0	0	0	0	0	0	0	0	0	0	0	0	0	0	0	0	0	0
89	feb-march	Index	22	Plantation	2021-03-04	March	13.0769	77.5185	Coconut spathe	Coconut Shells		Natural	22 (7 A)	N	0	500	0	0	0	0	0	0	Absent	Absent	0	0	0	0	0	0	0	0	0	0	0	0	0	0	0	0	0	0	0
84	feb-march	Index	22	Plantation	2021-03-04	March	13.0761	77.5187	Coconut Shell	Coconut Shells		Natural	22 (2 A)	Y	1	100	50	50	1.69897	27.3	5.4	0	Absent	Absent	0	0	0	0	0	0	0	0	0	0	0	0	0	0	0	0	0	0	0
86	feb-march	Index	22	Plantation	2021-03-04	March	13.0767	77.519	Discarded Plastic Container	Discarded containers		Artificial	22 (4 C)	N	0	500	0	0	0	0	0	0	Absent	Absent	0	0	0	0	0	0	0	0	0	0	0	0	0	0	0	0	0	0	0
87	feb-march	Index	22	Plantation	2021-03-04	March	13.0767	77.5192	Discarded Plastic Container	Discarded containers		Artificial	22 (5 B)	N	0	5000	0	0	0	0	0	0	Absent	Absent	0	0	0	0	0	0	0	0	0	0	0	0	0	0	0	0	0	0	0
86	feb-march	Index	22	Plantation	2021-03-04	March	13.0767	77.519	Discarded utensil	Discarded containers		Artificial	22 (4 B)	N	0	500	0	0	0	0	0	0	Absent	Absent	0	0	0	0	0	0	0	0	0	0	0	0	0	0	0	0	0	0	0
83	feb-march	Index	22	Plantation	2021-03-04	March	13.0765	77.5185	Discarded Plastic Container	Discarded containers		Artificial	22 (1 B)	Y	1	30000	200	200	2.30103	31.2	6.2	0	Absent	Absent	0	0	0	0	0	0	0	0	0	0	0	0	0	0	0	0	0	0	0
83	feb-march	Index	22	Plantation	2021-03-04	March	13.0765	77.5185	Discarded tyre	Discarded tires		Artificial	22 (1 C)	Y	1	5000	1000	1000	3	29.2	7	0	Absent	Absent	0	0	0	0	0	0	0	0	0	0	0	0	0	0	0	0	0	0	0
85	feb-march	Index	22	Plantation	2021-03-04	March	13.0763	77.5189	Drain	Stagnant water		Artificial	22 (3 A)	Y	1	5 cm	NA	150000	5.17609	25.2	5.5	0	Absent	Absent	0	0	0	0	0	0	0	0	0	0	0	0	0	0	0	0	0	0	0
87	feb-march	Index	22	Plantation	2021-03-04	March	13.0767	77.5192	Cement tank	Storage containers		Artificial	22 (5 A)	Y	1	300000	150000	150000	5.17609	28	6.6	0	Absent	Absent	0	0	0	0	0	0	0	0	0	0	0	0	0	0	0	0	0	0	0
83	feb-march	Index	22	Plantation	2021-03-04	March	13.0765	77.5185	Cement tank	Storage containers		Artificial	22 (1 A)	Y	1	2000000	500000	500000	5.69897	26.8	7.6	1	Present	Anopheles vagus	0	1	1	0	0	0	0	0	0	1	0	0	0	0	0	0	0	0	0
83	feb-march	Index	22	Plantation	2021-03-04	March	13.0765	77.5185	Cement tank	Storage containers		Artificial	22 (1 A)	Y	1	2000000	500000	500000	5.69897	26.8	7.6	1	Present	Culex gelidus	0	1	1	0	0	0	0	0	0	0	0	0	1	0	0	0	0	0	0
83	feb-march	Index	22	Plantation	2021-03-04	March	13.0765	77.5185	Cement tank	Storage containers		Artificial	22 (1 A)	Y	1	2000000	500000	500000	5.69897	26.8	7.6	1	Present	Culex tritaeniorhynchus	0	1	1	0	0	0	0	0	0	0	0	0	0	0	0	1	0	0	0
88	feb-march	Index	22	Plantation	2021-03-04	March	13.0768	77.5197	Tree hole	Tree holes		Natural	22(6 A)	N	0	20	0	0	0	0	0	0	Absent	Absent	0	0	0	0	0	0	0	0	0	0	0	0	0	0	0	0	0	0	0
1	april-june	Index	40	Barren Land	2022-04-04	April	12.9469	77.5891	Discarded bottle	Discarded containers		Artificial	40(1A)	N	0	500	0	0	0	0	0	0	Absent	Absent	0	0	0	0	0	0	0	0	0	0	0	0	0	0	0	0	0	0	0
1	april-june	Index	40	Barren Land	2022-04-04	April	12.9469	77.5891	Discarded Plastic Container	Discarded containers		Artificial	40(1B)	N	0	150	0	0	0	0	0	0	Absent	Absent	0	0	0	0	0	0	0	0	0	0	0	0	0	0	0	0	0	0	0
1	april-june	Index	40	Barren Land	2022-04-04	April	12.9469	77.5891	Polythene cover	Discarded containers		Artificial	40(1C)	N	0	500	0	0	0	0	0	0	Absent	Absent	0	0	0	0	0	0	0	0	0	0	0	0	0	0	0	0	0	0	0
2	april-june	Index	40	Barren Land	2022-04-04	April	12.9471	77.5895	Aluminium sheet	Discarded containers		Artificial	40(2A)	N	0	250	0	0	0	0	0	0	Absent	Absent	0	0	0	0	0	0	0	0	0	0	0	0	0	0	0	0	0	0	0
2	april-june	Index	40	Barren Land	2022-04-04	April	12.9471	77.5895	Polythene cover	Discarded containers		Artificial	40(2B)	N	0	500	0	0	0	0	0	0	Absent	Absent	0	0	0	0	0	0	0	0	0	0	0	0	0	0	0	0	0	0	0
2	april-june	Index	40	Barren Land	2022-04-04	April	12.9471	77.5895	Polythene cover	Discarded containers		Artificial	40(2C)	N	0	500	0	0	0	0	0	0	Absent	Absent	0	0	0	0	0	0	0	0	0	0	0	0	0	0	0	0	0	0	0
2	april-june	Index	40	Barren Land	2022-04-04	April	12.9471	77.5895	Discarded Plastic Container	Discarded containers		Artificial	40(2D)	N	0	50	0	0	0	0	0	0	Absent	Absent	0	0	0	0	0	0	0	0	0	0	0	0	0	0	0	0	0	0	0
3	april-june	Index	40	Barren Land	2022-04-04	April	12.9471	77.5895	Discarded Plastic Container	Discarded containers		Artificial	40(3A)	N	0	150	0	0	0	0	0	0	Absent	Absent	0	0	0	0	0	0	0	0	0	0	0	0	0	0	0	0	0	0	0
3	april-june	Index	40	Barren Land	2022-04-04	April	12.9471	77.5895	Polythene cover	Discarded containers		Artificial	40(3C)	N	0	500	0	0	0	0	0	0	Absent	Absent	0	0	0	0	0	0	0	0	0	0	0	0	0	0	0	0	0	0	0
4	april-june	Index	40	Barren Land	2022-04-04	April	12.947	77.5896	Discarded bottle	Discarded containers		Artificial	40(4A)	N	0	30	0	0	0	0	0	0	Absent	Absent	0	0	0	0	0	0	0	0	0	0	0	0	0	0	0	0	0	0	0
4	april-june	Index	40	Barren Land	2022-04-04	April	12.947	77.5896	Polythene cover	Discarded containers		Artificial	40(4B)	N	0	100	0	0	0	0	0	0	Absent	Absent	0	0	0	0	0	0	0	0	0	0	0	0	0	0	0	0	0	0	0
4	april-june	Index	40	Barren Land	2022-04-04	April	12.947	77.5896	Aluminium sheet	Discarded containers		Artificial	40(4C)	N	0	500	0	0	0	0	0	0	Absent	Absent	0	0	0	0	0	0	0	0	0	0	0	0	0	0	0	0	0	0	0
4	april-june	Index	40	Barren Land	2022-04-04	April	12.947	77.5896	Aluminium sheet	Discarded containers		Artificial	40(4D)	N	0	500	0	0	0	0	0	0	Absent	Absent	0	0	0	0	0	0	0	0	0	0	0	0	0	0	0	0	0	0	0
5	april-june	Index	40	Barren Land	2022-04-04	April	12.947	77.5896	Discarded bottle	Discarded containers		Artificial	40(5A)	N	0	1000	0	0	0	0	0	0	Absent	Absent	0	0	0	0	0	0	0	0	0	0	0	0	0	0	0	0	0	0	0
5	april-june	Index	40	Barren Land	2022-04-04	April	12.947	77.5896	Discarded bottle	Discarded containers		Artificial	40(5B)	N	0	1000	0	0	0	0	0	0	Absent	Absent	0	0	0	0	0	0	0	0	0	0	0	0	0	0	0	0	0	0	0
5	april-june	Index	40	Barren Land	2022-04-04	April	12.947	77.5896	Discarded bottle	Discarded containers		Artificial	40(5C)	N	0	1000	0	0	0	0	0	0	Absent	Absent	0	0	0	0	0	0	0	0	0	0	0	0	0	0	0	0	0	0	0
6	april-june	Index	40	Barren Land	2022-04-04	April	12.9468	77.5898	Discarded Plastic Container	Discarded containers		Artificial	40(6A)	N	0	10	0	0	0	0	0	0	Absent	Absent	0	0	0	0	0	0	0	0	0	0	0	0	0	0	0	0	0	0	0
6	april-june	Index	40	Barren Land	2022-04-04	April	12.9468	77.5898	Discarded Plastic Container	Discarded containers		Artificial	40(6B)	N	0	20	0	0	0	0	0	0	Absent	Absent	0	0	0	0	0	0	0	0	0	0	0	0	0	0	0	0	0	0	0
6	april-june	Index	40	Barren Land	2022-04-04	April	12.9468	77.5898	Polythene cover	Discarded containers		Artificial	40(6C)	N	0	500	0	0	0	0	0	0	Absent	Absent	0	0	0	0	0	0	0	0	0	0	0	0	0	0	0	0	0	0	0
7	april-june	Index	40	Barren Land	2022-04-04	April	12.9468	77.5901	Discarded bottle	Discarded containers		Artificial	40(7A)	N	0	250	0	0	0	0	0	0	Absent	Absent	0	0	0	0	0	0	0	0	0	0	0	0	0	0	0	0	0	0	0
7	april-june	Index	40	Barren Land	2022-04-04	April	12.9468	77.5901	Polythene cover	Discarded containers		Artificial	40(7B)	N	0	500	0	0	0	0	0	0	Absent	Absent	0	0	0	0	0	0	0	0	0	0	0	0	0	0	0	0	0	0	0
3	april-june	Index	40	Barren Land	2022-04-04	April	12.9471	77.5895	Plastic drum	Storage containers		Artificial	40(3B)	Y	1	50000	50000	50000	4.69897	28.2	8.1	0	Absent	Absent	0	0	0	0	0	0	0	0	0	0	0	0	0	0	0	0	0	0	0
437	april-june	Random	118	Barren Land	2022-04-06	June	12.9307	77.7264	Coconut spathe	Coconut Shells		Natural	60(1B)	N	0	150	0	0	0	0	0	0	Absent	Absent	0	0	0	0	0	0	0	0	0	0	0	0	0	0	0	0	0	0	0
437	april-june	Random	118	Barren Land	2022-04-06	June	12.9307	77.7264	Coconut Shell	Coconut Shells		Natural	60(1C)	N	0	250	0	0	0	0	0	0	Absent	Absent	0	0	0	0	0	0	0	0	0	0	0	0	0	0	0	0	0	0	0
443	april-june	Random	118	Barren Land	2022-04-06	June	12.9306	77.7265	Coconut spathe	Coconut Shells		Natural	60(7A)	N	0	500	0	0	0	0	0	0	Absent	Absent	0	0	0	0	0	0	0	0	0	0	0	0	0	0	0	0	0	0	0
443	april-june	Random	118	Barren Land	2022-04-06	June	12.9306	77.7265	Coconut Shell	Coconut Shells		Natural	60(7B)	N	0	1000	0	0	0	0	0	0	Absent	Absent	0	0	0	0	0	0	0	0	0	0	0	0	0	0	0	0	0	0	0
443	april-june	Random	118	Barren Land	2022-04-06	June	12.9306	77.7265	Coconut spathe	Coconut Shells		Natural	60(7C)	N	0	500	0	0	0	0	0	0	Absent	Absent	0	0	0	0	0	0	0	0	0	0	0	0	0	0	0	0	0	0	0
443	april-june	Random	118	Barren Land	2022-04-06	June	12.9306	77.7265	Coconut Shell	Coconut Shells		Natural	60(7D)	N	0	500	0	0	0	0	0	0	Absent	Absent	0	0	0	0	0	0	0	0	0	0	0	0	0	0	0	0	0	0	0
444	april-june	Random	118	Barren Land	2022-04-06	June	12.9307	77.7267	Coconut Shell	Coconut Shells		Natural	60(8A)	N	0	150	0	0	0	0	0	0	Absent	Absent	0	0	0	0	0	0	0	0	0	0	0	0	0	0	0	0	0	0	0
444	april-june	Random	118	Barren Land	2022-04-06	June	12.9307	77.7267	Coconut Shell	Coconut Shells		Natural	60(8B)	N	0	150	0	0	0	0	0	0	Absent	Absent	0	0	0	0	0	0	0	0	0	0	0	0	0	0	0	0	0	0	0
444	april-june	Random	118	Barren Land	2022-04-06	June	12.9307	77.7267	Coconut spathe	Coconut Shells		Natural	60(8C)	N	0	150	0	0	0	0	0	0	Absent	Absent	0	0	0	0	0	0	0	0	0	0	0	0	0	0	0	0	0	0	0
444	april-june	Random	118	Barren Land	2022-04-06	June	12.9307	77.7267	Coconut Shell	Coconut Shells		Natural	60(8D)	N	0	250	0	0	0	0	0	0	Absent	Absent	0	0	0	0	0	0	0	0	0	0	0	0	0	0	0	0	0	0	0
438	april-june	Random	118	Barren Land	2022-04-06	June	12.9306	77.7266	Discarded utensil	Discarded containers		Artificial	60(2B)	N	0	1000	0	0	0	0	0	0	Absent	Absent	0	0	0	0	0	0	0	0	0	0	0	0	0	0	0	0	0	0	0
438	april-june	Random	118	Barren Land	2022-04-06	June	12.9306	77.7266	Polythene cover	Discarded containers		Artificial	60(2C)	N	0	500	0	0	0	0	0	0	Absent	Absent	0	0	0	0	0	0	0	0	0	0	0	0	0	0	0	0	0	0	0
438	april-june	Random	118	Barren Land	2022-04-06	June	12.9306	77.7266	Polythene cover	Discarded containers		Artificial	60(2D)	N	0	500	0	0	0	0	0	0	Absent	Absent	0	0	0	0	0	0	0	0	0	0	0	0	0	0	0	0	0	0	0
439	april-june	Random	118	Barren Land	2022-04-06	June	12.9304	77.7263	Polythene cover	Discarded containers		Artificial	60(3A)	N	0	450	0	0	0	0	0	0	Absent	Absent	0	0	0	0	0	0	0	0	0	0	0	0	0	0	0	0	0	0	0
439	april-june	Random	118	Barren Land	2022-04-06	June	12.9304	77.7263	Polythene cover	Discarded containers		Artificial	60(3B)	N	0	300	0	0	0	0	0	0	Absent	Absent	0	0	0	0	0	0	0	0	0	0	0	0	0	0	0	0	0	0	0
439	april-june	Random	118	Barren Land	2022-04-06	June	12.9304	77.7263	Polythene cover	Discarded containers		Artificial	60(3C)	N	0	170	0	0	0	0	0	0	Absent	Absent	0	0	0	0	0	0	0	0	0	0	0	0	0	0	0	0	0	0	0
440	april-june	Random	118	Barren Land	2022-04-06	June	12.9303	77.7266	Discarded Plastic Container	Discarded containers		Artificial	60(4A)	N	0	1000	0	0	0	0	0	0	Absent	Absent	0	0	0	0	0	0	0	0	0	0	0	0	0	0	0	0	0	0	0
440	april-june	Random	118	Barren Land	2022-04-06	June	12.9303	77.7266	Discarded bottle	Discarded containers		Artificial	60(4B)	N	0	2000	0	0	0	0	0	0	Absent	Absent	0	0	0	0	0	0	0	0	0	0	0	0	0	0	0	0	0	0	0
440	april-june	Random	118	Barren Land	2022-04-06	June	12.9303	77.7266	Discarded bottle	Discarded containers		Artificial	60(4C)	N	0	2000	0	0	0	0	0	0	Absent	Absent	0	0	0	0	0	0	0	0	0	0	0	0	0	0	0	0	0	0	0
441	april-june	Random	118	Barren Land	2022-04-06	June	12.9306	77.7267	Polythene cover	Discarded containers		Artificial	60(5A)	N	0	500	0	0	0	0	0	0	Absent	Absent	0	0	0	0	0	0	0	0	0	0	0	0	0	0	0	0	0	0	0
441	april-june	Random	118	Barren Land	2022-04-06	June	12.9306	77.7267	Polythene cover	Discarded containers		Artificial	60(5B)	N	0	1000	0	0	0	0	0	0	Absent	Absent	0	0	0	0	0	0	0	0	0	0	0	0	0	0	0	0	0	0	0
441	april-june	Random	118	Barren Land	2022-04-06	June	12.9306	77.7267	Discarded Plastic Container	Discarded containers		Artificial	60(5C)	N	0	500	0	0	0	0	0	0	Absent	Absent	0	0	0	0	0	0	0	0	0	0	0	0	0	0	0	0	0	0	0
441	april-june	Random	118	Barren Land	2022-04-06	June	12.9306	77.7267	Discarded Plastic Container	Discarded containers		Artificial	60(5D)	N	0	1000	0	0	0	0	0	0	Absent	Absent	0	0	0	0	0	0	0	0	0	0	0	0	0	0	0	0	0	0	0
442	april-june	Random	118	Barren Land	2022-04-06	June	12.9307	77.7268	Polythene cover	Discarded containers		Artificial	60(6A)	N	0	500	0	0	0	0	0	0	Absent	Absent	0	0	0	0	0	0	0	0	0	0	0	0	0	0	0	0	0	0	0
442	april-june	Random	118	Barren Land	2022-04-06	June	12.9307	77.7268	Polythene cover	Discarded containers		Artificial	60(6B)	N	0	1000	0	0	0	0	0	0	Absent	Absent	0	0	0	0	0	0	0	0	0	0	0	0	0	0	0	0	0	0	0
442	april-june	Random	118	Barren Land	2022-04-06	June	12.9307	77.7268	Discarded Plastic Container	Discarded containers		Artificial	60(6C)	N	0	500	0	0	0	0	0	0	Absent	Absent	0	0	0	0	0	0	0	0	0	0	0	0	0	0	0	0	0	0	0
438	april-june	Random	118	Barren Land	2022-04-06	June	12.9306	77.7266	Stagnant water	Stagnant water		Artificial	60(2A)	N	0	150	0	0	0	0	0	0	Absent	Absent	0	0	0	0	0	0	0	0	0	0	0	0	0	0	0	0	0	0	0
437	april-june	Random	118	Barren Land	2022-04-06	June	12.9307	77.7264	Tree hole	Tree holes		Natural	60(1A)	N	0	500	0	0	0	0	0	0	Absent	Absent	0	0	0	0	0	0	0	0	0	0	0	0	0	0	0	0	0	0	0
437	april-june	Random	118	Barren Land	2022-04-06	June	12.9307	77.7264	Tree hole	Tree holes		Natural	60(1D)	N	0	150	0	0	0	0	0	0	Absent	Absent	0	0	0	0	0	0	0	0	0	0	0	0	0	0	0	0	0	0	0
267	july-september	Index	26	Lake	2021-08-04	August	13.0406	77.5101	Coconut Shell	Coconut Shells		Natural	26(6D)	N	0	150	0	0	0	0	0	0	Absent	Absent	0	0	0	0	0	0	0	0	0	0	0	0	0	0	0	0	0	0	0
269	july-september	Index	26	Lake	2021-08-04	August	13.0406	77.5099	Coconut Shell	Coconut Shells		Natural	26(8B)	N	0	100	0	0	0	0	0	0	Absent	Absent	0	0	0	0	0	0	0	0	0	0	0	0	0	0	0	0	0	0	0
269	july-september	Index	26	Lake	2021-08-04	August	13.0406	77.5099	Coconut Shell	Coconut Shells		Natural	26(8F)	N	0	150	0	0	0	0	0	0	Absent	Absent	0	0	0	0	0	0	0	0	0	0	0	0	0	0	0	0	0	0	0
270	july-september	Index	26	Lake	2021-08-04	August	13.0403	77.5098	Coconut Shell	Coconut Shells		Natural	26(9A)	N	0	100	0	0	0	0	0	0	Absent	Absent	0	0	0	0	0	0	0	0	0	0	0	0	0	0	0	0	0	0	0
270	july-september	Index	26	Lake	2021-08-04	August	13.0403	77.5098	Coconut Shell	Coconut Shells		Natural	26(9F)	N	0	100	0	0	0	0	0	0	Absent	Absent	0	0	0	0	0	0	0	0	0	0	0	0	0	0	0	0	0	0	0
268	july-september	Index	26	Lake	2021-08-04	August	13.0408	77.51	Coconut Shell	Coconut Shells		Natural	26(7D)	N	0	100	0	0	0	0	0	0	Absent	Absent	0	0	0	0	0	0	0	0	0	0	0	0	0	0	0	0	0	0	0
269	july-september	Index	26	Lake	2021-08-04	August	13.0406	77.5099	Coconut Shell	Coconut Shells		Natural	26(8E)	N	0	150	0	0	0	0	0	0	Absent	Absent	0	0	0	0	0	0	0	0	0	0	0	0	0	0	0	0	0	0	0
270	july-september	Index	26	Lake	2021-08-04	August	13.0403	77.5098	Coconut Shell	Coconut Shells		Natural	26(9B)	N	0	100	0	0	0	0	0	0	Absent	Absent	0	0	0	0	0	0	0	0	0	0	0	0	0	0	0	0	0	0	0
270	july-september	Index	26	Lake	2021-08-04	August	13.0403	77.5098	Coconut Shell	Coconut Shells		Natural	26(9C)	N	0	150	0	0	0	0	0	0	Absent	Absent	0	0	0	0	0	0	0	0	0	0	0	0	0	0	0	0	0	0	0
263	july-september	Index	26	Lake	2021-08-04	August	13.0407	77.5097	Aluminium sheet	Discarded containers		Artificial	26(2C)	N	0	500	0	0	0	0	0	0	Absent	Absent	0	0	0	0	0	0	0	0	0	0	0	0	0	0	0	0	0	0	0
262	july-september	Index	26	Lake	2021-08-04	August	13.0405	77.5097	Polythene cover	Discarded containers		Artificial	26(1A)	N	0	500	0	0	0	0	0	0	Absent	Absent	0	0	0	0	0	0	0	0	0	0	0	0	0	0	0	0	0	0	0
262	july-september	Index	26	Lake	2021-08-04	August	13.0405	77.5097	Aluminium sheet	Discarded containers		Artificial	26(1E)	N	0	500	0	0	0	0	0	0	Absent	Absent	0	0	0	0	0	0	0	0	0	0	0	0	0	0	0	0	0	0	0
263	july-september	Index	26	Lake	2021-08-04	August	13.0407	77.5097	Polythene cover	Discarded containers		Artificial	26(2A)	N	0	1000	0	0	0	0	0	0	Absent	Absent	0	0	0	0	0	0	0	0	0	0	0	0	0	0	0	0	0	0	0
263	july-september	Index	26	Lake	2021-08-04	August	13.0407	77.5097	Polythene cover	Discarded containers		Artificial	26(2E)	N	0	2000	0	0	0	0	0	0	Absent	Absent	0	0	0	0	0	0	0	0	0	0	0	0	0	0	0	0	0	0	0
264	july-september	Index	26	Lake	2021-08-04	August	13.0408	77.5097	Polythene cover	Discarded containers		Artificial	26(3C)	N	0	500	0	0	0	0	0	0	Absent	Absent	0	0	0	0	0	0	0	0	0	0	0	0	0	0	0	0	0	0	0
264	july-september	Index	26	Lake	2021-08-04	August	13.0408	77.5097	Discarded Plastic Container	Discarded containers		Artificial	26(3D)	N	0	150	0	0	0	0	0	0	Absent	Absent	0	0	0	0	0	0	0	0	0	0	0	0	0	0	0	0	0	0	0
265	july-september	Index	26	Lake	2021-08-04	August	13.0412	77.5097	Discarded Plastic Container	Discarded containers		Artificial	26(4C)	N	0	5000	0	0	0	0	0	0	Absent	Absent	0	0	0	0	0	0	0	0	0	0	0	0	0	0	0	0	0	0	0
266	july-september	Index	26	Lake	2021-08-04	August	13.0412	77.5097	Discarded shoe	Discarded containers		Artificial	26(5B)	N	0	500	0	0	0	0	0	0	Absent	Absent	0	0	0	0	0	0	0	0	0	0	0	0	0	0	0	0	0	0	0
266	july-september	Index	26	Lake	2021-08-04	August	13.0412	77.5097	Discarded shoe	Discarded containers		Artificial	26(5C)	N	0	500	0	0	0	0	0	0	Absent	Absent	0	0	0	0	0	0	0	0	0	0	0	0	0	0	0	0	0	0	0
266	july-september	Index	26	Lake	2021-08-04	August	13.0412	77.5097	Polythene cover	Discarded containers		Artificial	26(5E)	N	0	150	0	0	0	0	0	0	Absent	Absent	0	0	0	0	0	0	0	0	0	0	0	0	0	0	0	0	0	0	0
266	july-september	Index	26	Lake	2021-08-04	August	13.0412	77.5097	Polythene cover	Discarded containers		Artificial	26(5F)	N	0	250	0	0	0	0	0	0	Absent	Absent	0	0	0	0	0	0	0	0	0	0	0	0	0	0	0	0	0	0	0
267	july-september	Index	26	Lake	2021-08-04	August	13.0406	77.5101	Discarded Plastic Container	Discarded containers		Artificial	26(6A)	N	0	250	0	0	0	0	0	0	Absent	Absent	0	0	0	0	0	0	0	0	0	0	0	0	0	0	0	0	0	0	0
267	july-september	Index	26	Lake	2021-08-04	August	13.0406	77.5101	Polythene cover	Discarded containers		Artificial	26(6C)	N	0	500	0	0	0	0	0	0	Absent	Absent	0	0	0	0	0	0	0	0	0	0	0	0	0	0	0	0	0	0	0
268	july-september	Index	26	Lake	2021-08-04	August	13.0408	77.51	Discarded shoe	Discarded containers		Artificial	26(7A)	N	0	500	0	0	0	0	0	0	Absent	Absent	0	0	0	0	0	0	0	0	0	0	0	0	0	0	0	0	0	0	0
268	july-september	Index	26	Lake	2021-08-04	August	13.0408	77.51	Discarded shoe	Discarded containers		Artificial	26(7B)	N	0	500	0	0	0	0	0	0	Absent	Absent	0	0	0	0	0	0	0	0	0	0	0	0	0	0	0	0	0	0	0
268	july-september	Index	26	Lake	2021-08-04	August	13.0408	77.51	Polythene cover	Discarded containers		Artificial	26(7C)	N	0	500	0	0	0	0	0	0	Absent	Absent	0	0	0	0	0	0	0	0	0	0	0	0	0	0	0	0	0	0	0
268	july-september	Index	26	Lake	2021-08-04	August	13.0408	77.51	Polythene cover	Discarded containers		Artificial	26(7E)	N	0	1000	0	0	0	0	0	0	Absent	Absent	0	0	0	0	0	0	0	0	0	0	0	0	0	0	0	0	0	0	0
268	july-september	Index	26	Lake	2021-08-04	August	13.0408	77.51	Discarded shoe	Discarded containers		Artificial	26(7F)	N	0	500	0	0	0	0	0	0	Absent	Absent	0	0	0	0	0	0	0	0	0	0	0	0	0	0	0	0	0	0	0
269	july-september	Index	26	Lake	2021-08-04	August	13.0406	77.5099	Polythene cover	Discarded containers		Artificial	26(8A)	N	0	1000	0	0	0	0	0	0	Absent	Absent	0	0	0	0	0	0	0	0	0	0	0	0	0	0	0	0	0	0	0
269	july-september	Index	26	Lake	2021-08-04	August	13.0406	77.5099	Discarded Plastic Container	Discarded containers		Artificial	26(8C)	N	0	500	0	0	0	0	0	0	Absent	Absent	0	0	0	0	0	0	0	0	0	0	0	0	0	0	0	0	0	0	0
269	july-september	Index	26	Lake	2021-08-04	August	13.0406	77.5099	Discarded shoe	Discarded containers		Artificial	26(8D)	N	0	500	0	0	0	0	0	0	Absent	Absent	0	0	0	0	0	0	0	0	0	0	0	0	0	0	0	0	0	0	0
270	july-september	Index	26	Lake	2021-08-04	August	13.0403	77.5098	Discarded bottle	Discarded containers		Artificial	26(9D)	N	0	500	0	0	0	0	0	0	Absent	Absent	0	0	0	0	0	0	0	0	0	0	0	0	0	0	0	0	0	0	0
270	july-september	Index	26	Lake	2021-08-04	August	13.0403	77.5098	Polythene cover	Discarded containers		Artificial	26(9E)	N	0	500	0	0	0	0	0	0	Absent	Absent	0	0	0	0	0	0	0	0	0	0	0	0	0	0	0	0	0	0	0
262	july-september	Index	26	Lake	2021-08-04	August	13.0405	77.5097	Discarded Plastic Container	Discarded containers		Artificial	26(1B)	N	0	50	0	0	0	0	0	0	Absent	Absent	0	0	0	0	0	0	0	0	0	0	0	0	0	0	0	0	0	0	0
262	july-september	Index	26	Lake	2021-08-04	August	13.0405	77.5097	Discarded Plastic Container	Discarded containers		Artificial	26(1C)	N	0	50	0	0	0	0	0	0	Absent	Absent	0	0	0	0	0	0	0	0	0	0	0	0	0	0	0	0	0	0	0
262	july-september	Index	26	Lake	2021-08-04	August	13.0405	77.5097	Polythene cover	Discarded containers		Artificial	26(1D)	N	0	1000	0	0	0	0	0	0	Absent	Absent	0	0	0	0	0	0	0	0	0	0	0	0	0	0	0	0	0	0	0
263	july-september	Index	26	Lake	2021-08-04	August	13.0407	77.5097	Polythene cover	Discarded containers		Artificial	26(2B)	N	0	500	0	0	0	0	0	0	Absent	Absent	0	0	0	0	0	0	0	0	0	0	0	0	0	0	0	0	0	0	0
264	july-september	Index	26	Lake	2021-08-04	August	13.0408	77.5097	Polythene cover	Discarded containers		Artificial	26(3B)	N	0	500	0	0	0	0	0	0	Absent	Absent	0	0	0	0	0	0	0	0	0	0	0	0	0	0	0	0	0	0	0
266	july-september	Index	26	Lake	2021-08-04	August	13.0412	77.5097	Aluminium sheet	Discarded containers		Artificial	26(5D)	N	0	500	0	0	0	0	0	0	Absent	Absent	0	0	0	0	0	0	0	0	0	0	0	0	0	0	0	0	0	0	0
267	july-september	Index	26	Lake	2021-08-04	August	13.0406	77.5101	Discarded bottle	Discarded containers		Artificial	26(6B)	N	0	1000	0	0	0	0	0	0	Absent	Absent	0	0	0	0	0	0	0	0	0	0	0	0	0	0	0	0	0	0	0
264	july-september	Index	26	Lake	2021-08-04	August	13.0408	77.5097	Discarded shoe	Discarded containers		Artificial	26(3A)	N	0	500	0	0	0	0	0	0	Absent	Absent	0	0	0	0	0	0	0	0	0	0	0	0	0	0	0	0	0	0	0
266	july-september	Index	26	Lake	2021-08-04	August	13.0412	77.5097	Discarded tyre	Discarded tires		Artificial	26(5A)	N	0	1000	0	0	0	0	0	0	Absent	Absent	0	0	0	0	0	0	0	0	0	0	0	0	0	0	0	0	0	0	0
263	july-september	Index	26	Lake	2021-08-04	August	13.0407	77.5097	Grinding stone	Grinding stones		Artificial	26(2D)	N	0	1000	0	0	0	0	0	0	Absent	Absent	0	0	0	0	0	0	0	0	0	0	0	0	0	0	0	0	0	0	0
265	july-september	Index	26	Lake	2021-08-04	August	13.0412	77.5097	Plastic drum	Storage containers		Artificial	26(4A)	Y	1	200000	200000	200000	5.30103	27	8.1	0	Absent	Absent	0	0	0	0	0	0	0	0	0	0	0	0	0	0	0	0	0	0	0
265	july-september	Index	26	Lake	2021-08-04	August	13.0412	77.5097	Plastic drum	Storage containers		Artificial	26(4B)	Y	1	100000	50000	50000	4.69897	26.2	8.4	0	Absent	Absent	0	0	0	0	0	0	0	0	0	0	0	0	0	0	0	0	0	0	0
255	july-september	Index	29	Barren Land	2021-08-04	August	13.0415	77.4992	Coconut Shell	Coconut Shells		Natural	29(2C)	N	0	150	0	0	0	0	0	0	Absent	Absent	0	0	0	0	0	0	0	0	0	0	0	0	0	0	0	0	0	0	0
257	july-september	Index	29	Barren Land	2021-08-04	August	13.0416	77.499	Coconut Shell	Coconut Shells		Natural	29(4D)	N	0	150	0	0	0	0	0	0	Absent	Absent	0	0	0	0	0	0	0	0	0	0	0	0	0	0	0	0	0	0	0
258	july-september	Index	29	Barren Land	2021-08-04	August	13.0416	77.499	Coconut Shell	Coconut Shells		Natural	29(5D)	N	0	150	0	0	0	0	0	0	Absent	Absent	0	0	0	0	0	0	0	0	0	0	0	0	0	0	0	0	0	0	0
260	july-september	Index	29	Barren Land	2021-08-04	August	13.0418	77.4987	Coconut Shell	Coconut Shells		Natural	29(7B)	N	0	120	0	0	0	0	0	0	Absent	Absent	0	0	0	0	0	0	0	0	0	0	0	0	0	0	0	0	0	0	0
254	july-september	Index	29	Barren Land	2021-08-04	August	13.0416	77.4993	Discarded Plastic Container	Discarded containers		Artificial	29(1A)	N	0	150	0	0	0	0	0	0	Absent	Absent	0	0	0	0	0	0	0	0	0	0	0	0	0	0	0	0	0	0	0
254	july-september	Index	29	Barren Land	2021-08-04	August	13.0416	77.4993	Discarded Plastic Container	Discarded containers		Artificial	29(1B)	N	0	150	0	0	0	0	0	0	Absent	Absent	0	0	0	0	0	0	0	0	0	0	0	0	0	0	0	0	0	0	0
254	july-september	Index	29	Barren Land	2021-08-04	August	13.0416	77.4993	Aluminium sheet	Discarded containers		Artificial	29(1D)	N	0	250	0	0	0	0	0	0	Absent	Absent	0	0	0	0	0	0	0	0	0	0	0	0	0	0	0	0	0	0	0
254	july-september	Index	29	Barren Land	2021-08-04	August	13.0416	77.4993	Aluminium sheet	Discarded containers		Artificial	29(1E)	N	0	500	0	0	0	0	0	0	Absent	Absent	0	0	0	0	0	0	0	0	0	0	0	0	0	0	0	0	0	0	0
255	july-september	Index	29	Barren Land	2021-08-04	August	13.0415	77.4992	Polythene cover	Discarded containers		Artificial	29(2A)	N	0	250	0	0	0	0	0	0	Absent	Absent	0	0	0	0	0	0	0	0	0	0	0	0	0	0	0	0	0	0	0
255	july-september	Index	29	Barren Land	2021-08-04	August	13.0415	77.4992	Polythene cover	Discarded containers		Artificial	29(2B)	N	0	500	0	0	0	0	0	0	Absent	Absent	0	0	0	0	0	0	0	0	0	0	0	0	0	0	0	0	0	0	0
256	july-september	Index	29	Barren Land	2021-08-04	August	13.0414	77.4992	Polythene cover	Discarded containers		Artificial	29(3A)	N	0	500	0	0	0	0	0	0	Absent	Absent	0	0	0	0	0	0	0	0	0	0	0	0	0	0	0	0	0	0	0
256	july-september	Index	29	Barren Land	2021-08-04	August	13.0414	77.4992	Polythene cover	Discarded containers		Artificial	29(3B)	N	0	500	0	0	0	0	0	0	Absent	Absent	0	0	0	0	0	0	0	0	0	0	0	0	0	0	0	0	0	0	0
256	july-september	Index	29	Barren Land	2021-08-04	August	13.0414	77.4992	Polythene cover	Discarded containers		Artificial	29(3C)	N	0	500	0	0	0	0	0	0	Absent	Absent	0	0	0	0	0	0	0	0	0	0	0	0	0	0	0	0	0	0	0
256	july-september	Index	29	Barren Land	2021-08-04	August	13.0414	77.4992	Polythene cover	Discarded containers		Artificial	29(3D)	N	0	250	0	0	0	0	0	0	Absent	Absent	0	0	0	0	0	0	0	0	0	0	0	0	0	0	0	0	0	0	0
257	july-september	Index	29	Barren Land	2021-08-04	August	13.0416	77.499	Polythene cover	Discarded containers		Artificial	29(4A)	N	0	250	0	0	0	0	0	0	Absent	Absent	0	0	0	0	0	0	0	0	0	0	0	0	0	0	0	0	0	0	0
257	july-september	Index	29	Barren Land	2021-08-04	August	13.0416	77.499	Polythene cover	Discarded containers		Artificial	29(4B)	N	0	500	0	0	0	0	0	0	Absent	Absent	0	0	0	0	0	0	0	0	0	0	0	0	0	0	0	0	0	0	0
257	july-september	Index	29	Barren Land	2021-08-04	August	13.0416	77.499	Discarded bottle	Discarded containers		Artificial	29(4C)	N	0	1000	0	0	0	0	0	0	Absent	Absent	0	0	0	0	0	0	0	0	0	0	0	0	0	0	0	0	0	0	0
257	july-september	Index	29	Barren Land	2021-08-04	August	13.0416	77.499	Discarded Plastic Container	Discarded containers		Artificial	29(4E)	N	0	150	0	0	0	0	0	0	Absent	Absent	0	0	0	0	0	0	0	0	0	0	0	0	0	0	0	0	0	0	0
257	july-september	Index	29	Barren Land	2021-08-04	August	13.0416	77.499	Discarded Plastic Container	Discarded containers		Artificial	29(4F)	N	0	150	0	0	0	0	0	0	Absent	Absent	0	0	0	0	0	0	0	0	0	0	0	0	0	0	0	0	0	0	0
258	july-september	Index	29	Barren Land	2021-08-04	August	13.0416	77.499	Polythene cover	Discarded containers		Artificial	29(5A)	N	0	500	0	0	0	0	0	0	Absent	Absent	0	0	0	0	0	0	0	0	0	0	0	0	0	0	0	0	0	0	0
258	july-september	Index	29	Barren Land	2021-08-04	August	13.0416	77.499	Aluminium sheet	Discarded containers		Artificial	29(5B)	N	0	500	0	0	0	0	0	0	Absent	Absent	0	0	0	0	0	0	0	0	0	0	0	0	0	0	0	0	0	0	0
258	july-september	Index	29	Barren Land	2021-08-04	August	13.0416	77.499	Aluminium sheet	Discarded containers		Artificial	29(5C)	N	0	500	0	0	0	0	0	0	Absent	Absent	0	0	0	0	0	0	0	0	0	0	0	0	0	0	0	0	0	0	0
258	july-september	Index	29	Barren Land	2021-08-04	August	13.0416	77.499	Discarded Plastic Container	Discarded containers		Artificial	29(5E)	N	0	150	0	0	0	0	0	0	Absent	Absent	0	0	0	0	0	0	0	0	0	0	0	0	0	0	0	0	0	0	0
258	july-september	Index	29	Barren Land	2021-08-04	August	13.0416	77.499	Discarded bottle	Discarded containers		Artificial	29(5F)	N	0	250	0	0	0	0	0	0	Absent	Absent	0	0	0	0	0	0	0	0	0	0	0	0	0	0	0	0	0	0	0
258	july-september	Index	29	Barren Land	2021-08-04	August	13.0416	77.499	Polythene cover	Discarded containers		Artificial	29(5G)	N	0	250	0	0	0	0	0	0	Absent	Absent	0	0	0	0	0	0	0	0	0	0	0	0	0	0	0	0	0	0	0
259	july-september	Index	29	Barren Land	2021-08-04	August	13.0416	77.499	Polythene cover	Discarded containers		Artificial	29(6A)	N	0	2000	0	0	0	0	0	0	Absent	Absent	0	0	0	0	0	0	0	0	0	0	0	0	0	0	0	0	0	0	0
259	july-september	Index	29	Barren Land	2021-08-04	August	13.0416	77.499	Polythene cover	Discarded containers		Artificial	29(6B)	N	0	500	0	0	0	0	0	0	Absent	Absent	0	0	0	0	0	0	0	0	0	0	0	0	0	0	0	0	0	0	0
259	july-september	Index	29	Barren Land	2021-08-04	August	13.0416	77.499	Discarded Plastic Container	Discarded containers		Artificial	29(6C)	N	0	100	0	0	0	0	0	0	Absent	Absent	0	0	0	0	0	0	0	0	0	0	0	0	0	0	0	0	0	0	0
259	july-september	Index	29	Barren Land	2021-08-04	August	13.0416	77.499	Polythene cover	Discarded containers		Artificial	29(6D)	N	0	1000	0	0	0	0	0	0	Absent	Absent	0	0	0	0	0	0	0	0	0	0	0	0	0	0	0	0	0	0	0
261	july-september	Index	29	Barren Land	2021-08-04	August	13.0418	77.4987	Discarded bottle	Discarded containers		Artificial	29(8D)	N	0	250	0	0	0	0	0	0	Absent	Absent	0	0	0	0	0	0	0	0	0	0	0	0	0	0	0	0	0	0	0
260	july-september	Index	29	Barren Land	2021-08-04	August	13.0418	77.4987	Polythene cover	Discarded containers		Artificial	29(7A)	N	0	500	0	0	0	0	0	0	Absent	Absent	0	0	0	0	0	0	0	0	0	0	0	0	0	0	0	0	0	0	0
260	july-september	Index	29	Barren Land	2021-08-04	August	13.0418	77.4987	Discarded Plastic Container	Discarded containers		Artificial	29(7C)	N	0	200	0	0	0	0	0	0	Absent	Absent	0	0	0	0	0	0	0	0	0	0	0	0	0	0	0	0	0	0	0
260	july-september	Index	29	Barren Land	2021-08-04	August	13.0418	77.4987	Discarded Plastic Container	Discarded containers		Artificial	29(7D)	N	0	250	0	0	0	0	0	0	Absent	Absent	0	0	0	0	0	0	0	0	0	0	0	0	0	0	0	0	0	0	0
260	july-september	Index	29	Barren Land	2021-08-04	August	13.0418	77.4987	Discarded Plastic Container	Discarded containers		Artificial	29(7E)	N	0	150	0	0	0	0	0	0	Absent	Absent	0	0	0	0	0	0	0	0	0	0	0	0	0	0	0	0	0	0	0
261	july-september	Index	29	Barren Land	2021-08-04	August	13.0418	77.4987	Polythene cover	Discarded containers		Artificial	29(8B)	N	0	500	0	0	0	0	0	0	Absent	Absent	0	0	0	0	0	0	0	0	0	0	0	0	0	0	0	0	0	0	0
261	july-september	Index	29	Barren Land	2021-08-04	August	13.0418	77.4987	Polythene cover	Discarded containers		Artificial	29(8C)	N	0	1000	0	0	0	0	0	0	Absent	Absent	0	0	0	0	0	0	0	0	0	0	0	0	0	0	0	0	0	0	0
261	july-september	Index	29	Barren Land	2021-08-04	August	13.0418	77.4987	Discarded Plastic Container	Discarded containers		Artificial	29(8E)	N	0	250	0	0	0	0	0	0	Absent	Absent	0	0	0	0	0	0	0	0	0	0	0	0	0	0	0	0	0	0	0
254	july-september	Index	29	Barren Land	2021-08-04	August	13.0416	77.4993	Polythene cover	Discarded containers		Artificial	29(1C)	N	0	500	0	0	0	0	0	0	Absent	Absent	0	0	0	0	0	0	0	0	0	0	0	0	0	0	0	0	0	0	0
255	july-september	Index	29	Barren Land	2021-08-04	August	13.0415	77.4992	Polythene cover	Discarded containers		Artificial	29(2D)	N	0	150	0	0	0	0	0	0	Absent	Absent	0	0	0	0	0	0	0	0	0	0	0	0	0	0	0	0	0	0	0
261	july-september	Index	29	Barren Land	2021-08-04	August	13.0418	77.4987	Discarded bottle	Discarded containers		Artificial	29(8A)	N	0	1000	0	0	0	0	0	0	Absent	Absent	0	0	0	0	0	0	0	0	0	0	0	0	0	0	0	0	0	0	0
102	feb-march	Index	8	Medium dense	2021-03-05	March	13.0932	77.6007	Coconut Shell	Coconut Shells		Natural	8 (1 E)	N	0	50	0	0	0	0	0	0	Absent	Absent	0	0	0	0	0	0	0	0	0	0	0	0	0	0	0	0	0	0	0
102	feb-march	Index	8	Medium dense	2021-03-05	March	13.0932	77.6007	Coconut Shell	Coconut Shells		Natural	8 (1 F)	N	0	100	0	0	0	0	0	0	Absent	Absent	0	0	0	0	0	0	0	0	0	0	0	0	0	0	0	0	0	0	0
105	feb-march	Index	8	Medium dense	2021-03-05	March	13.0928	77.6001	Coconut Shell	Coconut Shells		Natural	8 (4 F)	N	0	100	0	0	0	0	0	0	Absent	Absent	0	0	0	0	0	0	0	0	0	0	0	0	0	0	0	0	0	0	0
111	feb-march	Index	8	Medium dense	2021-03-05	March	13.0927	77.6005	Coconut Shell	Coconut Shells		Natural	8 (10 A)	N	0	100	0	0	0	0	0	0	Absent	Absent	0	0	0	0	0	0	0	0	0	0	0	0	0	0	0	0	0	0	0
105	feb-march	Index	8	Medium dense	2021-03-05	March	13.0928	77.6001	Coconut Shell	Coconut Shells		Natural	8 (4 E)	N	0	100	0	0	0	0	0	0	Absent	Absent	0	0	0	0	0	0	0	0	0	0	0	0	0	0	0	0	0	0	0
110	feb-march	Index	8	Medium dense	2021-03-05	March	13.0929	77.5993	Coconut Shell	Coconut Shells		Natural	8 (9 B)	N	0	100	0	0	0	0	0	0	Absent	Absent	0	0	0	0	0	0	0	0	0	0	0	0	0	0	0	0	0	0	0
104	feb-march	Index	8	Medium dense	2021-03-05	March	13.0929	77.6001	Coconut Shell	Coconut Shells		Natural	8 (3 A)	N	0	100	0	0	0	0	0	0	Absent	Absent	0	0	0	0	0	0	0	0	0	0	0	0	0	0	0	0	0	0	0
102	feb-march	Index	8	Medium dense	2021-03-05	March	13.0932	77.6007	Discarded Plastic Container	Discarded containers		Artificial	8 (1 A)	N	0	200	0	0	0	0	0	0	Absent	Absent	0	0	0	0	0	0	0	0	0	0	0	0	0	0	0	0	0	0	0
102	feb-march	Index	8	Medium dense	2021-03-05	March	13.0932	77.6007	Discarded Plastic Container	Discarded containers		Artificial	8 (1 B)	N	0	200	0	0	0	0	0	0	Absent	Absent	0	0	0	0	0	0	0	0	0	0	0	0	0	0	0	0	0	0	0
102	feb-march	Index	8	Medium dense	2021-03-05	March	13.0932	77.6007	Discarded Plastic Container	Discarded containers		Artificial	8 (1 C)	N	0	200	0	0	0	0	0	0	Absent	Absent	0	0	0	0	0	0	0	0	0	0	0	0	0	0	0	0	0	0	0
103	feb-march	Index	8	Medium dense	2021-03-05	March	13.0931	77.6005	Discarded Plastic Container	Discarded containers		Artificial	8 (2 C)	N	0	500	0	0	0	0	0	0	Absent	Absent	0	0	0	0	0	0	0	0	0	0	0	0	0	0	0	0	0	0	0
104	feb-march	Index	8	Medium dense	2021-03-05	March	13.0929	77.6001	Discarded shoe	Discarded containers		Artificial	8 (3 B)	N	0	500	0	0	0	0	0	0	Absent	Absent	0	0	0	0	0	0	0	0	0	0	0	0	0	0	0	0	0	0	0
105	feb-march	Index	8	Medium dense	2021-03-05	March	13.0928	77.6001	Discarded Plastic Container	Discarded containers		Artificial	8 (4 D)	N	0	250	0	0	0	0	0	0	Absent	Absent	0	0	0	0	0	0	0	0	0	0	0	0	0	0	0	0	0	0	0
105	feb-march	Index	8	Medium dense	2021-03-05	March	13.0928	77.6001	Discarded Plastic Container	Discarded containers		Artificial	8 (4 G)	N	0	500	0	0	0	0	0	0	Absent	Absent	0	0	0	0	0	0	0	0	0	0	0	0	0	0	0	0	0	0	0
106	feb-march	Index	8	Medium dense	2021-03-05	March	13.0927	77.6002	Polythene cover	Discarded containers		Artificial	8 (5 B)	N	0	500	0	0	0	0	0	0	Absent	Absent	0	0	0	0	0	0	0	0	0	0	0	0	0	0	0	0	0	0	0
107	feb-march	Index	8	Medium dense	2021-03-05	March	13.093	77.5998	Discarded bottle	Discarded containers		Artificial	8 (6 B)	N	0	500	0	0	0	0	0	0	Absent	Absent	0	0	0	0	0	0	0	0	0	0	0	0	0	0	0	0	0	0	0
110	feb-march	Index	8	Medium dense	2021-03-05	March	13.0929	77.5993	Polythene cover	Discarded containers		Artificial	8 (9 A)	N	0	500	0	0	0	0	0	0	Absent	Absent	0	0	0	0	0	0	0	0	0	0	0	0	0	0	0	0	0	0	0
111	feb-march	Index	8	Medium dense	2021-03-05	March	13.0927	77.6005	Discarded Plastic Container	Discarded containers		Artificial	8 (10 B)	N	0	100	0	0	0	0	0	0	Absent	Absent	0	0	0	0	0	0	0	0	0	0	0	0	0	0	0	0	0	0	0
103	feb-march	Index	8	Medium dense	2021-03-05	March	13.0931	77.6005	Discarded bottle	Discarded containers		Artificial	8 (2 B)	N	0	500	0	0	0	0	0	0	Absent	Absent	0	0	0	0	0	0	0	0	0	0	0	0	0	0	0	0	0	0	0
110	feb-march	Index	8	Medium dense	2021-03-05	March	13.0929	77.5993	Discarded bottle	Discarded containers		Artificial	8 (9 C)	N	0	500	0	0	0	0	0	0	Absent	Absent	0	0	0	0	0	0	0	0	0	0	0	0	0	0	0	0	0	0	0
103	feb-march	Index	8	Medium dense	2021-03-05	March	13.0931	77.6005	Discarded bottle	Discarded containers		Artificial	8 (2 A)	N	0	500	0	0	0	0	0	0	Absent	Absent	0	0	0	0	0	0	0	0	0	0	0	0	0	0	0	0	0	0	0
106	feb-march	Index	8	Medium dense	2021-03-05	March	13.0927	77.6002	Discarded shoe	Discarded containers		Artificial	8 (5 A)	N	0	500	0	0	0	0	0	0	Absent	Absent	0	0	0	0	0	0	0	0	0	0	0	0	0	0	0	0	0	0	0
102	feb-march	Index	8	Medium dense	2021-03-05	March	13.0932	77.6007	Discarded Plastic Container	Discarded containers		Artificial	8 (1 D)	N	0	200	0	0	0	0	0	0	Absent	Absent	0	0	0	0	0	0	0	0	0	0	0	0	0	0	0	0	0	0	0
107	feb-march	Index	8	Medium dense	2021-03-05	March	13.093	77.5998	Discarded bottle	Discarded containers		Artificial	8 (6 A)	N	0	500	0	0	0	0	0	0	Absent	Absent	0	0	0	0	0	0	0	0	0	0	0	0	0	0	0	0	0	0	0
105	feb-march	Index	8	Medium dense	2021-03-05	March	13.0928	77.6001	Discarded Plastic Container	Discarded containers		Artificial	8 (4 A)	Y	1	350	300	300	2.47712	31.3	7.1	0	Absent	Absent	0	0	0	0	0	0	0	0	0	0	0	0	0	0	0	0	0	0	0
105	feb-march	Index	8	Medium dense	2021-03-05	March	13.0928	77.6001	Discarded Plastic Container	Discarded containers		Artificial	8 (4 B)	Y	1	250	150	150	2.17609	30.5	7.1	0	Absent	Absent	0	0	0	0	0	0	0	0	0	0	0	0	0	0	0	0	0	0	0
105	feb-march	Index	8	Medium dense	2021-03-05	March	13.0928	77.6001	Discarded Plastic Container	Discarded containers		Artificial	8 (4 C)	Y	1	250	150	150	2.17609	31.5	7.2	0	Absent	Absent	0	0	0	0	0	0	0	0	0	0	0	0	0	0	0	0	0	0	0
107	feb-march	Index	8	Medium dense	2021-03-05	March	13.093	77.5998	Flower pot	Pots		Artificial	8 (6 C)	N	0	1000	0	0	0	0	0	0	Absent	Absent	0	0	0	0	0	0	0	0	0	0	0	0	0	0	0	0	0	0	0
109	feb-march	Index	8	Medium dense	2021-03-05	March	13.0927	77.5993	Plastic drum	Storage containers		Artificial	8 (8 B)	N	0	20000	0	0	0	0	0	0	Absent	Absent	0	0	0	0	0	0	0	0	0	0	0	0	0	0	0	0	0	0	0
109	feb-march	Index	8	Medium dense	2021-03-05	March	13.0927	77.5993	Plastic drum	Storage containers		Artificial	8 (8 A)	N	0	20000	0	0	0	0	0	0	Absent	Absent	0	0	0	0	0	0	0	0	0	0	0	0	0	0	0	0	0	0	0
108	feb-march	Index	8	Medium dense	2021-03-05	March	13.0928	77.5996	Plastic drum	Storage containers		Artificial	8 (7 A)	Y	1	200000	150000	150000	5.17609	31	7.7	0	Absent	Absent	0	0	0	0	0	0	0	0	0	0	0	0	0	0	0	0	0	0	0
108	feb-march	Index	8	Medium dense	2021-03-05	March	13.0928	77.5996	Plastic drum	Storage containers		Artificial	8 (7 B)	Y	1	200000	50000	50000	4.69897	30	7.5	0	Absent	Absent	0	0	0	0	0	0	0	0	0	0	0	0	0	0	0	0	0	0	0
108	feb-march	Index	8	Medium dense	2021-03-05	March	13.0928	77.5996	Plastic drum	Storage containers		Artificial	8 (7 C)	Y	1	200000	180000	180000	5.25527	30	7.5	0	Absent	Absent	0	0	0	0	0	0	0	0	0	0	0	0	0	0	0	0	0	0	0
91	feb-march	Index	15	Barren Land	2021-03-05	March	13.0675	77.5156	Coconut Shell	Coconut Shells		Natural	15 (2 B)	N	0	100	0	0	0	0	0	0	Absent	Absent	0	0	0	0	0	0	0	0	0	0	0	0	0	0	0	0	0	0	0
92	feb-march	Index	15	Barren Land	2021-03-05	March	13.0673	77.5155	Coconut Shell	Coconut Shells		Natural	15 (3 F)	N	0	100	0	0	0	0	0	0	Absent	Absent	0	0	0	0	0	0	0	0	0	0	0	0	0	0	0	0	0	0	0
101	feb-march	Index	15	Barren Land	2021-03-05	March	13.0674	77.5158	Coconut Shell	Coconut Shells		Natural	15 (12 A)	N	0	100	0	0	0	0	0	0	Absent	Absent	0	0	0	0	0	0	0	0	0	0	0	0	0	0	0	0	0	0	0
91	feb-march	Index	15	Barren Land	2021-03-05	March	13.0675	77.5156	Coconut Shell	Coconut Shells		Natural	15 (2 A)	N	0	100	0	0	0	0	0	0	Absent	Absent	0	0	0	0	0	0	0	0	0	0	0	0	0	0	0	0	0	0	0
92	feb-march	Index	15	Barren Land	2021-03-05	March	13.0673	77.5155	Coconut Shell	Coconut Shells		Natural	15 (3 E)	N	0	100	0	0	0	0	0	0	Absent	Absent	0	0	0	0	0	0	0	0	0	0	0	0	0	0	0	0	0	0	0
90	feb-march	Index	15	Barren Land	2021-03-05	March	13.0674	77.5157	Discarded Plastic Container	Discarded containers		Artificial	15 (1 A)	N	0	1000	0	0	0	0	0	0	Absent	Absent	0	0	0	0	0	0	0	0	0	0	0	0	0	0	0	0	0	0	0
90	feb-march	Index	15	Barren Land	2021-03-05	March	13.0674	77.5157	Polythene cover	Discarded containers		Artificial	15 (1 B)	N	0	500	0	0	0	0	0	0	Absent	Absent	0	0	0	0	0	0	0	0	0	0	0	0	0	0	0	0	0	0	0
92	feb-march	Index	15	Barren Land	2021-03-05	March	13.0673	77.5155	Discarded bottle	Discarded containers		Artificial	15 (3 A)	N	0	500	0	0	0	0	0	0	Absent	Absent	0	0	0	0	0	0	0	0	0	0	0	0	0	0	0	0	0	0	0
92	feb-march	Index	15	Barren Land	2021-03-05	March	13.0673	77.5155	Discarded Plastic Container	Discarded containers		Artificial	15 (3 G)	N	0	1000	0	0	0	0	0	0	Absent	Absent	0	0	0	0	0	0	0	0	0	0	0	0	0	0	0	0	0	0	0
93	feb-march	Index	15	Barren Land	2021-03-05	March	13.0671	77.5153	Discarded Plastic Container	Discarded containers		Artificial	15 (4 B)	N	0	150	0	0	0	0	0	0	Absent	Absent	0	0	0	0	0	0	0	0	0	0	0	0	0	0	0	0	0	0	0
94	feb-march	Index	15	Barren Land	2021-03-05	March	13.0671	77.5152	Polythene cover	Discarded containers		Artificial	15 (5 A)	N	0	500	0	0	0	0	0	0	Absent	Absent	0	0	0	0	0	0	0	0	0	0	0	0	0	0	0	0	0	0	0
94	feb-march	Index	15	Barren Land	2021-03-05	March	13.0671	77.5152	Discarded Plastic Container	Discarded containers		Artificial	15 (5 B)	N	0	150	0	0	0	0	0	0	Absent	Absent	0	0	0	0	0	0	0	0	0	0	0	0	0	0	0	0	0	0	0
96	feb-march	Index	15	Barren Land	2021-03-05	March	13.067	77.515	Bath tub	Discarded containers		Artificial	15 (7 A)	N	0	10000	0	0	0	0	0	0	Absent	Absent	0	0	0	0	0	0	0	0	0	0	0	0	0	0	0	0	0	0	0
98	feb-march	Index	15	Barren Land	2021-03-05	March	13.0669	77.5155	Discarded Plastic Container	Discarded containers		Artificial	15 (9 A)	N	0	350	0	0	0	0	0	0	Absent	Absent	0	0	0	0	0	0	0	0	0	0	0	0	0	0	0	0	0	0	0
99	feb-march	Index	15	Barren Land	2021-03-05	March	13.0668	77.5157	Discarded bottle	Discarded containers		Artificial	15 (10 A)	N	0	500	0	0	0	0	0	0	Absent	Absent	0	0	0	0	0	0	0	0	0	0	0	0	0	0	0	0	0	0	0
100	feb-march	Index	15	Barren Land	2021-03-05	March	13.0667	77.5157	Discarded shoe	Discarded containers		Artificial	15 (11 A)	N	0	500	0	0	0	0	0	0	Absent	Absent	0	0	0	0	0	0	0	0	0	0	0	0	0	0	0	0	0	0	0
101	feb-march	Index	15	Barren Land	2021-03-05	March	13.0674	77.5158	Discarded Plastic Container	Discarded containers		Artificial	15 (12 B)	N	0	150	0	0	0	0	0	0	Absent	Absent	0	0	0	0	0	0	0	0	0	0	0	0	0	0	0	0	0	0	0
101	feb-march	Index	15	Barren Land	2021-03-05	March	13.0674	77.5158	Discarded bottle	Discarded containers		Artificial	15 (12 D)	N	0	500	0	0	0	0	0	0	Absent	Absent	0	0	0	0	0	0	0	0	0	0	0	0	0	0	0	0	0	0	0
96	feb-march	Index	15	Barren Land	2021-03-05	March	13.067	77.515	Discarded Plastic Container	Discarded containers		Artificial	15 (7 B)	N	0	15000	0	0	0	0	0	0	Absent	Absent	0	0	0	0	0	0	0	0	0	0	0	0	0	0	0	0	0	0	0
99	feb-march	Index	15	Barren Land	2021-03-05	March	13.0668	77.5157	Discarded Plastic Container	Discarded containers		Artificial	15 (10 B)	N	0	100	0	0	0	0	0	0	Absent	Absent	0	0	0	0	0	0	0	0	0	0	0	0	0	0	0	0	0	0	0
100	feb-march	Index	15	Barren Land	2021-03-05	March	13.0667	77.5157	Polythene cover	Discarded containers		Artificial	15 (11 B)	N	0	500	0	0	0	0	0	0	Absent	Absent	0	0	0	0	0	0	0	0	0	0	0	0	0	0	0	0	0	0	0
101	feb-march	Index	15	Barren Land	2021-03-05	March	13.0674	77.5158	Polythene cover	Discarded containers		Artificial	15 (12 C)	N	0	500	0	0	0	0	0	0	Absent	Absent	0	0	0	0	0	0	0	0	0	0	0	0	0	0	0	0	0	0	0
93	feb-march	Index	15	Barren Land	2021-03-05	March	13.0671	77.5153	Polythene cover	Discarded containers		Artificial	15 (4 A)	N	0	500	0	0	0	0	0	0	Absent	Absent	0	0	0	0	0	0	0	0	0	0	0	0	0	0	0	0	0	0	0
95	feb-march	Index	15	Barren Land	2021-03-05	March	13.0672	77.515	Discarded Plastic Container	Discarded containers		Artificial	15 (6 A)	N	0	5000	0	0	0	0	0	0	Absent	Absent	0	0	0	0	0	0	0	0	0	0	0	0	0	0	0	0	0	0	0
95	feb-march	Index	15	Barren Land	2021-03-05	March	13.0672	77.515	Discarded tyre	Discarded tires		Artificial	15 (6 C)	N	0	1000	0	0	0	0	0	0	Absent	Absent	0	0	0	0	0	0	0	0	0	0	0	0	0	0	0	0	0	0	0
97	feb-march	Index	15	Barren Land	2021-03-05	March	13.0669	77.5154	Grinding stone	Grinding stones		Artificial	15 (8 A)	N	0	500	0	0	0	0	0	0	Absent	Absent	0	0	0	0	0	0	0	0	0	0	0	0	0	0	0	0	0	0	0
97	feb-march	Index	15	Barren Land	2021-03-05	March	13.0669	77.5154	Plant axil	Plant axils	Colocasia	Natural	15 (8 B)	N	0	20	0	0	0	0	0	0	Absent	Absent	0	0	0	0	0	0	0	0	0	0	0	0	0	0	0	0	0	0	0
92	feb-march	Index	15	Barren Land	2021-03-05	March	13.0673	77.5155	Flower pot	Pots		Artificial	15 (3 C)	N	0	2000	0	0	0	0	0	0	Absent	Absent	0	0	0	0	0	0	0	0	0	0	0	0	0	0	0	0	0	0	0
92	feb-march	Index	15	Barren Land	2021-03-05	March	13.0673	77.5155	Flower pot	Pots		Artificial	15 (3 D)	N	0	2000	0	0	0	0	0	0	Absent	Absent	0	0	0	0	0	0	0	0	0	0	0	0	0	0	0	0	0	0	0
95	feb-march	Index	15	Barren Land	2021-03-05	March	13.0672	77.515	Ceramic pot	Pots		Artificial	15 (6 B)	N	0	2000	0	0	0	0	0	0	Absent	Absent	0	0	0	0	0	0	0	0	0	0	0	0	0	0	0	0	0	0	0
92	feb-march	Index	15	Barren Land	2021-03-05	March	13.0673	77.5155	Flower pot	Pots		Artificial	15 (3 B)	N	0	2000	0	0	0	0	0	0	Absent	Absent	0	0	0	0	0	0	0	0	0	0	0	0	0	0	0	0	0	0	0
16	april-june	Index	38	Lake	2021-04-05	April	12.9478	77.5846	Coconut spathe	Coconut Shells		Natural	38(1C)	N	0	250	0	0	0	0	0	0	Absent	Absent	0	0	0	0	0	0	0	0	0	0	0	0	0	0	0	0	0	0	0
16	april-june	Index	38	Lake	2021-04-05	April	12.9478	77.5846	Coconut Shell	Coconut Shells		Natural	38(1E)	N	0	250	0	0	0	0	0	0	Absent	Absent	0	0	0	0	0	0	0	0	0	0	0	0	0	0	0	0	0	0	0
20	april-june	Index	38	Lake	2021-04-05	April	12.9479	77.5834	Coconut spathe	Coconut Shells		Natural	38(5E)	N	0	250	0	0	0	0	0	0	Absent	Absent	0	0	0	0	0	0	0	0	0	0	0	0	0	0	0	0	0	0	0
16	april-june	Index	38	Lake	2021-04-05	April	12.9478	77.5846	Polythene cover	Discarded containers		Artificial	38(1D)	N	0	450	0	0	0	0	0	0	Absent	Absent	0	0	0	0	0	0	0	0	0	0	0	0	0	0	0	0	0	0	0
17	april-june	Index	38	Lake	2021-04-05	April	12.9478	77.5842	Polythene cover	Discarded containers		Artificial	38(2B)	N	0	500	0	0	0	0	0	0	Absent	Absent	0	0	0	0	0	0	0	0	0	0	0	0	0	0	0	0	0	0	0
18	april-june	Index	38	Lake	2021-04-05	April	12.9478	77.5839	Polythene cover	Discarded containers		Artificial	38(3A)	N	0	500	0	0	0	0	0	0	Absent	Absent	0	0	0	0	0	0	0	0	0	0	0	0	0	0	0	0	0	0	0
18	april-june	Index	38	Lake	2021-04-05	April	12.9478	77.5839	Polythene cover	Discarded containers		Artificial	38(3B)	N	0	500	0	0	0	0	0	0	Absent	Absent	0	0	0	0	0	0	0	0	0	0	0	0	0	0	0	0	0	0	0
18	april-june	Index	38	Lake	2021-04-05	April	12.9478	77.5839	Discarded Plastic Container	Discarded containers		Artificial	38(3C)	N	0	250	0	0	0	0	0	0	Absent	Absent	0	0	0	0	0	0	0	0	0	0	0	0	0	0	0	0	0	0	0
19	april-june	Index	38	Lake	2021-04-05	April	12.9482	77.5837	Polythene cover	Discarded containers		Artificial	38(4A)	N	0	500	0	0	0	0	0	0	Absent	Absent	0	0	0	0	0	0	0	0	0	0	0	0	0	0	0	0	0	0	0
19	april-june	Index	38	Lake	2021-04-05	April	12.9482	77.5837	Polythene cover	Discarded containers		Artificial	38(4B)	N	0	250	0	0	0	0	0	0	Absent	Absent	0	0	0	0	0	0	0	0	0	0	0	0	0	0	0	0	0	0	0
19	april-june	Index	38	Lake	2021-04-05	April	12.9482	77.5837	Discarded Plastic Container	Discarded containers		Artificial	38(4C)	N	0	1000	0	0	0	0	0	0	Absent	Absent	0	0	0	0	0	0	0	0	0	0	0	0	0	0	0	0	0	0	0
19	april-june	Index	38	Lake	2021-04-05	April	12.9482	77.5837	Discarded Plastic Container	Discarded containers		Artificial	38(4D)	N	0	2000	0	0	0	0	0	0	Absent	Absent	0	0	0	0	0	0	0	0	0	0	0	0	0	0	0	0	0	0	0
20	april-june	Index	38	Lake	2021-04-05	April	12.9479	77.5834	Discarded Plastic Container	Discarded containers		Artificial	38(5B)	N	0	1000	0	0	0	0	0	0	Absent	Absent	0	0	0	0	0	0	0	0	0	0	0	0	0	0	0	0	0	0	0
20	april-june	Index	38	Lake	2021-04-05	April	12.9479	77.5834	Polythene cover	Discarded containers		Artificial	38(5C)	N	0	450	0	0	0	0	0	0	Absent	Absent	0	0	0	0	0	0	0	0	0	0	0	0	0	0	0	0	0	0	0
21	april-june	Index	38	Lake	2021-04-05	April	12.9477	77.5834	Discarded bottle	Discarded containers		Artificial	38(6A)	N	0	1000	0	0	0	0	0	0	Absent	Absent	0	0	0	0	0	0	0	0	0	0	0	0	0	0	0	0	0	0	0
21	april-june	Index	38	Lake	2021-04-05	April	12.9477	77.5834	Polythene cover	Discarded containers		Artificial	38(6B)	N	0	400	0	0	0	0	0	0	Absent	Absent	0	0	0	0	0	0	0	0	0	0	0	0	0	0	0	0	0	0	0
21	april-june	Index	38	Lake	2021-04-05	April	12.9477	77.5834	Discarded bottle	Discarded containers		Artificial	38(6C)	N	0	2000	0	0	0	0	0	0	Absent	Absent	0	0	0	0	0	0	0	0	0	0	0	0	0	0	0	0	0	0	0
22	april-june	Index	38	Lake	2021-04-05	April	12.9476	77.5838	Polythene cover	Discarded containers		Artificial	38(7D)	N	0	450	0	0	0	0	0	0	Absent	Absent	0	0	0	0	0	0	0	0	0	0	0	0	0	0	0	0	0	0	0
22	april-june	Index	38	Lake	2021-04-05	April	12.9476	77.5838	Discarded shoe	Discarded containers		Artificial	38(7E)	N	0	250	0	0	0	0	0	0	Absent	Absent	0	0	0	0	0	0	0	0	0	0	0	0	0	0	0	0	0	0	0
16	april-june	Index	38	Lake	2021-04-05	April	12.9478	77.5846	Flower pot	Pots		Artificial	38(1A)	N	0	500	0	0	0	0	0	0	Absent	Absent	0	0	0	0	0	0	0	0	0	0	0	0	0	0	0	0	0	0	0
16	april-june	Index	38	Lake	2021-04-05	April	12.9478	77.5846	Flower pot	Pots		Artificial	38(1B)	N	0	500	0	0	0	0	0	0	Absent	Absent	0	0	0	0	0	0	0	0	0	0	0	0	0	0	0	0	0	0	0
22	april-june	Index	38	Lake	2021-04-05	April	12.9476	77.5838	Flower pot	Pots		Artificial	38(7B)	N	0	1000	0	0	0	0	0	0	Absent	Absent	0	0	0	0	0	0	0	0	0	0	0	0	0	0	0	0	0	0	0
22	april-june	Index	38	Lake	2021-04-05	April	12.9476	77.5838	Flower pot	Pots		Artificial	38(7C)	N	0	1000	0	0	0	0	0	0	Absent	Absent	0	0	0	0	0	0	0	0	0	0	0	0	0	0	0	0	0	0	0
17	april-june	Index	38	Lake	2021-04-05	April	12.9478	77.5842	Stagnant water	Stagnant water		Artificial	38(2A)	Y	1	1000	1000	1000	3	29.1	8.7	0	Absent	Absent	0	0	0	0	0	0	0	0	0	0	0	0	0	0	0	0	0	0	0
20	april-june	Index	38	Lake	2021-04-05	April	12.9479	77.5834	Tree hole	Tree holes		Natural	38(5A)	N	0	500	0	0	0	0	0	0	Absent	Absent	0	0	0	0	0	0	0	0	0	0	0	0	0	0	0	0	0	0	0
22	april-june	Index	38	Lake	2021-04-05	April	12.9476	77.5838	Tree hole	Tree holes		Natural	38(7A)	N	0	200	0	0	0	0	0	0	Absent	Absent	0	0	0	0	0	0	0	0	0	0	0	0	0	0	0	0	0	0	0
8	april-june	Index	39	Lake	2021-04-05	April	12.9455	77.5854	Coconut Shell	Coconut Shells		Natural	39(1D)	N	0	250	0	0	0	0	0	0	Absent	Absent	0	0	0	0	0	0	0	0	0	0	0	0	0	0	0	0	0	0	0
9	april-june	Index	39	Lake	2021-04-05	April	12.9454	77.5852	Coconut Shell	Coconut Shells		Natural	39(2A)	N	0	250	0	0	0	0	0	0	Absent	Absent	0	0	0	0	0	0	0	0	0	0	0	0	0	0	0	0	0	0	0
10	april-june	Index	39	Lake	2021-04-05	April	12.945	77.585	Coconut spathe	Coconut Shells		Natural	39(3D)	N	0	250	0	0	0	0	0	0	Absent	Absent	0	0	0	0	0	0	0	0	0	0	0	0	0	0	0	0	0	0	0
11	april-june	Index	39	Lake	2021-04-05	April	12.9449	77.5845	Coconut Shell	Coconut Shells		Natural	39(4A)	N	0	250	0	0	0	0	0	0	Absent	Absent	0	0	0	0	0	0	0	0	0	0	0	0	0	0	0	0	0	0	0
11	april-june	Index	39	Lake	2021-04-05	April	12.9449	77.5845	Coconut Shell	Coconut Shells		Natural	39(4C)	N	0	250	0	0	0	0	0	0	Absent	Absent	0	0	0	0	0	0	0	0	0	0	0	0	0	0	0	0	0	0	0
11	april-june	Index	39	Lake	2021-04-05	April	12.9449	77.5845	Coconut spathe	Coconut Shells		Natural	39(4D)	N	0	150	0	0	0	0	0	0	Absent	Absent	0	0	0	0	0	0	0	0	0	0	0	0	0	0	0	0	0	0	0
13	april-june	Index	39	Lake	2021-04-05	April	12.9448	77.5838	Coconut Shell	Coconut Shells		Natural	39(6C)	N	0	250	0	0	0	0	0	0	Absent	Absent	0	0	0	0	0	0	0	0	0	0	0	0	0	0	0	0	0	0	0
9	april-june	Index	39	Lake	2021-04-05	April	12.9454	77.5852	Discarded bottle	Discarded containers		Artificial	39(2B)	N	0	1000	0	0	0	0	0	0	Absent	Absent	0	0	0	0	0	0	0	0	0	0	0	0	0	0	0	0	0	0	0
9	april-june	Index	39	Lake	2021-04-05	April	12.9454	77.5852	Discarded Plastic Container	Discarded containers		Artificial	39(2C)	N	0	250	0	0	0	0	0	0	Absent	Absent	0	0	0	0	0	0	0	0	0	0	0	0	0	0	0	0	0	0	0
9	april-june	Index	39	Lake	2021-04-05	April	12.9454	77.5852	Polythene cover	Discarded containers		Artificial	39(2D)	N	0	500	0	0	0	0	0	0	Absent	Absent	0	0	0	0	0	0	0	0	0	0	0	0	0	0	0	0	0	0	0
10	april-june	Index	39	Lake	2021-04-05	April	12.945	77.585	Discarded Plastic Container	Discarded containers		Artificial	39(3A)	N	0	500	0	0	0	0	0	0	Absent	Absent	0	0	0	0	0	0	0	0	0	0	0	0	0	0	0	0	0	0	0
10	april-june	Index	39	Lake	2021-04-05	April	12.945	77.585	Polythene cover	Discarded containers		Artificial	39(3B)	N	0	450	0	0	0	0	0	0	Absent	Absent	0	0	0	0	0	0	0	0	0	0	0	0	0	0	0	0	0	0	0
11	april-june	Index	39	Lake	2021-04-05	April	12.9449	77.5845	Polythene cover	Discarded containers		Artificial	39(4E)	N	0	450	0	0	0	0	0	0	Absent	Absent	0	0	0	0	0	0	0	0	0	0	0	0	0	0	0	0	0	0	0
12	april-june	Index	39	Lake	2021-04-05	April	12.9449	77.5842	Discarded bottle	Discarded containers		Artificial	39(5B)	N	0	2000	0	0	0	0	0	0	Absent	Absent	0	0	0	0	0	0	0	0	0	0	0	0	0	0	0	0	0	0	0
12	april-june	Index	39	Lake	2021-04-05	April	12.9449	77.5842	Discarded Plastic Container	Discarded containers		Artificial	39(5C)	N	0	500	0	0	0	0	0	0	Absent	Absent	0	0	0	0	0	0	0	0	0	0	0	0	0	0	0	0	0	0	0
14	april-june	Index	39	Lake	2021-04-05	April	12.9449	77.584	Discarded bottle	Discarded containers		Artificial	39(7A)	N	0	500	0	0	0	0	0	0	Absent	Absent	0	0	0	0	0	0	0	0	0	0	0	0	0	0	0	0	0	0	0
14	april-june	Index	39	Lake	2021-04-05	April	12.9449	77.584	Discarded Plastic Container	Discarded containers		Artificial	39(7D)	N	0	250	0	0	0	0	0	0	Absent	Absent	0	0	0	0	0	0	0	0	0	0	0	0	0	0	0	0	0	0	0
15	april-june	Index	39	Lake	2021-04-05	April	12.9447	77.5841	Discarded bottle	Discarded containers		Artificial	39(8A)	N	0	2000	0	0	0	0	0	0	Absent	Absent	0	0	0	0	0	0	0	0	0	0	0	0	0	0	0	0	0	0	0
15	april-june	Index	39	Lake	2021-04-05	April	12.9447	77.5841	Discarded bottle	Discarded containers		Artificial	39(8B)	N	0	1000	0	0	0	0	0	0	Absent	Absent	0	0	0	0	0	0	0	0	0	0	0	0	0	0	0	0	0	0	0
15	april-june	Index	39	Lake	2021-04-05	April	12.9447	77.5841	Discarded bottle	Discarded containers		Artificial	39(8C)	N	0	1000	0	0	0	0	0	0	Absent	Absent	0	0	0	0	0	0	0	0	0	0	0	0	0	0	0	0	0	0	0
15	april-june	Index	39	Lake	2021-04-05	April	12.9447	77.5841	Discarded bottle	Discarded containers		Artificial	39(8D)	N	0	2000	0	0	0	0	0	0	Absent	Absent	0	0	0	0	0	0	0	0	0	0	0	0	0	0	0	0	0	0	0
11	april-june	Index	39	Lake	2021-04-05	April	12.9449	77.5845	Grinding stone	Grinding stones		Artificial	39(4B)	N	0	1000	0	0	0	0	0	0	Absent	Absent	0	0	0	0	0	0	0	0	0	0	0	0	0	0	0	0	0	0	0
12	april-june	Index	39	Lake	2021-04-05	April	12.9449	77.5842	Plant axil	Plant axils	Colocasia	Natural	39(5A)	N	0	150	0	0	0	0	0	0	Absent	Absent	0	0	0	0	0	0	0	0	0	0	0	0	0	0	0	0	0	0	0
13	april-june	Index	39	Lake	2021-04-05	April	12.9448	77.5838	Plant axil	Plant axils	Colocasia	Natural	39(6A)	N	0	5	0	0	0	0	0	0	Absent	Absent	0	0	0	0	0	0	0	0	0	0	0	0	0	0	0	0	0	0	0
13	april-june	Index	39	Lake	2021-04-05	April	12.9448	77.5838	Plant axil	Plant axils	Colocasia	Natural	39(6B)	N	0	10	0	0	0	0	0	0	Absent	Absent	0	0	0	0	0	0	0	0	0	0	0	0	0	0	0	0	0	0	0
8	april-june	Index	39	Lake	2021-04-05	April	12.9455	77.5854	Flower pot	Pots		Artificial	39(1A)	N	0	500	0	0	0	0	0	0	Absent	Absent	0	0	0	0	0	0	0	0	0	0	0	0	0	0	0	0	0	0	0
8	april-june	Index	39	Lake	2021-04-05	April	12.9455	77.5854	Flower pot	Pots		Artificial	39(1B)	N	0	500	0	0	0	0	0	0	Absent	Absent	0	0	0	0	0	0	0	0	0	0	0	0	0	0	0	0	0	0	0
10	april-june	Index	39	Lake	2021-04-05	April	12.945	77.585	Flower pot	Pots		Artificial	39(3C)	N	0	150	0	0	0	0	0	0	Absent	Absent	0	0	0	0	0	0	0	0	0	0	0	0	0	0	0	0	0	0	0
14	april-june	Index	39	Lake	2021-04-05	April	12.9449	77.584	Flower pot	Pots		Artificial	39(7B)	N	0	250	0	0	0	0	0	0	Absent	Absent	0	0	0	0	0	0	0	0	0	0	0	0	0	0	0	0	0	0	0
14	april-june	Index	39	Lake	2021-04-05	April	12.9449	77.584	Flower pot	Pots		Artificial	39(7C)	N	0	250	0	0	0	0	0	0	Absent	Absent	0	0	0	0	0	0	0	0	0	0	0	0	0	0	0	0	0	0	0
8	april-june	Index	39	Lake	2021-04-05	April	12.9455	77.5854	Tree hole	Tree holes		Natural	39(1C)	N	0	150	0	0	0	0	0	0	Absent	Absent	0	0	0	0	0	0	0	0	0	0	0	0	0	0	0	0	0	0	0
4	april-june	Random	56	Medium dense	2021-04-05	April	13.0987	77.6244	Coconut Shell	Coconut Shells		Natural	56(4A)	N	0	150	0	0	0	0	0	0	Absent	Absent	0	0	0	0	0	0	0	0	0	0	0	0	0	0	0	0	0	0	0
4	april-june	Random	56	Medium dense	2021-04-05	April	13.0987	77.6244	Coconut Shell	Coconut Shells		Natural	56(4B)	N	0	150	0	0	0	0	0	0	Absent	Absent	0	0	0	0	0	0	0	0	0	0	0	0	0	0	0	0	0	0	0
5	april-june	Random	56	Medium dense	2021-04-05	April	13.0992	77.6245	Coconut Shell	Coconut Shells		Natural	56(5C)	N	0	100	0	0	0	0	0	0	Absent	Absent	0	0	0	0	0	0	0	0	0	0	0	0	0	0	0	0	0	0	0
10	april-june	Random	56	Medium dense	2021-04-05	April	13.0989	77.6249	Coconut Shell	Coconut Shells		Natural	56(10C)	N	0	150	0	0	0	0	0	0	Absent	Absent	0	0	0	0	0	0	0	0	0	0	0	0	0	0	0	0	0	0	0
1	april-june	Random	56	Medium dense	2021-04-05	April	13.0982	77.6246	Discarded Plastic Container	Discarded containers		Artificial	56(1A)	N	0	150	0	0	0	0	0	0	Absent	Absent	0	0	0	0	0	0	0	0	0	0	0	0	0	0	0	0	0	0	0
1	april-june	Random	56	Medium dense	2021-04-05	April	13.0982	77.6246	Discarded Plastic Container	Discarded containers		Artificial	56(1B)	N	0	150	0	0	0	0	0	0	Absent	Absent	0	0	0	0	0	0	0	0	0	0	0	0	0	0	0	0	0	0	0
1	april-june	Random	56	Medium dense	2021-04-05	April	13.0982	77.6246	Discarded Plastic Container	Discarded containers		Artificial	56(1C)	N	0	150	0	0	0	0	0	0	Absent	Absent	0	0	0	0	0	0	0	0	0	0	0	0	0	0	0	0	0	0	0
1	april-june	Random	56	Medium dense	2021-04-05	April	13.0982	77.6246	Discarded utensil	Discarded containers		Artificial	56(1D)	N	0	2000	0	0	0	0	0	0	Absent	Absent	0	0	0	0	0	0	0	0	0	0	0	0	0	0	0	0	0	0	0
1	april-june	Random	56	Medium dense	2021-04-05	April	13.0982	77.6246	Polythene cover	Discarded containers		Artificial	56(1E)	N	0	500	0	0	0	0	0	0	Absent	Absent	0	0	0	0	0	0	0	0	0	0	0	0	0	0	0	0	0	0	0
1	april-june	Random	56	Medium dense	2021-04-05	April	13.0982	77.6246	Discarded bottle	Discarded containers		Artificial	56(1F)	N	0	250	0	0	0	0	0	0	Absent	Absent	0	0	0	0	0	0	0	0	0	0	0	0	0	0	0	0	0	0	0
5	april-june	Random	56	Medium dense	2021-04-05	April	13.0992	77.6245	Discarded Plastic Container	Discarded containers		Artificial	56(5B)	N	0	150	0	0	0	0	0	0	Absent	Absent	0	0	0	0	0	0	0	0	0	0	0	0	0	0	0	0	0	0	0
5	april-june	Random	56	Medium dense	2021-04-05	April	13.0992	77.6245	Discarded Plastic Container	Discarded containers		Artificial	56(5D)	N	0	250	0	0	0	0	0	0	Absent	Absent	0	0	0	0	0	0	0	0	0	0	0	0	0	0	0	0	0	0	0
5	april-june	Random	56	Medium dense	2021-04-05	April	13.0992	77.6245	Discarded bottle	Discarded containers		Artificial	56(5E)	N	0	1000	0	0	0	0	0	0	Absent	Absent	0	0	0	0	0	0	0	0	0	0	0	0	0	0	0	0	0	0	0
5	april-june	Random	56	Medium dense	2021-04-05	April	13.0992	77.6245	Polythene cover	Discarded containers		Artificial	56(5I)	N	0	20000	0	0	0	0	0	0	Absent	Absent	0	0	0	0	0	0	0	0	0	0	0	0	0	0	0	0	0	0	0
6	april-june	Random	56	Medium dense	2021-04-05	April	13.0993	77.6253	Polythene cover	Discarded containers		Artificial	56(6B)	N	0	150	0	0	0	0	0	0	Absent	Absent	0	0	0	0	0	0	0	0	0	0	0	0	0	0	0	0	0	0	0
6	april-june	Random	56	Medium dense	2021-04-05	April	13.0993	77.6253	Discarded Plastic Container	Discarded containers		Artificial	56(6C)	N	0	50	0	0	0	0	0	0	Absent	Absent	0	0	0	0	0	0	0	0	0	0	0	0	0	0	0	0	0	0	0
8	april-june	Random	56	Medium dense	2021-04-05	April	13.0985	77.6248	Discarded shoe	Discarded containers		Artificial	56(8A)	N	0	200	0	0	0	0	0	0	Absent	Absent	0	0	0	0	0	0	0	0	0	0	0	0	0	0	0	0	0	0	0
8	april-june	Random	56	Medium dense	2021-04-05	April	13.0985	77.6248	Discarded shoe	Discarded containers		Artificial	56(8B)	N	0	200	0	0	0	0	0	0	Absent	Absent	0	0	0	0	0	0	0	0	0	0	0	0	0	0	0	0	0	0	0
8	april-june	Random	56	Medium dense	2021-04-05	April	13.0985	77.6248	Discarded Plastic Container	Discarded containers		Artificial	56(8C)	N	0	250	0	0	0	0	0	0	Absent	Absent	0	0	0	0	0	0	0	0	0	0	0	0	0	0	0	0	0	0	0
8	april-june	Random	56	Medium dense	2021-04-05	April	13.0985	77.6248	Discarded Plastic Container	Discarded containers		Artificial	56(8D)	N	0	150	0	0	0	0	0	0	Absent	Absent	0	0	0	0	0	0	0	0	0	0	0	0	0	0	0	0	0	0	0
9	april-june	Random	56	Medium dense	2021-04-05	April	13.0985	77.625	Discarded Plastic Container	Discarded containers		Artificial	56(9A)	N	0	150	0	0	0	0	0	0	Absent	Absent	0	0	0	0	0	0	0	0	0	0	0	0	0	0	0	0	0	0	0
9	april-june	Random	56	Medium dense	2021-04-05	April	13.0985	77.625	Discarded Plastic Container	Discarded containers		Artificial	56(9B)	N	0	150	0	0	0	0	0	0	Absent	Absent	0	0	0	0	0	0	0	0	0	0	0	0	0	0	0	0	0	0	0
9	april-june	Random	56	Medium dense	2021-04-05	April	13.0985	77.625	Discarded Plastic Container	Discarded containers		Artificial	56(9C)	N	0	150	0	0	0	0	0	0	Absent	Absent	0	0	0	0	0	0	0	0	0	0	0	0	0	0	0	0	0	0	0
10	april-june	Random	56	Medium dense	2021-04-05	April	13.0989	77.6249	Discarded Plastic Container	Discarded containers		Artificial	56(10A)	N	0	10000	0	0	0	0	0	0	Absent	Absent	0	0	0	0	0	0	0	0	0	0	0	0	0	0	0	0	0	0	0
10	april-june	Random	56	Medium dense	2021-04-05	April	13.0989	77.6249	Discarded Plastic Container	Discarded containers		Artificial	56(10B)	N	0	10000	0	0	0	0	0	0	Absent	Absent	0	0	0	0	0	0	0	0	0	0	0	0	0	0	0	0	0	0	0
5	april-june	Random	56	Medium dense	2021-04-05	April	13.0992	77.6245	Discarded shoe	Discarded containers		Artificial	56(5A)	N	0	500	0	0	0	0	0	0	Absent	Absent	0	0	0	0	0	0	0	0	0	0	0	0	0	0	0	0	0	0	0
6	april-june	Random	56	Medium dense	2021-04-05	April	13.0993	77.6253	Discarded Plastic Container	Discarded containers		Artificial	56(6D)	N	0	50	0	0	0	0	0	0	Absent	Absent	0	0	0	0	0	0	0	0	0	0	0	0	0	0	0	0	0	0	0
5	april-june	Random	56	Medium dense	2021-04-05	April	13.0992	77.6245	Discarded tyre	Discarded tires		Artificial	56(5F)	N	0	200	0	0	0	0	0	0	Absent	Absent	0	0	0	0	0	0	0	0	0	0	0	0	0	0	0	0	0	0	0
5	april-june	Random	56	Medium dense	2021-04-05	April	13.0992	77.6245	Discarded tyre	Discarded tires		Artificial	56(5G)	N	0	200	0	0	0	0	0	0	Absent	Absent	0	0	0	0	0	0	0	0	0	0	0	0	0	0	0	0	0	0	0
5	april-june	Random	56	Medium dense	2021-04-05	April	13.0992	77.6245	Discarded tyre	Discarded tires		Artificial	56(5H)	N	0	200	0	0	0	0	0	0	Absent	Absent	0	0	0	0	0	0	0	0	0	0	0	0	0	0	0	0	0	0	0
7	april-june	Random	56	Medium dense	2021-04-05	April	13.0989	77.6246	Discarded tyre	Discarded tires		Artificial	56(7A)	N	0	5000	0	0	0	0	0	0	Absent	Absent	0	0	0	0	0	0	0	0	0	0	0	0	0	0	0	0	0	0	0
7	april-june	Random	56	Medium dense	2021-04-05	April	13.0989	77.6246	Discarded tyre	Discarded tires		Artificial	56(7B)	N	0	5000	0	0	0	0	0	0	Absent	Absent	0	0	0	0	0	0	0	0	0	0	0	0	0	0	0	0	0	0	0
7	april-june	Random	56	Medium dense	2021-04-05	April	13.0989	77.6246	Discarded tyre	Discarded tires		Artificial	56(7C)	N	0	5000	0	0	0	0	0	0	Absent	Absent	0	0	0	0	0	0	0	0	0	0	0	0	0	0	0	0	0	0	0
3	april-june	Random	56	Medium dense	2021-04-05	April	13.099	77.6244	Grinding stone	Grinding stones		Artificial	56(3A)	N	0	500	0	0	0	0	0	0	Absent	Absent	0	0	0	0	0	0	0	0	0	0	0	0	0	0	0	0	0	0	0
6	april-june	Random	56	Medium dense	2021-04-05	April	13.0993	77.6253	Plant axil	Plant axils	Colocasia	Natural	56(6A)	N	0	100	0	0	0	0	0	0	Absent	Absent	0	0	0	0	0	0	0	0	0	0	0	0	0	0	0	0	0	0	0
2	april-june	Random	56	Medium dense	2021-04-05	April	13.0984	77.6245	Cement tank	Storage containers		Artificial	56(2A)	Y	1	50000	50000	50000	4.69897	28.1	8.6	0	Absent	Absent	0	0	0	0	0	0	0	0	0	0	0	0	0	0	0	0	0	0	0
18	april-june	Random	57	Medium dense	2021-04-05	April	13.0732	77.6154	Coconut Shell	Coconut Shells		Natural	57(8B)	N	0	100	0	0	0	0	0	0	Absent	Absent	0	0	0	0	0	0	0	0	0	0	0	0	0	0	0	0	0	0	0
11	april-june	Random	57	Medium dense	2021-04-05	April	13.0724	77.6146	Coconut Shell	Coconut Shells		Natural	57(1E)	N	0	150	0	0	0	0	0	0	Absent	Absent	0	0	0	0	0	0	0	0	0	0	0	0	0	0	0	0	0	0	0
12	april-june	Random	57	Medium dense	2021-04-05	April	13.0735	77.6148	Coconut Shell	Coconut Shells		Natural	57(2A)	N	0	150	0	0	0	0	0	0	Absent	Absent	0	0	0	0	0	0	0	0	0	0	0	0	0	0	0	0	0	0	0
15	april-june	Random	57	Medium dense	2021-04-05	April	13.0726	77.6149	Coconut Shell	Coconut Shells		Natural	57(5B)	N	0	150	0	0	0	0	0	0	Absent	Absent	0	0	0	0	0	0	0	0	0	0	0	0	0	0	0	0	0	0	0
17	april-june	Random	57	Medium dense	2021-04-05	April	13.073	77.6153	Coconut Shell	Coconut Shells		Natural	57(7C)	N	0	100	0	0	0	0	0	0	Absent	Absent	0	0	0	0	0	0	0	0	0	0	0	0	0	0	0	0	0	0	0
19	april-june	Random	57	Medium dense	2021-04-05	April	13.073	77.6156	Coconut Shell	Coconut Shells		Natural	57(9A)	N	0	150	0	0	0	0	0	0	Absent	Absent	0	0	0	0	0	0	0	0	0	0	0	0	0	0	0	0	0	0	0
14	april-june	Random	57	Medium dense	2021-04-05	April	13.0723	77.6149	Coconut Shell	Coconut Shells		Natural	57(4C)	N	0	150	0	0	0	0	0	0	Absent	Absent	0	0	0	0	0	0	0	0	0	0	0	0	0	0	0	0	0	0	0
11	april-june	Random	57	Medium dense	2021-04-05	April	13.0724	77.6146	Discarded bottle	Discarded containers		Artificial	57(1B)	N	0	500	0	0	0	0	0	0	Absent	Absent	0	0	0	0	0	0	0	0	0	0	0	0	0	0	0	0	0	0	0
11	april-june	Random	57	Medium dense	2021-04-05	April	13.0724	77.6146	Discarded Plastic Container	Discarded containers		Artificial	57(1C)	N	0	200	0	0	0	0	0	0	Absent	Absent	0	0	0	0	0	0	0	0	0	0	0	0	0	0	0	0	0	0	0
11	april-june	Random	57	Medium dense	2021-04-05	April	13.0724	77.6146	Polythene cover	Discarded containers		Artificial	57(1D)	N	0	100	0	0	0	0	0	0	Absent	Absent	0	0	0	0	0	0	0	0	0	0	0	0	0	0	0	0	0	0	0
12	april-june	Random	57	Medium dense	2021-04-05	April	13.0735	77.6148	Polythene cover	Discarded containers		Artificial	57(2B)	N	0	100	0	0	0	0	0	0	Absent	Absent	0	0	0	0	0	0	0	0	0	0	0	0	0	0	0	0	0	0	0
12	april-june	Random	57	Medium dense	2021-04-05	April	13.0735	77.6148	Discarded Plastic Container	Discarded containers		Artificial	57(2C)	N	0	200	0	0	0	0	0	0	Absent	Absent	0	0	0	0	0	0	0	0	0	0	0	0	0	0	0	0	0	0	0
14	april-june	Random	57	Medium dense	2021-04-05	April	13.0723	77.6149	Polythene cover	Discarded containers		Artificial	57(4B)	N	0	100	0	0	0	0	0	0	Absent	Absent	0	0	0	0	0	0	0	0	0	0	0	0	0	0	0	0	0	0	0
14	april-june	Random	57	Medium dense	2021-04-05	April	13.0723	77.6149	Aluminium sheet	Discarded containers		Artificial	57(4D)	N	0	100	0	0	0	0	0	0	Absent	Absent	0	0	0	0	0	0	0	0	0	0	0	0	0	0	0	0	0	0	0
14	april-june	Random	57	Medium dense	2021-04-05	April	13.0723	77.6149	Polythene cover	Discarded containers		Artificial	57(4F)	N	0	100	0	0	0	0	0	0	Absent	Absent	0	0	0	0	0	0	0	0	0	0	0	0	0	0	0	0	0	0	0
16	april-june	Random	57	Medium dense	2021-04-05	April	13.0724	77.6153	Discarded Plastic Container	Discarded containers		Artificial	57(6B)	N	0	150	0	0	0	0	0	0	Absent	Absent	0	0	0	0	0	0	0	0	0	0	0	0	0	0	0	0	0	0	0
16	april-june	Random	57	Medium dense	2021-04-05	April	13.0724	77.6153	Polythene cover	Discarded containers		Artificial	57(6C)	N	0	200	0	0	0	0	0	0	Absent	Absent	0	0	0	0	0	0	0	0	0	0	0	0	0	0	0	0	0	0	0
18	april-june	Random	57	Medium dense	2021-04-05	April	13.0732	77.6154	Discarded Plastic Container	Discarded containers		Artificial	57(8A)	N	0	150	0	0	0	0	0	0	Absent	Absent	0	0	0	0	0	0	0	0	0	0	0	0	0	0	0	0	0	0	0
18	april-june	Random	57	Medium dense	2021-04-05	April	13.0732	77.6154	Polythene cover	Discarded containers		Artificial	57(8C)	N	0	200	0	0	0	0	0	0	Absent	Absent	0	0	0	0	0	0	0	0	0	0	0	0	0	0	0	0	0	0	0
19	april-june	Random	57	Medium dense	2021-04-05	April	13.073	77.6156	Discarded bottle	Discarded containers		Artificial	57(9C)	N	0	100	0	0	0	0	0	0	Absent	Absent	0	0	0	0	0	0	0	0	0	0	0	0	0	0	0	0	0	0	0
19	april-june	Random	57	Medium dense	2021-04-05	April	13.073	77.6156	Aluminium sheet	Discarded containers		Artificial	57(9D)	N	0	50	0	0	0	0	0	0	Absent	Absent	0	0	0	0	0	0	0	0	0	0	0	0	0	0	0	0	0	0	0
16	april-june	Random	57	Medium dense	2021-04-05	April	13.0724	77.6153	Discarded shoe	Discarded containers		Artificial	57(6A)	N	0	100	0	0	0	0	0	0	Absent	Absent	0	0	0	0	0	0	0	0	0	0	0	0	0	0	0	0	0	0	0
17	april-june	Random	57	Medium dense	2021-04-05	April	13.073	77.6153	Discarded Plastic Container	Discarded containers		Artificial	57(7B)	N	0	150	0	0	0	0	0	0	Absent	Absent	0	0	0	0	0	0	0	0	0	0	0	0	0	0	0	0	0	0	0
19	april-june	Random	57	Medium dense	2021-04-05	April	13.073	77.6156	Discarded Plastic Container	Discarded containers		Artificial	57(9B)	N	0	100	0	0	0	0	0	0	Absent	Absent	0	0	0	0	0	0	0	0	0	0	0	0	0	0	0	0	0	0	0
19	april-june	Random	57	Medium dense	2021-04-05	April	13.073	77.6156	Polythene cover	Discarded containers		Artificial	57(9E)	N	0	150	0	0	0	0	0	0	Absent	Absent	0	0	0	0	0	0	0	0	0	0	0	0	0	0	0	0	0	0	0
15	april-june	Random	57	Medium dense	2021-04-05	April	13.0726	77.6149	Polythene cover	Discarded containers		Artificial	57(5C)	N	0	100	0	0	0	0	0	0	Absent	Absent	0	0	0	0	0	0	0	0	0	0	0	0	0	0	0	0	0	0	0
12	april-june	Random	57	Medium dense	2021-04-05	April	13.0735	77.6148	Discarded Plastic Container	Discarded containers		Artificial	57(2D)	N	0	50	0	0	0	0	0	0	Absent	Absent	0	0	0	0	0	0	0	0	0	0	0	0	0	0	0	0	0	0	0
14	april-june	Random	57	Medium dense	2021-04-05	April	13.0723	77.6149	Aluminium sheet	Discarded containers		Artificial	57(4E)	N	0	100	0	0	0	0	0	0	Absent	Absent	0	0	0	0	0	0	0	0	0	0	0	0	0	0	0	0	0	0	0
15	april-june	Random	57	Medium dense	2021-04-05	April	13.0726	77.6149	Discarded Plastic Container	Discarded containers		Artificial	57(5A)	N	0	100	0	0	0	0	0	0	Absent	Absent	0	0	0	0	0	0	0	0	0	0	0	0	0	0	0	0	0	0	0
14	april-june	Random	57	Medium dense	2021-04-05	April	13.0723	77.6149	Discarded Plastic Container	Discarded containers		Artificial	57(4A)	N	0	150	0	0	0	0	0	0	Absent	Absent	0	0	0	0	0	0	0	0	0	0	0	0	0	0	0	0	0	0	0
11	april-june	Random	57	Medium dense	2021-04-05	April	13.0724	77.6146	Discarded Plastic Container	Discarded containers		Artificial	57(1F)	Y	1	5000	500	500	2.69897	29.4	8.6	0	Absent	Absent	0	0	0	0	0	0	0	0	0	0	0	0	0	0	0	0	0	0	0
17	april-june	Random	57	Medium dense	2021-04-05	April	13.073	77.6153	Discarded Plastic Container	Discarded containers		Artificial	57(7A)	Y	1	20000	20000	20000	4.30103	33	9.2	0	Absent	Absent	0	0	0	0	0	0	0	0	0	0	0	0	0	0	0	0	0	0	0
11	april-june	Random	57	Medium dense	2021-04-05	April	13.0724	77.6146	Cement tank	Storage containers		Artificial	57(1A)	Y	1	30000	1000	1000	3	30.1	8.9	0	Absent	Absent	0	0	0	0	0	0	0	0	0	0	0	0	0	0	0	0	0	0	0
13	april-june	Random	57	Medium dense	2021-04-05	April	13.0731	77.6149	Cement tank	Storage containers		Artificial	57(3A)	Y	1	10000	10000	10000	4	29.1	9.5	0	Absent	Absent	0	0	0	0	0	0	0	0	0	0	0	0	0	0	0	0	0	0	0
13	april-june	Random	57	Medium dense	2021-04-05	April	13.0731	77.6149	Cement tank	Storage containers		Artificial	57(3B)	Y	1	3000	150	150	2.17609	28.1	8.6	0	Absent	Absent	0	0	0	0	0	0	0	0	0	0	0	0	0	0	0	0	0	0	0
261	april-june	Index	21	Low dense	2021-05-05	May	13.0622	77.5559	Coconut Shell	Coconut Shells		Natural	21(1A)	N	0	150	0	0	0	0	0	0	Absent	Absent	0	0	0	0	0	0	0	0	0	0	0	0	0	0	0	0	0	0	0
261	april-june	Index	21	Low dense	2021-05-05	May	13.0622	77.5559	Coconut Shell	Coconut Shells		Natural	21(1B)	N	0	150	0	0	0	0	0	0	Absent	Absent	0	0	0	0	0	0	0	0	0	0	0	0	0	0	0	0	0	0	0
261	april-june	Index	21	Low dense	2021-05-05	May	13.0622	77.5559	Coconut Shell	Coconut Shells		Natural	21(1C)	N	0	100	0	0	0	0	0	0	Absent	Absent	0	0	0	0	0	0	0	0	0	0	0	0	0	0	0	0	0	0	0
262	april-june	Index	21	Low dense	2021-05-05	May	13.0624	77.5559	Coconut Shell	Coconut Shells		Natural	21(2A)	N	0	100	0	0	0	0	0	0	Absent	Absent	0	0	0	0	0	0	0	0	0	0	0	0	0	0	0	0	0	0	0
263	april-june	Index	21	Low dense	2021-05-05	May	13.0622	77.5556	Coconut Shell	Coconut Shells		Natural	21(3B)	N	0	100	0	0	0	0	0	0	Absent	Absent	0	0	0	0	0	0	0	0	0	0	0	0	0	0	0	0	0	0	0
263	april-june	Index	21	Low dense	2021-05-05	May	13.0622	77.5556	Coconut Shell	Coconut Shells		Natural	21(3C)	N	0	100	0	0	0	0	0	0	Absent	Absent	0	0	0	0	0	0	0	0	0	0	0	0	0	0	0	0	0	0	0
264	april-june	Index	21	Low dense	2021-05-05	May	13.0616	77.5556	Coconut Shell	Coconut Shells		Natural	21(4C)	N	0	100	0	0	0	0	0	0	Absent	Absent	0	0	0	0	0	0	0	0	0	0	0	0	0	0	0	0	0	0	0
265	april-june	Index	21	Low dense	2021-05-05	May	13.0613	77.5559	Coconut Shell	Coconut Shells		Natural	21(5C)	N	0	150	0	0	0	0	0	0	Absent	Absent	0	0	0	0	0	0	0	0	0	0	0	0	0	0	0	0	0	0	0
266	april-june	Index	21	Low dense	2021-05-05	May	13.0612	77.5562	Coconut Shell	Coconut Shells		Natural	21(6A)	N	0	150	0	0	0	0	0	0	Absent	Absent	0	0	0	0	0	0	0	0	0	0	0	0	0	0	0	0	0	0	0
266	april-june	Index	21	Low dense	2021-05-05	May	13.0612	77.5562	Coconut Shell	Coconut Shells		Natural	21(6B)	N	0	150	0	0	0	0	0	0	Absent	Absent	0	0	0	0	0	0	0	0	0	0	0	0	0	0	0	0	0	0	0
267	april-june	Index	21	Low dense	2021-05-05	May	13.0621	77.5562	Coconut Shell	Coconut Shells		Natural	21(7A)	N	0	100	0	0	0	0	0	0	Absent	Absent	0	0	0	0	0	0	0	0	0	0	0	0	0	0	0	0	0	0	0
267	april-june	Index	21	Low dense	2021-05-05	May	13.0621	77.5562	Coconut Shell	Coconut Shells		Natural	21(7C)	N	0	100	0	0	0	0	0	0	Absent	Absent	0	0	0	0	0	0	0	0	0	0	0	0	0	0	0	0	0	0	0
261	april-june	Index	21	Low dense	2021-05-05	May	13.0622	77.5559	Polythene cover	Discarded containers		Artificial	21(1D)	N	0	150	0	0	0	0	0	0	Absent	Absent	0	0	0	0	0	0	0	0	0	0	0	0	0	0	0	0	0	0	0
262	april-june	Index	21	Low dense	2021-05-05	May	13.0624	77.5559	Polythene cover	Discarded containers		Artificial	21(2B)	N	0	500	0	0	0	0	0	0	Absent	Absent	0	0	0	0	0	0	0	0	0	0	0	0	0	0	0	0	0	0	0
262	april-june	Index	21	Low dense	2021-05-05	May	13.0624	77.5559	Discarded Plastic Container	Discarded containers		Artificial	21(2C)	N	0	10000	0	0	0	0	0	0	Absent	Absent	0	0	0	0	0	0	0	0	0	0	0	0	0	0	0	0	0	0	0
264	april-june	Index	21	Low dense	2021-05-05	May	13.0616	77.5556	Discarded Plastic Container	Discarded containers		Artificial	21(4A)	N	0	250	0	0	0	0	0	0	Absent	Absent	0	0	0	0	0	0	0	0	0	0	0	0	0	0	0	0	0	0	0
264	april-june	Index	21	Low dense	2021-05-05	May	13.0616	77.5556	Polythene cover	Discarded containers		Artificial	21(4D)	N	0	500	0	0	0	0	0	0	Absent	Absent	0	0	0	0	0	0	0	0	0	0	0	0	0	0	0	0	0	0	0
264	april-june	Index	21	Low dense	2021-05-05	May	13.0616	77.5556	Discarded bottle	Discarded containers		Artificial	21(4E)	N	0	250	0	0	0	0	0	0	Absent	Absent	0	0	0	0	0	0	0	0	0	0	0	0	0	0	0	0	0	0	0
265	april-june	Index	21	Low dense	2021-05-05	May	13.0613	77.5559	Polythene cover	Discarded containers		Artificial	21(5A)	N	0	500	0	0	0	0	0	0	Absent	Absent	0	0	0	0	0	0	0	0	0	0	0	0	0	0	0	0	0	0	0
265	april-june	Index	21	Low dense	2021-05-05	May	13.0613	77.5559	Polythene cover	Discarded containers		Artificial	21(5B)	N	0	500	0	0	0	0	0	0	Absent	Absent	0	0	0	0	0	0	0	0	0	0	0	0	0	0	0	0	0	0	0
265	april-june	Index	21	Low dense	2021-05-05	May	13.0613	77.5559	Discarded utensil	Discarded containers		Artificial	21(5D)	N	0	500	0	0	0	0	0	0	Absent	Absent	0	0	0	0	0	0	0	0	0	0	0	0	0	0	0	0	0	0	0
266	april-june	Index	21	Low dense	2021-05-05	May	13.0612	77.5562	Discarded Plastic Container	Discarded containers		Artificial	21(6C)	N	0	1000	0	0	0	0	0	0	Absent	Absent	0	0	0	0	0	0	0	0	0	0	0	0	0	0	0	0	0	0	0
266	april-june	Index	21	Low dense	2021-05-05	May	13.0612	77.5562	Polythene cover	Discarded containers		Artificial	21(6D)	N	0	500	0	0	0	0	0	0	Absent	Absent	0	0	0	0	0	0	0	0	0	0	0	0	0	0	0	0	0	0	0
267	april-june	Index	21	Low dense	2021-05-05	May	13.0621	77.5562	Polythene cover	Discarded containers		Artificial	21(7B)	N	0	500	0	0	0	0	0	0	Absent	Absent	0	0	0	0	0	0	0	0	0	0	0	0	0	0	0	0	0	0	0
267	april-june	Index	21	Low dense	2021-05-05	May	13.0621	77.5562	Discarded Plastic Container	Discarded containers		Artificial	21(7D)	N	0	10000	0	0	0	0	0	0	Absent	Absent	0	0	0	0	0	0	0	0	0	0	0	0	0	0	0	0	0	0	0
263	april-june	Index	21	Low dense	2021-05-05	May	13.0622	77.5556	Grinding stone	Grinding stones		Artificial	21(3D)	Y	1	500	250	250	2.39794	36.9	7.5	0	Absent	Absent	0	0	0	0	0	0	0	0	0	0	0	0	0	0	0	0	0	0	0
264	april-june	Index	21	Low dense	2021-05-05	May	13.0616	77.5556	Flower pot	Pots		Artificial	21(4B)	N	0	1000	0	0	0	0	0	0	Absent	Absent	0	0	0	0	0	0	0	0	0	0	0	0	0	0	0	0	0	0	0
263	april-june	Index	21	Low dense	2021-05-05	May	13.0622	77.5556	Plastic drum	Storage containers		Artificial	21(3A)	Y	1	10000	10000	10000	4	33.1	7.6	0	Absent	Absent	0	0	0	0	0	0	0	0	0	0	0	0	0	0	0	0	0	0	0
263	april-june	Index	21	Low dense	2021-05-05	May	13.0622	77.5556	Plastic drum	Storage containers		Artificial	21(3E)	Y	1	200000	200000	200000	5.30103	30.5	8	0	Absent	Absent	0	0	0	0	0	0	0	0	0	0	0	0	0	0	0	0	0	0	0
4	july-september	Index	8	Medium dense	2021-07-05	July	13.0928	77.6003	Coconut Shell	Coconut Shells		Natural	8(4A)	N	0	150	0	0	0	0	0	0	Absent	Absent	0	0	0	0	0	0	0	0	0	0	0	0	0	0	0	0	0	0	0
6	july-september	Index	8	Medium dense	2021-07-05	July	13.093	77.6001	Coconut Shell	Coconut Shells		Natural	8(6A)	N	0	150	0	0	0	0	0	0	Absent	Absent	0	0	0	0	0	0	0	0	0	0	0	0	0	0	0	0	0	0	0
6	july-september	Index	8	Medium dense	2021-07-05	July	13.093	77.6001	Coconut Shell	Coconut Shells		Natural	8(6B)	N	0	150	0	0	0	0	0	0	Absent	Absent	0	0	0	0	0	0	0	0	0	0	0	0	0	0	0	0	0	0	0
9	july-september	Index	8	Medium dense	2021-07-05	July	13.0929	77.5996	Coconut Shell	Coconut Shells		Natural	8(9D)	N	0	150	0	0	0	0	0	0	Absent	Absent	0	0	0	0	0	0	0	0	0	0	0	0	0	0	0	0	0	0	0
10	july-september	Index	8	Medium dense	2021-07-05	July	13.0931	77.5994	Coconut Shell	Coconut Shells		Natural	8(10A)	N	0	150	0	0	0	0	0	0	Absent	Absent	0	0	0	0	0	0	0	0	0	0	0	0	0	0	0	0	0	0	0
7	july-september	Index	8	Medium dense	2021-07-05	July	13.0931	77.6	Coconut Shell	Coconut Shells		Natural	8(7B)	N	0	150	0	0	0	0	0	0	Absent	Absent	0	0	0	0	0	0	0	0	0	0	0	0	0	0	0	0	0	0	0
9	july-september	Index	8	Medium dense	2021-07-05	July	13.0929	77.5996	Coconut Shell	Coconut Shells		Natural	8(9F)	N	0	150	0	0	0	0	0	0	Absent	Absent	0	0	0	0	0	0	0	0	0	0	0	0	0	0	0	0	0	0	0
11	july-september	Index	8	Medium dense	2021-07-05	July	13.093	77.5999	Coconut Shell	Coconut Shells		Natural	8(11C)	N	0	150	0	0	0	0	0	0	Absent	Absent	0	0	0	0	0	0	0	0	0	0	0	0	0	0	0	0	0	0	0
7	july-september	Index	8	Medium dense	2021-07-05	July	13.0931	77.6	Coconut Shell	Coconut Shells		Natural	8(7A)	N	0	150	0	0	0	0	0	0	Absent	Absent	0	0	0	0	0	0	0	0	0	0	0	0	0	0	0	0	0	0	0
9	july-september	Index	8	Medium dense	2021-07-05	July	13.0929	77.5996	Coconut Shell	Coconut Shells		Natural	8(9E)	N	0	150	0	0	0	0	0	0	Absent	Absent	0	0	0	0	0	0	0	0	0	0	0	0	0	0	0	0	0	0	0
12	july-september	Index	8	Medium dense	2021-07-05	July	13.0926	77.5995	Coconut Shell	Coconut Shells		Natural	8(12D)	N	0	150	0	0	0	0	0	0	Absent	Absent	0	0	0	0	0	0	0	0	0	0	0	0	0	0	0	0	0	0	0
13	july-september	Index	8	Medium dense	2021-07-05	July	13.0932	77.6007	Coconut Shell	Coconut Shells		Natural	8(13A)	N	0	150	0	0	0	0	0	0	Absent	Absent	0	0	0	0	0	0	0	0	0	0	0	0	0	0	0	0	0	0	0
14	july-september	Index	8	Medium dense	2021-07-05	July	13.0932	77.6003	Coconut Shell	Coconut Shells		Natural	8(14A)	N	0	150	0	0	0	0	0	0	Absent	Absent	0	0	0	0	0	0	0	0	0	0	0	0	0	0	0	0	0	0	0
3	july-september	Index	8	Medium dense	2021-07-05	July	13.093	77.6004	Coconut Shell	Coconut Shells		Natural	8(3B)	N	0	150	0	0	0	0	0	0	Absent	Absent	0	0	0	0	0	0	0	0	0	0	0	0	0	0	0	0	0	0	0
3	july-september	Index	8	Medium dense	2021-07-05	July	13.093	77.6004	Coconut Shell	Coconut Shells		Natural	8(3A)	Y	1	150	150	150	2.17609	30.5	8.5	0	Absent	Absent	0	0	0	0	0	0	0	0	0	0	0	0	0	0	0	0	0	0	0
4	july-september	Index	8	Medium dense	2021-07-05	July	13.0928	77.6003	Coconut Shell	Coconut Shells		Natural	8(4B)	Y	1	150	150	150	2.17609	26.3	8.2	0	Absent	Absent	0	0	0	0	0	0	0	0	0	0	0	0	0	0	0	0	0	0	0
5	july-september	Index	8	Medium dense	2021-07-05	July	13.0929	77.6001	Coconut Shell	Coconut Shells		Natural	8(5A)	Y	1	150	150	150	2.17609	25.7	7.5	0	Absent	Absent	0	0	0	0	0	0	0	0	0	0	0	0	0	0	0	0	0	0	0
5	july-september	Index	8	Medium dense	2021-07-05	July	13.0929	77.6001	Coconut Shell	Coconut Shells		Natural	8(5B)	Y	1	150	150	150	2.17609	25.4	7.5	0	Absent	Absent	0	0	0	0	0	0	0	0	0	0	0	0	0	0	0	0	0	0	0
5	july-september	Index	8	Medium dense	2021-07-05	July	13.0929	77.6001	Coconut Shell	Coconut Shells		Natural	8(5C)	Y	1	150	150	150	2.17609	25.8	7.5	0	Absent	Absent	0	0	0	0	0	0	0	0	0	0	0	0	0	0	0	0	0	0	0
1	july-september	Index	8	Medium dense	2021-07-05	July	13.0927	77.6008	Discarded Plastic Container	Discarded containers		Artificial	8(1C)	N	0	150	0	0	0	0	0	0	Absent	Absent	0	0	0	0	0	0	0	0	0	0	0	0	0	0	0	0	0	0	0
1	july-september	Index	8	Medium dense	2021-07-05	July	13.0927	77.6008	Discarded Plastic Container	Discarded containers		Artificial	8(1D)	N	0	150	0	0	0	0	0	0	Absent	Absent	0	0	0	0	0	0	0	0	0	0	0	0	0	0	0	0	0	0	0
6	july-september	Index	8	Medium dense	2021-07-05	July	13.093	77.6001	Discarded Plastic Container	Discarded containers		Artificial	8(6D)	N	0	500	0	0	0	0	0	0	Absent	Absent	0	0	0	0	0	0	0	0	0	0	0	0	0	0	0	0	0	0	0
7	july-september	Index	8	Medium dense	2021-07-05	July	13.0931	77.6	Aluminium sheet	Discarded containers		Artificial	8(7C)	N	0	500	0	0	0	0	0	0	Absent	Absent	0	0	0	0	0	0	0	0	0	0	0	0	0	0	0	0	0	0	0
7	july-september	Index	8	Medium dense	2021-07-05	July	13.0931	77.6	Discarded Plastic Container	Discarded containers		Artificial	8(7D)	N	0	1000	0	0	0	0	0	0	Absent	Absent	0	0	0	0	0	0	0	0	0	0	0	0	0	0	0	0	0	0	0
9	july-september	Index	8	Medium dense	2021-07-05	July	13.0929	77.5996	Polythene cover	Discarded containers		Artificial	8(9C)	N	0	500	0	0	0	0	0	0	Absent	Absent	0	0	0	0	0	0	0	0	0	0	0	0	0	0	0	0	0	0	0
10	july-september	Index	8	Medium dense	2021-07-05	July	13.0931	77.5994	Discarded Plastic Container	Discarded containers		Artificial	8(10B)	N	0	500	0	0	0	0	0	0	Absent	Absent	0	0	0	0	0	0	0	0	0	0	0	0	0	0	0	0	0	0	0
12	july-september	Index	8	Medium dense	2021-07-05	July	13.0926	77.5995	Aluminium sheet	Discarded containers		Artificial	8(12A)	N	0	500	0	0	0	0	0	0	Absent	Absent	0	0	0	0	0	0	0	0	0	0	0	0	0	0	0	0	0	0	0
12	july-september	Index	8	Medium dense	2021-07-05	July	13.0926	77.5995	Polythene cover	Discarded containers		Artificial	8(12C)	N	0	500	0	0	0	0	0	0	Absent	Absent	0	0	0	0	0	0	0	0	0	0	0	0	0	0	0	0	0	0	0
13	july-september	Index	8	Medium dense	2021-07-05	July	13.0932	77.6007	Discarded Plastic Container	Discarded containers		Artificial	8(13E)	N	0	250	0	0	0	0	0	0	Absent	Absent	0	0	0	0	0	0	0	0	0	0	0	0	0	0	0	0	0	0	0
13	july-september	Index	8	Medium dense	2021-07-05	July	13.0932	77.6007	Discarded Plastic Container	Discarded containers		Artificial	8(13F)	N	0	250	0	0	0	0	0	0	Absent	Absent	0	0	0	0	0	0	0	0	0	0	0	0	0	0	0	0	0	0	0
14	july-september	Index	8	Medium dense	2021-07-05	July	13.0932	77.6003	Polythene cover	Discarded containers		Artificial	8(14C)	N	0	1000	0	0	0	0	0	0	Absent	Absent	0	0	0	0	0	0	0	0	0	0	0	0	0	0	0	0	0	0	0
11	july-september	Index	8	Medium dense	2021-07-05	July	13.093	77.5999	Polythene cover	Discarded containers		Artificial	8(11B)	N	0	500	0	0	0	0	0	0	Absent	Absent	0	0	0	0	0	0	0	0	0	0	0	0	0	0	0	0	0	0	0
9	july-september	Index	8	Medium dense	2021-07-05	July	13.0929	77.5996	Discarded Plastic Container	Discarded containers		Artificial	8(9B)	N	0	500	0	0	0	0	0	0	Absent	Absent	0	0	0	0	0	0	0	0	0	0	0	0	0	0	0	0	0	0	0
1	july-september	Index	8	Medium dense	2021-07-05	July	13.0927	77.6008	Polythene cover	Discarded containers		Artificial	8(1B)	N	0	500	0	0	0	0	0	0	Absent	Absent	0	0	0	0	0	0	0	0	0	0	0	0	0	0	0	0	0	0	0
6	july-september	Index	8	Medium dense	2021-07-05	July	13.093	77.6001	Polythene cover	Discarded containers		Artificial	8(6E)	N	0	150	0	0	0	0	0	0	Absent	Absent	0	0	0	0	0	0	0	0	0	0	0	0	0	0	0	0	0	0	0
13	july-september	Index	8	Medium dense	2021-07-05	July	13.0932	77.6007	Discarded bottle	Discarded containers		Artificial	8(13D)	N	0	1000	0	0	0	0	0	0	Absent	Absent	0	0	0	0	0	0	0	0	0	0	0	0	0	0	0	0	0	0	0
6	july-september	Index	8	Medium dense	2021-07-05	July	13.093	77.6001	Polythene cover	Discarded containers		Artificial	8(6C)	N	0	500	0	0	0	0	0	0	Absent	Absent	0	0	0	0	0	0	0	0	0	0	0	0	0	0	0	0	0	0	0
14	july-september	Index	8	Medium dense	2021-07-05	July	13.0932	77.6003	Discarded Plastic Container	Discarded containers		Artificial	8(14B)	N	0	5000	0	0	0	0	0	0	Absent	Absent	0	0	0	0	0	0	0	0	0	0	0	0	0	0	0	0	0	0	0
1	july-september	Index	8	Medium dense	2021-07-05	July	13.0927	77.6008	Discarded Plastic Container	Discarded containers		Artificial	8(1A)	N	0	150	0	0	0	0	0	0	Absent	Absent	0	0	0	0	0	0	0	0	0	0	0	0	0	0	0	0	0	0	0
9	july-september	Index	8	Medium dense	2021-07-05	July	13.0929	77.5996	Discarded Plastic Container	Discarded containers		Artificial	8(9A)	N	0	150	0	0	0	0	0	0	Absent	Absent	0	0	0	0	0	0	0	0	0	0	0	0	0	0	0	0	0	0	0
12	july-september	Index	8	Medium dense	2021-07-05	July	13.0926	77.5995	Discarded Plastic Container	Discarded containers		Artificial	8(12B)	N	0	2000	0	0	0	0	0	0	Absent	Absent	0	0	0	0	0	0	0	0	0	0	0	0	0	0	0	0	0	0	0
13	july-september	Index	8	Medium dense	2021-07-05	July	13.0932	77.6007	Discarded Plastic Container	Discarded containers		Artificial	8(13B)	N	0	150	0	0	0	0	0	0	Absent	Absent	0	0	0	0	0	0	0	0	0	0	0	0	0	0	0	0	0	0	0
13	july-september	Index	8	Medium dense	2021-07-05	July	13.0932	77.6007	Polythene cover	Discarded containers		Artificial	8(13C)	N	0	500	0	0	0	0	0	0	Absent	Absent	0	0	0	0	0	0	0	0	0	0	0	0	0	0	0	0	0	0	0
2	july-september	Index	8	Medium dense	2021-07-05	July	13.0928	77.6007	Polythene cover	Discarded containers		Artificial	8(2C)	Y	1	500	250	250	2.39794	29.2	8.8	0	Absent	Absent	0	0	0	0	0	0	0	0	0	0	0	0	0	0	0	0	0	0	0
4	july-september	Index	8	Medium dense	2021-07-05	July	13.0928	77.6003	Discarded Plastic Container	Discarded containers		Artificial	8(4C)	Y	1	500	200	200	2.30103	25.8	7.9	0	Absent	Absent	0	0	0	0	0	0	0	0	0	0	0	0	0	0	0	0	0	0	0
4	july-september	Index	8	Medium dense	2021-07-05	July	13.0928	77.6003	Discarded Plastic Container	Discarded containers		Artificial	8(4D)	Y	1	500	200	200	2.30103	25.3	7.5	0	Absent	Absent	0	0	0	0	0	0	0	0	0	0	0	0	0	0	0	0	0	0	0
2	july-september	Index	8	Medium dense	2021-07-05	July	13.0928	77.6007	Plastic drum	Storage containers		Artificial	8(2A)	Y	1	200000	200	200	2.30103	27.7	9.2	0	Absent	Absent	0	0	0	0	0	0	0	0	0	0	0	0	0	0	0	0	0	0	0
2	july-september	Index	8	Medium dense	2021-07-05	July	13.0928	77.6007	Plastic drum	Storage containers		Artificial	8(2B)	Y	1	10000	50	50	1.69897	27.3	9.1	0	Absent	Absent	0	0	0	0	0	0	0	0	0	0	0	0	0	0	0	0	0	0	0
11	july-september	Index	8	Medium dense	2021-07-05	July	13.093	77.5999	Plastic drum	Storage containers		Artificial	8(11A)	Y	1	250000	5000	5000	3.69897	29.1	8.4	0	Absent	Absent	0	0	0	0	0	0	0	0	0	0	0	0	0	0	0	0	0	0	0
8	july-september	Index	8	Medium dense	2021-07-05	July	13.0927	77.5999	Cement tank	Storage containers		Artificial	8(8A)	Y	1	5000	1000	1000	3	34.4	8.6	1	Present	Aedes aegypti	1	2	3	3	0	0	0	0	0	0	0	0	0	0	0	0	0	0	0
16	july-september	Index	9	Medium dense	2021-07-05	July	13.113	77.6092	Coconut Shell	Coconut Shells		Natural	9(2C)	N	0	150	0	0	0	0	0	0	Absent	Absent	0	0	0	0	0	0	0	0	0	0	0	0	0	0	0	0	0	0	0
19	july-september	Index	9	Medium dense	2021-07-05	July	13.1136	77.6089	Coconut Shell	Coconut Shells		Natural	9(5A)	N	0	150	0	0	0	0	0	0	Absent	Absent	0	0	0	0	0	0	0	0	0	0	0	0	0	0	0	0	0	0	0
21	july-september	Index	9	Medium dense	2021-07-05	July	13.1132	77.6093	Coconut Shell	Coconut Shells		Natural	9(7B)	N	0	150	0	0	0	0	0	0	Absent	Absent	0	0	0	0	0	0	0	0	0	0	0	0	0	0	0	0	0	0	0
15	july-september	Index	9	Medium dense	2021-07-05	July	13.1128	77.6097	Coconut Shell	Coconut Shells		Natural	9(1D)	N	0	150	0	0	0	0	0	0	Absent	Absent	0	0	0	0	0	0	0	0	0	0	0	0	0	0	0	0	0	0	0
17	july-september	Index	9	Medium dense	2021-07-05	July	13.1129	77.6088	Coconut Shell	Coconut Shells		Natural	9(3A)	N	0	150	0	0	0	0	0	0	Absent	Absent	0	0	0	0	0	0	0	0	0	0	0	0	0	0	0	0	0	0	0
20	july-september	Index	9	Medium dense	2021-07-05	July	13.1141	77.6087	Coconut Shell	Coconut Shells		Natural	9(6E)	N	0	150	0	0	0	0	0	0	Absent	Absent	0	0	0	0	0	0	0	0	0	0	0	0	0	0	0	0	0	0	0
21	july-september	Index	9	Medium dense	2021-07-05	July	13.1132	77.6093	Coconut Shell	Coconut Shells		Natural	9(7D)	N	0	150	0	0	0	0	0	0	Absent	Absent	0	0	0	0	0	0	0	0	0	0	0	0	0	0	0	0	0	0	0
22	july-september	Index	9	Medium dense	2021-07-05	July	13.1133	77.6099	Coconut Shell	Coconut Shells		Natural	9(8C)	N	0	150	0	0	0	0	0	0	Absent	Absent	0	0	0	0	0	0	0	0	0	0	0	0	0	0	0	0	0	0	0
16	july-september	Index	9	Medium dense	2021-07-05	July	13.113	77.6092	Coconut Shell	Coconut Shells		Natural	9(2D)	N	0	150	0	0	0	0	0	0	Absent	Absent	0	0	0	0	0	0	0	0	0	0	0	0	0	0	0	0	0	0	0
21	july-september	Index	9	Medium dense	2021-07-05	July	13.1132	77.6093	Coconut Shell	Coconut Shells		Natural	9(7C)	N	0	150	0	0	0	0	0	0	Absent	Absent	0	0	0	0	0	0	0	0	0	0	0	0	0	0	0	0	0	0	0
21	july-september	Index	9	Medium dense	2021-07-05	July	13.1132	77.6093	Coconut Shell	Coconut Shells		Natural	9(7A)	Y	1	150	100	100	2	25.6	7.2	1	Present	Armigeres subalbatus	0	3	3	0	0	0	0	0	0	0	0	0	0	0	0	0	0	0	3
15	july-september	Index	9	Medium dense	2021-07-05	July	13.1128	77.6097	Discarded Plastic Container	Discarded containers		Artificial	9(1B)	N	0	5000	0	0	0	0	0	0	Absent	Absent	0	0	0	0	0	0	0	0	0	0	0	0	0	0	0	0	0	0	0
15	july-september	Index	9	Medium dense	2021-07-05	July	13.1128	77.6097	Polythene cover	Discarded containers		Artificial	9(1E)	N	0	500	0	0	0	0	0	0	Absent	Absent	0	0	0	0	0	0	0	0	0	0	0	0	0	0	0	0	0	0	0
18	july-september	Index	9	Medium dense	2021-07-05	July	13.1133	77.6085	Polythene cover	Discarded containers		Artificial	9(4B)	N	0	500	0	0	0	0	0	0	Absent	Absent	0	0	0	0	0	0	0	0	0	0	0	0	0	0	0	0	0	0	0
20	july-september	Index	9	Medium dense	2021-07-05	July	13.1141	77.6087	Polythene cover	Discarded containers		Artificial	9(6C)	N	0	500	0	0	0	0	0	0	Absent	Absent	0	0	0	0	0	0	0	0	0	0	0	0	0	0	0	0	0	0	0
21	july-september	Index	9	Medium dense	2021-07-05	July	13.1132	77.6093	Discarded bottle	Discarded containers		Artificial	9(7E)	N	0	1000	0	0	0	0	0	0	Absent	Absent	0	0	0	0	0	0	0	0	0	0	0	0	0	0	0	0	0	0	0
22	july-september	Index	9	Medium dense	2021-07-05	July	13.1133	77.6099	Discarded bottle	Discarded containers		Artificial	9(8D)	N	0	1000	0	0	0	0	0	0	Absent	Absent	0	0	0	0	0	0	0	0	0	0	0	0	0	0	0	0	0	0	0
17	july-september	Index	9	Medium dense	2021-07-05	July	13.1129	77.6088	Discarded Plastic Container	Discarded containers		Artificial	9(3C)	N	0	5000	0	0	0	0	0	0	Absent	Absent	0	0	0	0	0	0	0	0	0	0	0	0	0	0	0	0	0	0	0
19	july-september	Index	9	Medium dense	2021-07-05	July	13.1136	77.6089	Polythene cover	Discarded containers		Artificial	9(5C)	N	0	1000	0	0	0	0	0	0	Absent	Absent	0	0	0	0	0	0	0	0	0	0	0	0	0	0	0	0	0	0	0
22	july-september	Index	9	Medium dense	2021-07-05	July	13.1133	77.6099	Discarded Plastic Container	Discarded containers		Artificial	9(8A)	N	0	5000	0	0	0	0	0	0	Absent	Absent	0	0	0	0	0	0	0	0	0	0	0	0	0	0	0	0	0	0	0
22	july-september	Index	9	Medium dense	2021-07-05	July	13.1133	77.6099	Polythene cover	Discarded containers		Artificial	9(8B)	N	0	500	0	0	0	0	0	0	Absent	Absent	0	0	0	0	0	0	0	0	0	0	0	0	0	0	0	0	0	0	0
20	july-september	Index	9	Medium dense	2021-07-05	July	13.1141	77.6087	Discarded Plastic Container	Discarded containers		Artificial	9(6A)	N	0	1000	0	0	0	0	0	0	Absent	Absent	0	0	0	0	0	0	0	0	0	0	0	0	0	0	0	0	0	0	0
20	july-september	Index	9	Medium dense	2021-07-05	July	13.1141	77.6087	Discarded bottle	Discarded containers		Artificial	9(6D)	N	0	1000	0	0	0	0	0	0	Absent	Absent	0	0	0	0	0	0	0	0	0	0	0	0	0	0	0	0	0	0	0
18	july-september	Index	9	Medium dense	2021-07-05	July	13.1133	77.6085	Discarded Plastic Container	Discarded containers		Artificial	9(4D)	N	0	150	0	0	0	0	0	0	Absent	Absent	0	0	0	0	0	0	0	0	0	0	0	0	0	0	0	0	0	0	0
15	july-september	Index	9	Medium dense	2021-07-05	July	13.1128	77.6097	Polythene cover	Discarded containers		Artificial	9(1C)	N	0	500	0	0	0	0	0	0	Absent	Absent	0	0	0	0	0	0	0	0	0	0	0	0	0	0	0	0	0	0	0
19	july-september	Index	9	Medium dense	2021-07-05	July	13.1136	77.6089	Discarded Plastic Container	Discarded containers		Artificial	9(5B)	N	0	500	0	0	0	0	0	0	Absent	Absent	0	0	0	0	0	0	0	0	0	0	0	0	0	0	0	0	0	0	0
17	july-september	Index	9	Medium dense	2021-07-05	July	13.1129	77.6088	Discarded Plastic Container	Discarded containers		Artificial	9(3B)	N	0	5000	0	0	0	0	0	0	Absent	Absent	0	0	0	0	0	0	0	0	0	0	0	0	0	0	0	0	0	0	0
19	july-september	Index	9	Medium dense	2021-07-05	July	13.1136	77.6089	Polythene cover	Discarded containers		Artificial	9(5D)	N	0	1000	0	0	0	0	0	0	Absent	Absent	0	0	0	0	0	0	0	0	0	0	0	0	0	0	0	0	0	0	0
20	july-september	Index	9	Medium dense	2021-07-05	July	13.1141	77.6087	Discarded Plastic Container	Discarded containers		Artificial	9(6B)	N	0	500	0	0	0	0	0	0	Absent	Absent	0	0	0	0	0	0	0	0	0	0	0	0	0	0	0	0	0	0	0
18	july-september	Index	9	Medium dense	2021-07-05	July	13.1133	77.6085	Discarded Plastic Container	Discarded containers		Artificial	9(4C)	N	0	150	0	0	0	0	0	0	Absent	Absent	0	0	0	0	0	0	0	0	0	0	0	0	0	0	0	0	0	0	0
15	july-september	Index	9	Medium dense	2021-07-05	July	13.1128	77.6097	Discarded Plastic Container	Discarded containers		Artificial	9(1D)	Y	1	100	70	70	1.8451	28.8	8.6	0	Absent	Absent	0	0	0	0	0	0	0	0	0	0	0	0	0	0	0	0	0	0	0
15	july-september	Index	9	Medium dense	2021-07-05	July	13.1128	77.6097	Discarded Plastic Container	Discarded containers		Artificial	9(1A)	Y	1	150	100	100	2	27.4	8.1	1	Present	Aedes albopictus	3	0	3	0	3	0	0	0	0	0	0	0	0	0	0	0	0	0	0
16	july-september	Index	9	Medium dense	2021-07-05	July	13.113	77.6092	Ceramic pot	Pots		Artificial	9(2B)	N	0	10000	0	0	0	0	0	0	Absent	Absent	0	0	0	0	0	0	0	0	0	0	0	0	0	0	0	0	0	0	0
16	july-september	Index	9	Medium dense	2021-07-05	July	13.113	77.6092	Ceramic pot	Pots		Artificial	9(2A)	N	0	10000	0	0	0	0	0	0	Absent	Absent	0	0	0	0	0	0	0	0	0	0	0	0	0	0	0	0	0	0	0
18	july-september	Index	9	Medium dense	2021-07-05	July	13.1133	77.6085	Drain	Stagnant water		Artificial	9(4A)	Y	1	20CM	25CM	150000	5.17609	28	8.2	1	Present	Culex quinquefasciatus	2	4	6	0	0	0	0	0	0	0	0	0	0	0	6	0	0	0	0
18	july-september	Index	9	Medium dense	2021-07-05	July	13.1133	77.6085	Drain	Stagnant water		Artificial	9(4A)	Y	1	20CM	25CM	150000	5.17609	28	8.2	1	Present	Armigeres subalbatus	0	2	2	0	0	0	0	0	0	0	0	0	0	0	0	0	0	0	2
276	july-september	Index	31	High dense	2021-08-05	August	13.032	77.5065	Coconut Shell	Coconut Shells		Natural	31(6D)	N	0	200	0	0	0	0	0	0	Absent	Absent	0	0	0	0	0	0	0	0	0	0	0	0	0	0	0	0	0	0	0
281	july-september	Index	31	High dense	2021-08-05	August	13.0316	77.5061	Coconut Shell	Coconut Shells		Natural	31(11C)	N	0	200	0	0	0	0	0	0	Absent	Absent	0	0	0	0	0	0	0	0	0	0	0	0	0	0	0	0	0	0	0
275	july-september	Index	31	High dense	2021-08-05	August	13.0318	77.5064	Coconut Shell	Coconut Shells		Natural	31(5A)	N	0	200	0	0	0	0	0	0	Absent	Absent	0	0	0	0	0	0	0	0	0	0	0	0	0	0	0	0	0	0	0
276	july-september	Index	31	High dense	2021-08-05	August	13.032	77.5065	Coconut Shell	Coconut Shells		Natural	31(6B)	N	0	150	0	0	0	0	0	0	Absent	Absent	0	0	0	0	0	0	0	0	0	0	0	0	0	0	0	0	0	0	0
282	july-september	Index	31	High dense	2021-08-05	August	13.0312	77.5068	Coconut Shell	Coconut Shells		Natural	31(12C)	N	0	200	0	0	0	0	0	0	Absent	Absent	0	0	0	0	0	0	0	0	0	0	0	0	0	0	0	0	0	0	0
274	july-september	Index	31	High dense	2021-08-05	August	13.032	77.5067	Coconut Shell	Coconut Shells		Natural	31(4A)	N	0	200	0	0	0	0	0	0	Absent	Absent	0	0	0	0	0	0	0	0	0	0	0	0	0	0	0	0	0	0	0
277	july-september	Index	31	High dense	2021-08-05	August	13.032	77.5062	Coconut Shell	Coconut Shells		Natural	31(7B)	N	0	100	0	0	0	0	0	0	Absent	Absent	0	0	0	0	0	0	0	0	0	0	0	0	0	0	0	0	0	0	0
278	july-september	Index	31	High dense	2021-08-05	August	13.032	77.5062	Coconut Shell	Coconut Shells		Natural	31(8A)	N	0	200	0	0	0	0	0	0	Absent	Absent	0	0	0	0	0	0	0	0	0	0	0	0	0	0	0	0	0	0	0
279	july-september	Index	31	High dense	2021-08-05	August	13.0314	77.5057	Coconut Shell	Coconut Shells		Natural	31(9A)	Y	1	250	50	50	1.69897	24	8.7	0	Absent	Absent	0	0	0	0	0	0	0	0	0	0	0	0	0	0	0	0	0	0	0
275	july-september	Index	31	High dense	2021-08-05	August	13.0318	77.5064	Coconut Shell	Coconut Shells		Natural	31(5B)	Y	1	200	50	50	1.69897	23.2	8.2	1	Present	Armigeres subalbatus	1	3	4	0	0	0	0	0	0	0	0	0	0	0	0	0	0	0	4
271	july-september	Index	31	High dense	2021-08-05	August	13.0319	77.5068	Discarded Plastic Container	Discarded containers		Artificial	31(1A)	N	0	200	0	0	0	0	0	0	Absent	Absent	0	0	0	0	0	0	0	0	0	0	0	0	0	0	0	0	0	0	0
272	july-september	Index	31	High dense	2021-08-05	August	13.0316	77.5067	Polythene cover	Discarded containers		Artificial	31(2A)	N	0	150	0	0	0	0	0	0	Absent	Absent	0	0	0	0	0	0	0	0	0	0	0	0	0	0	0	0	0	0	0
273	july-september	Index	31	High dense	2021-08-05	August	13.0319	77.5069	Polythene cover	Discarded containers		Artificial	31(3B)	N	0	150	0	0	0	0	0	0	Absent	Absent	0	0	0	0	0	0	0	0	0	0	0	0	0	0	0	0	0	0	0
274	july-september	Index	31	High dense	2021-08-05	August	13.032	77.5067	Polythene cover	Discarded containers		Artificial	31(4C)	N	0	150	0	0	0	0	0	0	Absent	Absent	0	0	0	0	0	0	0	0	0	0	0	0	0	0	0	0	0	0	0
276	july-september	Index	31	High dense	2021-08-05	August	13.032	77.5065	Discarded shoe	Discarded containers		Artificial	31(6A)	N	0	200	0	0	0	0	0	0	Absent	Absent	0	0	0	0	0	0	0	0	0	0	0	0	0	0	0	0	0	0	0
276	july-september	Index	31	High dense	2021-08-05	August	13.032	77.5065	Aluminium sheet	Discarded containers		Artificial	31(6C)	N	0	100	0	0	0	0	0	0	Absent	Absent	0	0	0	0	0	0	0	0	0	0	0	0	0	0	0	0	0	0	0
276	july-september	Index	31	High dense	2021-08-05	August	13.032	77.5065	Discarded Plastic Container	Discarded containers		Artificial	31(6F)	N	0	250	0	0	0	0	0	0	Absent	Absent	0	0	0	0	0	0	0	0	0	0	0	0	0	0	0	0	0	0	0
280	july-september	Index	31	High dense	2021-08-05	August	13.0314	77.506	Discarded Plastic Container	Discarded containers		Artificial	31(10B)	N	0	200	0	0	0	0	0	0	Absent	Absent	0	0	0	0	0	0	0	0	0	0	0	0	0	0	0	0	0	0	0
280	july-september	Index	31	High dense	2021-08-05	August	13.0314	77.506	Polythene cover	Discarded containers		Artificial	31(10C)	N	0	150	0	0	0	0	0	0	Absent	Absent	0	0	0	0	0	0	0	0	0	0	0	0	0	0	0	0	0	0	0
282	july-september	Index	31	High dense	2021-08-05	August	13.0312	77.5068	Discarded Plastic Container	Discarded containers		Artificial	31(12A)	N	0	200	0	0	0	0	0	0	Absent	Absent	0	0	0	0	0	0	0	0	0	0	0	0	0	0	0	0	0	0	0
282	july-september	Index	31	High dense	2021-08-05	August	13.0312	77.5068	Polythene cover	Discarded containers		Artificial	31(12B)	N	0	150	0	0	0	0	0	0	Absent	Absent	0	0	0	0	0	0	0	0	0	0	0	0	0	0	0	0	0	0	0
283	july-september	Index	31	High dense	2021-08-05	August	13.0312	77.5067	Polythene cover	Discarded containers		Artificial	31(13B)	N	0	200	0	0	0	0	0	0	Absent	Absent	0	0	0	0	0	0	0	0	0	0	0	0	0	0	0	0	0	0	0
278	july-september	Index	31	High dense	2021-08-05	August	13.032	77.5062	Discarded Plastic Container	Discarded containers		Artificial	31(8F)	N	0	150	0	0	0	0	0	0	Absent	Absent	0	0	0	0	0	0	0	0	0	0	0	0	0	0	0	0	0	0	0
281	july-september	Index	31	High dense	2021-08-05	August	13.0316	77.5061	Polythene cover	Discarded containers		Artificial	31(11A)	N	0	500	0	0	0	0	0	0	Absent	Absent	0	0	0	0	0	0	0	0	0	0	0	0	0	0	0	0	0	0	0
284	july-september	Index	31	High dense	2021-08-05	August	13.0316	77.5069	Discarded utensil	Discarded containers		Artificial	31(14B)	N	0	500	0	0	0	0	0	0	Absent	Absent	0	0	0	0	0	0	0	0	0	0	0	0	0	0	0	0	0	0	0
271	july-september	Index	31	High dense	2021-08-05	August	13.0319	77.5068	Polythene cover	Discarded containers		Artificial	31(1B)	N	0	100	0	0	0	0	0	0	Absent	Absent	0	0	0	0	0	0	0	0	0	0	0	0	0	0	0	0	0	0	0
274	july-september	Index	31	High dense	2021-08-05	August	13.032	77.5067	Discarded Plastic Container	Discarded containers		Artificial	31(4B)	N	0	500	0	0	0	0	0	0	Absent	Absent	0	0	0	0	0	0	0	0	0	0	0	0	0	0	0	0	0	0	0
281	july-september	Index	31	High dense	2021-08-05	August	13.0316	77.5061	Discarded Plastic Container	Discarded containers		Artificial	31(11B)	N	0	200	0	0	0	0	0	0	Absent	Absent	0	0	0	0	0	0	0	0	0	0	0	0	0	0	0	0	0	0	0
283	july-september	Index	31	High dense	2021-08-05	August	13.0312	77.5067	Discarded Plastic Container	Discarded containers		Artificial	31(13A)	N	0	150	0	0	0	0	0	0	Absent	Absent	0	0	0	0	0	0	0	0	0	0	0	0	0	0	0	0	0	0	0
278	july-september	Index	31	High dense	2021-08-05	August	13.032	77.5062	Discarded Plastic Container	Discarded containers		Artificial	31(8B)	N	0	100	0	0	0	0	0	0	Absent	Absent	0	0	0	0	0	0	0	0	0	0	0	0	0	0	0	0	0	0	0
271	july-september	Index	31	High dense	2021-08-05	August	13.0319	77.5068	Discarded Plastic Container	Discarded containers		Artificial	31(1E)	Y	1	3000	1000	1000	3	24.6	8.3	0	Absent	Absent	0	0	0	0	0	0	0	0	0	0	0	0	0	0	0	0	0	0	0
272	july-september	Index	31	High dense	2021-08-05	August	13.0316	77.5067	Discarded Plastic Container	Discarded containers		Artificial	31(2B)	Y	1	500	50	50	1.69897	26.2	8.1	0	Absent	Absent	0	0	0	0	0	0	0	0	0	0	0	0	0	0	0	0	0	0	0
273	july-september	Index	31	High dense	2021-08-05	August	13.0319	77.5069	Discarded utensil	Discarded containers		Artificial	31(3A)	Y	1	1000	150	150	2.17609	23.9	8.5	0	Absent	Absent	0	0	0	0	0	0	0	0	0	0	0	0	0	0	0	0	0	0	0
277	july-september	Index	31	High dense	2021-08-05	August	13.032	77.5062	Discarded Plastic Container	Discarded containers		Artificial	31(7A)	Y	1	200000	100000	100000	5	23.2	7.3	0	Absent	Absent	0	0	0	0	0	0	0	0	0	0	0	0	0	0	0	0	0	0	0
278	july-september	Index	31	High dense	2021-08-05	August	13.032	77.5062	Discarded tyre	Discarded tires		Artificial	31(8D)	N	0	300	0	0	0	0	0	0	Absent	Absent	0	0	0	0	0	0	0	0	0	0	0	0	0	0	0	0	0	0	0
280	july-september	Index	31	High dense	2021-08-05	August	13.0314	77.506	Discarded tyre	Discarded tires		Artificial	31(10A)	N	0	300	0	0	0	0	0	0	Absent	Absent	0	0	0	0	0	0	0	0	0	0	0	0	0	0	0	0	0	0	0
278	july-september	Index	31	High dense	2021-08-05	August	13.032	77.5062	Discarded tyre	Discarded tires		Artificial	31(8E)	N	0	200	0	0	0	0	0	0	Absent	Absent	0	0	0	0	0	0	0	0	0	0	0	0	0	0	0	0	0	0	0
278	july-september	Index	31	High dense	2021-08-05	August	13.032	77.5062	Discarded tyre	Discarded tires		Artificial	31(8C)	N	0	200	0	0	0	0	0	0	Absent	Absent	0	0	0	0	0	0	0	0	0	0	0	0	0	0	0	0	0	0	0
276	july-september	Index	31	High dense	2021-08-05	August	13.032	77.5065	Grinding stone	Grinding stones		Artificial	31(6E)	Y	1	200	100	100	2	23.2	7.6	0	Absent	Absent	0	0	0	0	0	0	0	0	0	0	0	0	0	0	0	0	0	0	0
272	july-september	Index	31	High dense	2021-08-05	August	13.0316	77.5067	Plant axil	Plant axils	Colocasia	Natural	31(2C)	N	0	NA	0	0	0	0	0	0	Absent	Absent	0	0	0	0	0	0	0	0	0	0	0	0	0	0	0	0	0	0	0
284	july-september	Index	31	High dense	2021-08-05	August	13.0316	77.5069	Collection plate	Pots		Artificial	31(14C)	N	0	250	0	0	0	0	0	0	Absent	Absent	0	0	0	0	0	0	0	0	0	0	0	0	0	0	0	0	0	0	0
284	july-september	Index	31	High dense	2021-08-05	August	13.0316	77.5069	Collection plate	Pots		Artificial	31(14A)	N	0	250	0	0	0	0	0	0	Absent	Absent	0	0	0	0	0	0	0	0	0	0	0	0	0	0	0	0	0	0	0
274	july-september	Index	31	High dense	2021-08-05	August	13.032	77.5067	Ceramic pot	Pots		Artificial	31(4D)	Y	1	500	100	100	2	23.4	8.8	0	Absent	Absent	0	0	0	0	0	0	0	0	0	0	0	0	0	0	0	0	0	0	0
271	july-september	Index	31	High dense	2021-08-05	August	13.0319	77.5068	Plastic drum	Storage containers		Artificial	31(1C)	Y	1	1000	700	700	2.8451	26.1	8.2	0	Absent	Absent	0	0	0	0	0	0	0	0	0	0	0	0	0	0	0	0	0	0	0
271	july-september	Index	31	High dense	2021-08-05	August	13.0319	77.5068	Plastic drum	Storage containers		Artificial	31(1D)	Y	1	1000	800	800	2.90309	25.9	8.4	0	Absent	Absent	0	0	0	0	0	0	0	0	0	0	0	0	0	0	0	0	0	0	0
689	july-september	Random	81	Plantation	2021-09-05	September	12.9764	77.5926	Polythene cover	Discarded containers		Artificial	63(4B)	N	0	250	0	0	0	0	0	0	Absent	Absent	0	0	0	0	0	0	0	0	0	0	0	0	0	0	0	0	0	0	0
688	july-september	Random	81	Plantation	2021-09-05	September	12.9761	77.5925	Aluminium sheet	Discarded containers		Artificial	63(3B)	N	0	150	0	0	0	0	0	0	Absent	Absent	0	0	0	0	0	0	0	0	0	0	0	0	0	0	0	0	0	0	0
686	july-september	Random	81	Plantation	2021-09-05	September	12.9765	77.5922	Discarded Plastic Container	Discarded containers		Artificial	63(1A)	N	0	250	0	0	0	0	0	0	Absent	Absent	0	0	0	0	0	0	0	0	0	0	0	0	0	0	0	0	0	0	0
686	july-september	Random	81	Plantation	2021-09-05	September	12.9765	77.5922	Polythene cover	Discarded containers		Artificial	63(1B)	N	0	500	0	0	0	0	0	0	Absent	Absent	0	0	0	0	0	0	0	0	0	0	0	0	0	0	0	0	0	0	0
686	july-september	Random	81	Plantation	2021-09-05	September	12.9765	77.5922	Discarded Plastic Container	Discarded containers		Artificial	63(1C)	N	0	500	0	0	0	0	0	0	Absent	Absent	0	0	0	0	0	0	0	0	0	0	0	0	0	0	0	0	0	0	0
688	july-september	Random	81	Plantation	2021-09-05	September	12.9761	77.5925	Polythene cover	Discarded containers		Artificial	63(3A)	N	0	250	0	0	0	0	0	0	Absent	Absent	0	0	0	0	0	0	0	0	0	0	0	0	0	0	0	0	0	0	0
688	july-september	Random	81	Plantation	2021-09-05	September	12.9761	77.5925	Polythene cover	Discarded containers		Artificial	63(3C)	N	0	150	0	0	0	0	0	0	Absent	Absent	0	0	0	0	0	0	0	0	0	0	0	0	0	0	0	0	0	0	0
691	july-september	Random	81	Plantation	2021-09-05	September	12.9762	77.5924	Aluminium sheet	Discarded containers		Artificial	63(6A)	N	0	150	0	0	0	0	0	0	Absent	Absent	0	0	0	0	0	0	0	0	0	0	0	0	0	0	0	0	0	0	0
691	july-september	Random	81	Plantation	2021-09-05	September	12.9762	77.5924	Discarded Plastic Container	Discarded containers		Artificial	63(6B)	N	0	200	0	0	0	0	0	0	Absent	Absent	0	0	0	0	0	0	0	0	0	0	0	0	0	0	0	0	0	0	0
691	july-september	Random	81	Plantation	2021-09-05	September	12.9762	77.5924	Discarded Plastic Container	Discarded containers		Artificial	63(6C)	N	0	200	0	0	0	0	0	0	Absent	Absent	0	0	0	0	0	0	0	0	0	0	0	0	0	0	0	0	0	0	0
686	july-september	Random	81	Plantation	2021-09-05	September	12.9765	77.5922	Flower pot	Pots		Artificial	63(1D)	N	0	250	0	0	0	0	0	0	Absent	Absent	0	0	0	0	0	0	0	0	0	0	0	0	0	0	0	0	0	0	0
687	july-september	Random	81	Plantation	2021-09-05	September	12.9765	77.5925	Flower pot	Pots		Artificial	63(2A)	N	0	150	0	0	0	0	0	0	Absent	Absent	0	0	0	0	0	0	0	0	0	0	0	0	0	0	0	0	0	0	0
687	july-september	Random	81	Plantation	2021-09-05	September	12.9765	77.5925	Flower pot	Pots		Artificial	63(2C)	N	0	150	0	0	0	0	0	0	Absent	Absent	0	0	0	0	0	0	0	0	0	0	0	0	0	0	0	0	0	0	0
690	july-september	Random	81	Plantation	2021-09-05	September	12.9763	77.5926	Flower pot	Pots		Artificial	63(5A)	N	0	500	0	0	0	0	0	0	Absent	Absent	0	0	0	0	0	0	0	0	0	0	0	0	0	0	0	0	0	0	0
690	july-september	Random	81	Plantation	2021-09-05	September	12.9763	77.5926	Flower pot	Pots		Artificial	63(5B)	N	0	500	0	0	0	0	0	0	Absent	Absent	0	0	0	0	0	0	0	0	0	0	0	0	0	0	0	0	0	0	0
687	july-september	Random	81	Plantation	2021-09-05	September	12.9765	77.5925	Flower pot	Pots		Artificial	63(2B)	N	0	150	0	0	0	0	0	0	Absent	Absent	0	0	0	0	0	0	0	0	0	0	0	0	0	0	0	0	0	0	0
689	july-september	Random	81	Plantation	2021-09-05	September	12.9764	77.5926	Flower pot	Pots		Artificial	63(4A)	N	0	150	0	0	0	0	0	0	Absent	Absent	0	0	0	0	0	0	0	0	0	0	0	0	0	0	0	0	0	0	0
690	july-september	Random	81	Plantation	2021-09-05	September	12.9763	77.5926	Flower pot	Pots		Artificial	63(5C)	N	0	500	0	0	0	0	0	0	Absent	Absent	0	0	0	0	0	0	0	0	0	0	0	0	0	0	0	0	0	0	0
689	july-september	Random	81	Plantation	2021-09-05	September	12.9764	77.5926	Stagnant water	Stagnant water		Artificial	63(4C)	Y	1	2000	1000	1000	3	29.1	8.9	0	Absent	Absent	0	0	0	0	0	0	0	0	0	0	0	0	0	0	0	0	0	0	0
26	april-june	Index	37	Plantation	2022-04-06	April	12.9525	77.5849	Coconut spathe	Coconut Shells		Natural	37(4C)	N	0	500	0	0	0	0	0	0	Absent	Absent	0	0	0	0	0	0	0	0	0	0	0	0	0	0	0	0	0	0	0
23	april-june	Index	37	Plantation	2022-04-06	April	12.9534	77.5847	Polythene cover	Discarded containers		Artificial	37(1A)	N	0	50	0	0	0	0	0	0	Absent	Absent	0	0	0	0	0	0	0	0	0	0	0	0	0	0	0	0	0	0	0
23	april-june	Index	37	Plantation	2022-04-06	April	12.9534	77.5847	Polythene cover	Discarded containers		Artificial	37(1B)	N	0	150	0	0	0	0	0	0	Absent	Absent	0	0	0	0	0	0	0	0	0	0	0	0	0	0	0	0	0	0	0
24	april-june	Index	37	Plantation	2022-04-06	April	12.9532	77.5847	Polythene cover	Discarded containers		Artificial	37(2A)	N	0	250	0	0	0	0	0	0	Absent	Absent	0	0	0	0	0	0	0	0	0	0	0	0	0	0	0	0	0	0	0
24	april-june	Index	37	Plantation	2022-04-06	April	12.9532	77.5847	Polythene cover	Discarded containers		Artificial	37(2B)	N	0	250	0	0	0	0	0	0	Absent	Absent	0	0	0	0	0	0	0	0	0	0	0	0	0	0	0	0	0	0	0
24	april-june	Index	37	Plantation	2022-04-06	April	12.9532	77.5847	Polythene cover	Discarded containers		Artificial	37(2C)	N	0	500	0	0	0	0	0	0	Absent	Absent	0	0	0	0	0	0	0	0	0	0	0	0	0	0	0	0	0	0	0
25	april-june	Index	37	Plantation	2022-04-06	April	12.953	77.585	Discarded Plastic Container	Discarded containers		Artificial	37(3B)	N	0	250	0	0	0	0	0	0	Absent	Absent	0	0	0	0	0	0	0	0	0	0	0	0	0	0	0	0	0	0	0
25	april-june	Index	37	Plantation	2022-04-06	April	12.953	77.585	Polythene cover	Discarded containers		Artificial	37(3C)	N	0	500	0	0	0	0	0	0	Absent	Absent	0	0	0	0	0	0	0	0	0	0	0	0	0	0	0	0	0	0	0
25	april-june	Index	37	Plantation	2022-04-06	April	12.953	77.585	Polythene cover	Discarded containers		Artificial	37(3D)	N	0	500	0	0	0	0	0	0	Absent	Absent	0	0	0	0	0	0	0	0	0	0	0	0	0	0	0	0	0	0	0
26	april-june	Index	37	Plantation	2022-04-06	April	12.9525	77.5849	Discarded Plastic Container	Discarded containers		Artificial	37(4B)	N	0	150	0	0	0	0	0	0	Absent	Absent	0	0	0	0	0	0	0	0	0	0	0	0	0	0	0	0	0	0	0
27	april-june	Index	37	Plantation	2022-04-06	April	12.9525	77.5847	Polythene cover	Discarded containers		Artificial	37(5A)	N	0	1000	0	0	0	0	0	0	Absent	Absent	0	0	0	0	0	0	0	0	0	0	0	0	0	0	0	0	0	0	0
27	april-june	Index	37	Plantation	2022-04-06	April	12.9525	77.5847	Polythene cover	Discarded containers		Artificial	37(5B)	N	0	1000	0	0	0	0	0	0	Absent	Absent	0	0	0	0	0	0	0	0	0	0	0	0	0	0	0	0	0	0	0
27	april-june	Index	37	Plantation	2022-04-06	April	12.9525	77.5847	Discarded bottle	Discarded containers		Artificial	37(5C)	N	0	500	0	0	0	0	0	0	Absent	Absent	0	0	0	0	0	0	0	0	0	0	0	0	0	0	0	0	0	0	0
27	april-june	Index	37	Plantation	2022-04-06	April	12.9525	77.5847	Discarded Plastic Container	Discarded containers		Artificial	37(5D)	N	0	100	0	0	0	0	0	0	Absent	Absent	0	0	0	0	0	0	0	0	0	0	0	0	0	0	0	0	0	0	0
27	april-june	Index	37	Plantation	2022-04-06	April	12.9525	77.5847	Discarded Plastic Container	Discarded containers		Artificial	37(5E)	N	0	100	0	0	0	0	0	0	Absent	Absent	0	0	0	0	0	0	0	0	0	0	0	0	0	0	0	0	0	0	0
28	april-june	Index	37	Plantation	2022-04-06	April	12.9526	77.5845	Discarded Plastic Container	Discarded containers		Artificial	37(6A)	N	0	200	0	0	0	0	0	0	Absent	Absent	0	0	0	0	0	0	0	0	0	0	0	0	0	0	0	0	0	0	0
28	april-june	Index	37	Plantation	2022-04-06	April	12.9526	77.5845	Discarded bottle	Discarded containers		Artificial	37(6B)	N	0	150	0	0	0	0	0	0	Absent	Absent	0	0	0	0	0	0	0	0	0	0	0	0	0	0	0	0	0	0	0
28	april-june	Index	37	Plantation	2022-04-06	April	12.9526	77.5845	Polythene cover	Discarded containers		Artificial	37(6C)	N	0	500	0	0	0	0	0	0	Absent	Absent	0	0	0	0	0	0	0	0	0	0	0	0	0	0	0	0	0	0	0
28	april-june	Index	37	Plantation	2022-04-06	April	12.9526	77.5845	Polythene cover	Discarded containers		Artificial	37(6D)	N	0	500	0	0	0	0	0	0	Absent	Absent	0	0	0	0	0	0	0	0	0	0	0	0	0	0	0	0	0	0	0
29	april-june	Index	37	Plantation	2022-04-06	April	12.9529	77.5841	Discarded bottle	Discarded containers		Artificial	37(7A)	N	0	1000	0	0	0	0	0	0	Absent	Absent	0	0	0	0	0	0	0	0	0	0	0	0	0	0	0	0	0	0	0
29	april-june	Index	37	Plantation	2022-04-06	April	12.9529	77.5841	Discarded bottle	Discarded containers		Artificial	37(7C)	N	0	1000	0	0	0	0	0	0	Absent	Absent	0	0	0	0	0	0	0	0	0	0	0	0	0	0	0	0	0	0	0
25	april-june	Index	37	Plantation	2022-04-06	April	12.953	77.585	Discarded Plastic Container	Discarded containers		Artificial	37(3A)	Y	1	500	500	500	2.69897	27.3	8.2	0	Absent	Absent	0	0	0	0	0	0	0	0	0	0	0	0	0	0	0	0	0	0	0
29	april-june	Index	37	Plantation	2022-04-06	April	12.9529	77.5841	Flower pot	Pots		Artificial	37(7B)	Y	1	20000	10000	10000	4	32.3	8.3	0	Absent	Absent	0	0	0	0	0	0	0	0	0	0	0	0	0	0	0	0	0	0	0
26	april-june	Index	37	Plantation	2022-04-06	April	12.9525	77.5849	Stagnant water	Stagnant water		Artificial	37(4A)	Y	1	1000	1000	1000	3	28.1	8.4	0	Absent	Absent	0	0	0	0	0	0	0	0	0	0	0	0	0	0	0	0	0	0	0
32	april-june	Index	43	Barren Land	2022-04-06	April	12.9434	77.5362	Coconut spathe	Coconut Shells		Natural	43(3B)	N	0	500	0	0	0	0	0	0	Absent	Absent	0	0	0	0	0	0	0	0	0	0	0	0	0	0	0	0	0	0	0
32	april-june	Index	43	Barren Land	2022-04-06	April	12.9434	77.5362	Coconut Shell	Coconut Shells		Natural	43(3D)	N	0	150	0	0	0	0	0	0	Absent	Absent	0	0	0	0	0	0	0	0	0	0	0	0	0	0	0	0	0	0	0
33	april-june	Index	43	Barren Land	2022-04-06	April	12.9436	77.536	Coconut Shell	Coconut Shells		Natural	43(4C)	N	0	150	0	0	0	0	0	0	Absent	Absent	0	0	0	0	0	0	0	0	0	0	0	0	0	0	0	0	0	0	0
35	april-june	Index	43	Barren Land	2022-04-06	April	12.9436	77.5358	Coconut spathe	Coconut Shells		Natural	43(6B)	N	0	1000	0	0	0	0	0	0	Absent	Absent	0	0	0	0	0	0	0	0	0	0	0	0	0	0	0	0	0	0	0
30	april-june	Index	43	Barren Land	2022-04-06	April	12.9432	77.5364	Bath tub	Discarded containers		Artificial	43(1D)	N	0	100000	0	0	0	0	0	0	Absent	Absent	0	0	0	0	0	0	0	0	0	0	0	0	0	0	0	0	0	0	0
30	april-june	Index	43	Barren Land	2022-04-06	April	12.9432	77.5364	Bath tub	Discarded containers		Artificial	43(1E)	N	0	100000	0	0	0	0	0	0	Absent	Absent	0	0	0	0	0	0	0	0	0	0	0	0	0	0	0	0	0	0	0
31	april-june	Index	43	Barren Land	2022-04-06	April	12.9433	77.5363	Discarded shoe	Discarded containers		Artificial	43(2A)	N	0	500	0	0	0	0	0	0	Absent	Absent	0	0	0	0	0	0	0	0	0	0	0	0	0	0	0	0	0	0	0
31	april-june	Index	43	Barren Land	2022-04-06	April	12.9433	77.5363	Polythene cover	Discarded containers		Artificial	43(2B)	N	0	5000	0	0	0	0	0	0	Absent	Absent	0	0	0	0	0	0	0	0	0	0	0	0	0	0	0	0	0	0	0
31	april-june	Index	43	Barren Land	2022-04-06	April	12.9433	77.5363	Polythene cover	Discarded containers		Artificial	43(2C)	N	0	5000	0	0	0	0	0	0	Absent	Absent	0	0	0	0	0	0	0	0	0	0	0	0	0	0	0	0	0	0	0
32	april-june	Index	43	Barren Land	2022-04-06	April	12.9434	77.5362	Discarded Plastic Container	Discarded containers		Artificial	43(3A)	N	0	250	0	0	0	0	0	0	Absent	Absent	0	0	0	0	0	0	0	0	0	0	0	0	0	0	0	0	0	0	0
32	april-june	Index	43	Barren Land	2022-04-06	April	12.9434	77.5362	Discarded Plastic Container	Discarded containers		Artificial	43(3C)	N	0	250	0	0	0	0	0	0	Absent	Absent	0	0	0	0	0	0	0	0	0	0	0	0	0	0	0	0	0	0	0
32	april-june	Index	43	Barren Land	2022-04-06	April	12.9434	77.5362	Polythene cover	Discarded containers		Artificial	43(3E)	N	0	1000	0	0	0	0	0	0	Absent	Absent	0	0	0	0	0	0	0	0	0	0	0	0	0	0	0	0	0	0	0
33	april-june	Index	43	Barren Land	2022-04-06	April	12.9436	77.536	Discarded Plastic Container	Discarded containers		Artificial	43(4A)	N	0	150	0	0	0	0	0	0	Absent	Absent	0	0	0	0	0	0	0	0	0	0	0	0	0	0	0	0	0	0	0
33	april-june	Index	43	Barren Land	2022-04-06	April	12.9436	77.536	Polythene cover	Discarded containers		Artificial	43(4B)	N	0	250	0	0	0	0	0	0	Absent	Absent	0	0	0	0	0	0	0	0	0	0	0	0	0	0	0	0	0	0	0
33	april-june	Index	43	Barren Land	2022-04-06	April	12.9436	77.536	Polythene cover	Discarded containers		Artificial	43(4D)	N	0	10000	0	0	0	0	0	0	Absent	Absent	0	0	0	0	0	0	0	0	0	0	0	0	0	0	0	0	0	0	0
34	april-june	Index	43	Barren Land	2022-04-06	April	12.9435	77.5358	Polythene cover	Discarded containers		Artificial	43(5A)	N	0	1000	0	0	0	0	0	0	Absent	Absent	0	0	0	0	0	0	0	0	0	0	0	0	0	0	0	0	0	0	0
34	april-june	Index	43	Barren Land	2022-04-06	April	12.9435	77.5358	Polythene cover	Discarded containers		Artificial	43(5B)	N	0	500	0	0	0	0	0	0	Absent	Absent	0	0	0	0	0	0	0	0	0	0	0	0	0	0	0	0	0	0	0
34	april-june	Index	43	Barren Land	2022-04-06	April	12.9435	77.5358	Discarded Plastic Container	Discarded containers		Artificial	43(5C)	N	0	20000	0	0	0	0	0	0	Absent	Absent	0	0	0	0	0	0	0	0	0	0	0	0	0	0	0	0	0	0	0
34	april-june	Index	43	Barren Land	2022-04-06	April	12.9435	77.5358	Polythene cover	Discarded containers		Artificial	43(5D)	N	0	500	0	0	0	0	0	0	Absent	Absent	0	0	0	0	0	0	0	0	0	0	0	0	0	0	0	0	0	0	0
35	april-june	Index	43	Barren Land	2022-04-06	April	12.9436	77.5358	Aluminium sheet	Discarded containers		Artificial	43(6A)	N	0	500	0	0	0	0	0	0	Absent	Absent	0	0	0	0	0	0	0	0	0	0	0	0	0	0	0	0	0	0	0
35	april-june	Index	43	Barren Land	2022-04-06	April	12.9436	77.5358	Discarded shoe	Discarded containers		Artificial	43(6C)	N	0	500	0	0	0	0	0	0	Absent	Absent	0	0	0	0	0	0	0	0	0	0	0	0	0	0	0	0	0	0	0
35	april-june	Index	43	Barren Land	2022-04-06	April	12.9436	77.5358	Polythene cover	Discarded containers		Artificial	43(6D)	N	0	500	0	0	0	0	0	0	Absent	Absent	0	0	0	0	0	0	0	0	0	0	0	0	0	0	0	0	0	0	0
35	april-june	Index	43	Barren Land	2022-04-06	April	12.9436	77.5358	Discarded Plastic Container	Discarded containers		Artificial	43(6E)	N	0	150	0	0	0	0	0	0	Absent	Absent	0	0	0	0	0	0	0	0	0	0	0	0	0	0	0	0	0	0	0
30	april-june	Index	43	Barren Land	2022-04-06	April	12.9432	77.5364	Discarded tyre	Discarded tires		Artificial	43(1A)	N	0	5000	0	0	0	0	0	0	Absent	Absent	0	0	0	0	0	0	0	0	0	0	0	0	0	0	0	0	0	0	0
30	april-june	Index	43	Barren Land	2022-04-06	April	12.9432	77.5364	Discarded tyre	Discarded tires		Artificial	43(1B)	N	0	5000	0	0	0	0	0	0	Absent	Absent	0	0	0	0	0	0	0	0	0	0	0	0	0	0	0	0	0	0	0
30	april-june	Index	43	Barren Land	2022-04-06	April	12.9432	77.5364	Discarded tyre	Discarded tires		Artificial	43(1C)	N	0	5000	0	0	0	0	0	0	Absent	Absent	0	0	0	0	0	0	0	0	0	0	0	0	0	0	0	0	0	0	0
22	april-june	Random	54	Medium dense	2021-04-06	April	13.119	77.6251	Coconut Shell	Coconut Shells		Natural	54(3C)	N	0	200	0	0	0	0	0	0	Absent	Absent	0	0	0	0	0	0	0	0	0	0	0	0	0	0	0	0	0	0	0
21	april-june	Random	54	Medium dense	2021-04-06	April	13.1189	77.6253	Coconut Shell	Coconut Shells		Natural	54(2C)	N	0	150	0	0	0	0	0	0	Absent	Absent	0	0	0	0	0	0	0	0	0	0	0	0	0	0	0	0	0	0	0
21	april-june	Random	54	Medium dense	2021-04-06	April	13.1189	77.6253	Coconut Shell	Coconut Shells		Natural	54(2D)	N	0	150	0	0	0	0	0	0	Absent	Absent	0	0	0	0	0	0	0	0	0	0	0	0	0	0	0	0	0	0	0
22	april-june	Random	54	Medium dense	2021-04-06	April	13.119	77.6251	Coconut Shell	Coconut Shells		Natural	54(3A)	N	0	200	0	0	0	0	0	0	Absent	Absent	0	0	0	0	0	0	0	0	0	0	0	0	0	0	0	0	0	0	0
22	april-june	Random	54	Medium dense	2021-04-06	April	13.119	77.6251	Coconut Shell	Coconut Shells		Natural	54(3B)	N	0	200	0	0	0	0	0	0	Absent	Absent	0	0	0	0	0	0	0	0	0	0	0	0	0	0	0	0	0	0	0
22	april-june	Random	54	Medium dense	2021-04-06	April	13.119	77.6251	Coconut spathe	Coconut Shells		Natural	54(3D)	N	0	250	0	0	0	0	0	0	Absent	Absent	0	0	0	0	0	0	0	0	0	0	0	0	0	0	0	0	0	0	0
24	april-june	Random	54	Medium dense	2021-04-06	April	13.1186	77.6257	Coconut Shell	Coconut Shells		Natural	54(5B)	N	0	100	0	0	0	0	0	0	Absent	Absent	0	0	0	0	0	0	0	0	0	0	0	0	0	0	0	0	0	0	0
20	april-june	Random	54	Medium dense	2021-04-06	April	13.1188	77.6255	Polythene cover	Discarded containers		Artificial	54(1A)	N	0	100	0	0	0	0	0	0	Absent	Absent	0	0	0	0	0	0	0	0	0	0	0	0	0	0	0	0	0	0	0
20	april-june	Random	54	Medium dense	2021-04-06	April	13.1188	77.6255	Discarded Plastic Container	Discarded containers		Artificial	54(1B)	N	0	500	0	0	0	0	0	0	Absent	Absent	0	0	0	0	0	0	0	0	0	0	0	0	0	0	0	0	0	0	0
20	april-june	Random	54	Medium dense	2021-04-06	April	13.1188	77.6255	Discarded bottle	Discarded containers		Artificial	54(1C)	N	0	500	0	0	0	0	0	0	Absent	Absent	0	0	0	0	0	0	0	0	0	0	0	0	0	0	0	0	0	0	0
22	april-june	Random	54	Medium dense	2021-04-06	April	13.119	77.6251	Discarded Plastic Container	Discarded containers		Artificial	54(3E)	N	0	150	0	0	0	0	0	0	Absent	Absent	0	0	0	0	0	0	0	0	0	0	0	0	0	0	0	0	0	0	0
22	april-june	Random	54	Medium dense	2021-04-06	April	13.119	77.6251	Polythene cover	Discarded containers		Artificial	54(3F)	N	0	100	0	0	0	0	0	0	Absent	Absent	0	0	0	0	0	0	0	0	0	0	0	0	0	0	0	0	0	0	0
22	april-june	Random	54	Medium dense	2021-04-06	April	13.119	77.6251	Discarded Plastic Container	Discarded containers		Artificial	54(3G)	N	0	150	0	0	0	0	0	0	Absent	Absent	0	0	0	0	0	0	0	0	0	0	0	0	0	0	0	0	0	0	0
23	april-june	Random	54	Medium dense	2021-04-06	April	13.1191	77.6248	Polythene cover	Discarded containers		Artificial	54(4A)	N	0	100	0	0	0	0	0	0	Absent	Absent	0	0	0	0	0	0	0	0	0	0	0	0	0	0	0	0	0	0	0
23	april-june	Random	54	Medium dense	2021-04-06	April	13.1191	77.6248	Discarded Plastic Container	Discarded containers		Artificial	54(4C)	N	0	150	0	0	0	0	0	0	Absent	Absent	0	0	0	0	0	0	0	0	0	0	0	0	0	0	0	0	0	0	0
24	april-june	Random	54	Medium dense	2021-04-06	April	13.1186	77.6257	Discarded bottle	Discarded containers		Artificial	54(5A)	N	0	500	0	0	0	0	0	0	Absent	Absent	0	0	0	0	0	0	0	0	0	0	0	0	0	0	0	0	0	0	0
25	april-june	Random	54	Medium dense	2021-04-06	April	13.1188	77.6248	Discarded Plastic Container	Discarded containers		Artificial	54(6C)	N	0	150	0	0	0	0	0	0	Absent	Absent	0	0	0	0	0	0	0	0	0	0	0	0	0	0	0	0	0	0	0
25	april-june	Random	54	Medium dense	2021-04-06	April	13.1188	77.6248	Polythene cover	Discarded containers		Artificial	54(6F)	N	0	100	0	0	0	0	0	0	Absent	Absent	0	0	0	0	0	0	0	0	0	0	0	0	0	0	0	0	0	0	0
26	april-june	Random	54	Medium dense	2021-04-06	April	13.1184	77.6254	Discarded shoe	Discarded containers		Artificial	54(7A)	N	0	500	0	0	0	0	0	0	Absent	Absent	0	0	0	0	0	0	0	0	0	0	0	0	0	0	0	0	0	0	0
27	april-june	Random	54	Medium dense	2021-04-06	April	13.1184	77.625	Discarded Plastic Container	Discarded containers		Artificial	54(8B)	N	0	200	0	0	0	0	0	0	Absent	Absent	0	0	0	0	0	0	0	0	0	0	0	0	0	0	0	0	0	0	0
27	april-june	Random	54	Medium dense	2021-04-06	April	13.1184	77.625	Discarded Plastic Container	Discarded containers		Artificial	54(8C)	N	0	100	0	0	0	0	0	0	Absent	Absent	0	0	0	0	0	0	0	0	0	0	0	0	0	0	0	0	0	0	0
27	april-june	Random	54	Medium dense	2021-04-06	April	13.1184	77.625	Discarded shoe	Discarded containers		Artificial	54(8F)	N	0	500	0	0	0	0	0	0	Absent	Absent	0	0	0	0	0	0	0	0	0	0	0	0	0	0	0	0	0	0	0
27	april-june	Random	54	Medium dense	2021-04-06	April	13.1184	77.625	Discarded bottle	Discarded containers		Artificial	54(8G)	N	0	500	0	0	0	0	0	0	Absent	Absent	0	0	0	0	0	0	0	0	0	0	0	0	0	0	0	0	0	0	0
28	april-june	Random	54	Medium dense	2021-04-06	April	13.1186	77.6247	Discarded Plastic Container	Discarded containers		Artificial	54(9F)	N	0	500	0	0	0	0	0	0	Absent	Absent	0	0	0	0	0	0	0	0	0	0	0	0	0	0	0	0	0	0	0
23	april-june	Random	54	Medium dense	2021-04-06	April	13.1191	77.6248	Polythene cover	Discarded containers		Artificial	54(4B)	N	0	100	0	0	0	0	0	0	Absent	Absent	0	0	0	0	0	0	0	0	0	0	0	0	0	0	0	0	0	0	0
24	april-june	Random	54	Medium dense	2021-04-06	April	13.1186	77.6257	Discarded Plastic Container	Discarded containers		Artificial	54(5C)	N	0	150	0	0	0	0	0	0	Absent	Absent	0	0	0	0	0	0	0	0	0	0	0	0	0	0	0	0	0	0	0
24	april-june	Random	54	Medium dense	2021-04-06	April	13.1186	77.6257	Polythene cover	Discarded containers		Artificial	54(5D)	N	0	100	0	0	0	0	0	0	Absent	Absent	0	0	0	0	0	0	0	0	0	0	0	0	0	0	0	0	0	0	0
25	april-june	Random	54	Medium dense	2021-04-06	April	13.1188	77.6248	Discarded Plastic Container	Discarded containers		Artificial	54(6B)	N	0	150	0	0	0	0	0	0	Absent	Absent	0	0	0	0	0	0	0	0	0	0	0	0	0	0	0	0	0	0	0
25	april-june	Random	54	Medium dense	2021-04-06	April	13.1188	77.6248	Discarded bottle	Discarded containers		Artificial	54(6D)	N	0	1000	0	0	0	0	0	0	Absent	Absent	0	0	0	0	0	0	0	0	0	0	0	0	0	0	0	0	0	0	0
26	april-june	Random	54	Medium dense	2021-04-06	April	13.1184	77.6254	Discarded shoe	Discarded containers		Artificial	54(7B)	N	0	500	0	0	0	0	0	0	Absent	Absent	0	0	0	0	0	0	0	0	0	0	0	0	0	0	0	0	0	0	0
27	april-june	Random	54	Medium dense	2021-04-06	April	13.1184	77.625	Polythene cover	Discarded containers		Artificial	54(8D)	N	0	100	0	0	0	0	0	0	Absent	Absent	0	0	0	0	0	0	0	0	0	0	0	0	0	0	0	0	0	0	0
28	april-june	Random	54	Medium dense	2021-04-06	April	13.1186	77.6247	Discarded Plastic Container	Discarded containers		Artificial	54(9A)	N	0	200	0	0	0	0	0	0	Absent	Absent	0	0	0	0	0	0	0	0	0	0	0	0	0	0	0	0	0	0	0
25	april-june	Random	54	Medium dense	2021-04-06	April	13.1188	77.6248	Polythene cover	Discarded containers		Artificial	54(6E)	N	0	100	0	0	0	0	0	0	Absent	Absent	0	0	0	0	0	0	0	0	0	0	0	0	0	0	0	0	0	0	0
27	april-june	Random	54	Medium dense	2021-04-06	April	13.1184	77.625	Discarded Plastic Container	Discarded containers		Artificial	54(8A)	N	0	150	0	0	0	0	0	0	Absent	Absent	0	0	0	0	0	0	0	0	0	0	0	0	0	0	0	0	0	0	0
27	april-june	Random	54	Medium dense	2021-04-06	April	13.1184	77.625	Polythene cover	Discarded containers		Artificial	54(8E)	N	0	100	0	0	0	0	0	0	Absent	Absent	0	0	0	0	0	0	0	0	0	0	0	0	0	0	0	0	0	0	0
28	april-june	Random	54	Medium dense	2021-04-06	April	13.1186	77.6247	Discarded utensil	Discarded containers		Artificial	54(9B)	Y	1	500	100	100	2	37.1	8.5	0	Absent	Absent	0	0	0	0	0	0	0	0	0	0	0	0	0	0	0	0	0	0	0
28	april-june	Random	54	Medium dense	2021-04-06	April	13.1186	77.6247	Discarded tyre	Discarded tires		Artificial	54(9C)	N	0	200	0	0	0	0	0	0	Absent	Absent	0	0	0	0	0	0	0	0	0	0	0	0	0	0	0	0	0	0	0
28	april-june	Random	54	Medium dense	2021-04-06	April	13.1186	77.6247	Discarded tyre	Discarded tires		Artificial	54(9D)	N	0	200	0	0	0	0	0	0	Absent	Absent	0	0	0	0	0	0	0	0	0	0	0	0	0	0	0	0	0	0	0
28	april-june	Random	54	Medium dense	2021-04-06	April	13.1186	77.6247	Discarded tyre	Discarded tires		Artificial	54(9E)	N	0	200	0	0	0	0	0	0	Absent	Absent	0	0	0	0	0	0	0	0	0	0	0	0	0	0	0	0	0	0	0
25	april-june	Random	54	Medium dense	2021-04-06	April	13.1188	77.6248	Grinding stone	Grinding stones		Artificial	54(6A)	N	0	500	0	0	0	0	0	0	Absent	Absent	0	0	0	0	0	0	0	0	0	0	0	0	0	0	0	0	0	0	0
21	april-june	Random	54	Medium dense	2021-04-06	April	13.1189	77.6253	Ceramic pot	Pots		Artificial	54(2A)	N	0	500	0	0	0	0	0	0	Absent	Absent	0	0	0	0	0	0	0	0	0	0	0	0	0	0	0	0	0	0	0
21	april-june	Random	54	Medium dense	2021-04-06	April	13.1189	77.6253	Collection plate	Pots		Artificial	54(2B)	N	0	150	0	0	0	0	0	0	Absent	Absent	0	0	0	0	0	0	0	0	0	0	0	0	0	0	0	0	0	0	0
31	april-june	Random	58	Low dense	2021-04-06	April	13.0801	77.6272	Coconut Shell	Coconut Shells		Natural	58(3D)	N	0	100	0	0	0	0	0	0	Absent	Absent	0	0	0	0	0	0	0	0	0	0	0	0	0	0	0	0	0	0	0
33	april-june	Random	58	Low dense	2021-04-06	April	13.08	77.6275	Coconut Shell	Coconut Shells		Natural	58(5B)	N	0	200	0	0	0	0	0	0	Absent	Absent	0	0	0	0	0	0	0	0	0	0	0	0	0	0	0	0	0	0	0
33	april-june	Random	58	Low dense	2021-04-06	April	13.08	77.6275	Coconut Shell	Coconut Shells		Natural	58(5C)	N	0	150	0	0	0	0	0	0	Absent	Absent	0	0	0	0	0	0	0	0	0	0	0	0	0	0	0	0	0	0	0
34	april-june	Random	58	Low dense	2021-04-06	April	13.0807	77.6276	Coconut Shell	Coconut Shells		Natural	58(6B)	N	0	150	0	0	0	0	0	0	Absent	Absent	0	0	0	0	0	0	0	0	0	0	0	0	0	0	0	0	0	0	0
35	april-june	Random	58	Low dense	2021-04-06	April	13.0802	77.628	Coconut Shell	Coconut Shells		Natural	58(7E)	N	0	150	0	0	0	0	0	0	Absent	Absent	0	0	0	0	0	0	0	0	0	0	0	0	0	0	0	0	0	0	0
36	april-june	Random	58	Low dense	2021-04-06	April	13.0799	77.6279	Coconut Shell	Coconut Shells		Natural	58(8B)	N	0	150	0	0	0	0	0	0	Absent	Absent	0	0	0	0	0	0	0	0	0	0	0	0	0	0	0	0	0	0	0
36	april-june	Random	58	Low dense	2021-04-06	April	13.0799	77.6279	Coconut Shell	Coconut Shells		Natural	58(8C)	N	0	150	0	0	0	0	0	0	Absent	Absent	0	0	0	0	0	0	0	0	0	0	0	0	0	0	0	0	0	0	0
37	april-june	Random	58	Low dense	2021-04-06	April	13.0799	77.6282	Coconut Shell	Coconut Shells		Natural	58(9C)	N	0	150	0	0	0	0	0	0	Absent	Absent	0	0	0	0	0	0	0	0	0	0	0	0	0	0	0	0	0	0	0
33	april-june	Random	58	Low dense	2021-04-06	April	13.08	77.6275	Coconut Shell	Coconut Shells		Natural	58(5A)	N	0	100	0	0	0	0	0	0	Absent	Absent	0	0	0	0	0	0	0	0	0	0	0	0	0	0	0	0	0	0	0
37	april-june	Random	58	Low dense	2021-04-06	April	13.0799	77.6282	Coconut Shell	Coconut Shells		Natural	58(9D)	N	0	150	0	0	0	0	0	0	Absent	Absent	0	0	0	0	0	0	0	0	0	0	0	0	0	0	0	0	0	0	0
36	april-june	Random	58	Low dense	2021-04-06	April	13.0799	77.6279	Coconut Shell	Coconut Shells		Natural	58(8A)	N	0	150	0	0	0	0	0	0	Absent	Absent	0	0	0	0	0	0	0	0	0	0	0	0	0	0	0	0	0	0	0
34	april-june	Random	58	Low dense	2021-04-06	April	13.0807	77.6276	Polythene cover	Discarded containers		Artificial	58(6E)	N	0	1000	0	0	0	0	0	0	Absent	Absent	0	0	0	0	0	0	0	0	0	0	0	0	0	0	0	0	0	0	0
29	april-june	Random	58	Low dense	2021-04-06	April	13.0799	77.6272	Discarded Plastic Container	Discarded containers		Artificial	58(1E)	N	0	150	0	0	0	0	0	0	Absent	Absent	0	0	0	0	0	0	0	0	0	0	0	0	0	0	0	0	0	0	0
29	april-june	Random	58	Low dense	2021-04-06	April	13.0799	77.6272	Polythene cover	Discarded containers		Artificial	58(1F)	N	0	500	0	0	0	0	0	0	Absent	Absent	0	0	0	0	0	0	0	0	0	0	0	0	0	0	0	0	0	0	0
29	april-june	Random	58	Low dense	2021-04-06	April	13.0799	77.6272	Polythene cover	Discarded containers		Artificial	58(1G)	N	0	500	0	0	0	0	0	0	Absent	Absent	0	0	0	0	0	0	0	0	0	0	0	0	0	0	0	0	0	0	0
30	april-june	Random	58	Low dense	2021-04-06	April	13.08	77.6272	Discarded bottle	Discarded containers		Artificial	58(2A)	N	0	1000	0	0	0	0	0	0	Absent	Absent	0	0	0	0	0	0	0	0	0	0	0	0	0	0	0	0	0	0	0
30	april-june	Random	58	Low dense	2021-04-06	April	13.08	77.6272	Discarded Plastic Container	Discarded containers		Artificial	58(2B)	N	0	500	0	0	0	0	0	0	Absent	Absent	0	0	0	0	0	0	0	0	0	0	0	0	0	0	0	0	0	0	0
30	april-june	Random	58	Low dense	2021-04-06	April	13.08	77.6272	Polythene cover	Discarded containers		Artificial	58(2C)	N	0	1000	0	0	0	0	0	0	Absent	Absent	0	0	0	0	0	0	0	0	0	0	0	0	0	0	0	0	0	0	0
31	april-june	Random	58	Low dense	2021-04-06	April	13.0801	77.6272	Discarded shoe	Discarded containers		Artificial	58(3A)	N	0	500	0	0	0	0	0	0	Absent	Absent	0	0	0	0	0	0	0	0	0	0	0	0	0	0	0	0	0	0	0
31	april-june	Random	58	Low dense	2021-04-06	April	13.0801	77.6272	Discarded shoe	Discarded containers		Artificial	58(3B)	N	0	500	0	0	0	0	0	0	Absent	Absent	0	0	0	0	0	0	0	0	0	0	0	0	0	0	0	0	0	0	0
31	april-june	Random	58	Low dense	2021-04-06	April	13.0801	77.6272	Discarded Plastic Container	Discarded containers		Artificial	58(3E)	N	0	10000	0	0	0	0	0	0	Absent	Absent	0	0	0	0	0	0	0	0	0	0	0	0	0	0	0	0	0	0	0
31	april-june	Random	58	Low dense	2021-04-06	April	13.0801	77.6272	Discarded Plastic Container	Discarded containers		Artificial	58(3F)	N	0	5000	0	0	0	0	0	0	Absent	Absent	0	0	0	0	0	0	0	0	0	0	0	0	0	0	0	0	0	0	0
31	april-june	Random	58	Low dense	2021-04-06	April	13.0801	77.6272	Aluminium sheet	Discarded containers		Artificial	58(3G)	N	0	500	0	0	0	0	0	0	Absent	Absent	0	0	0	0	0	0	0	0	0	0	0	0	0	0	0	0	0	0	0
31	april-june	Random	58	Low dense	2021-04-06	April	13.0801	77.6272	Polythene cover	Discarded containers		Artificial	58(3H)	N	0	500	0	0	0	0	0	0	Absent	Absent	0	0	0	0	0	0	0	0	0	0	0	0	0	0	0	0	0	0	0
32	april-june	Random	58	Low dense	2021-04-06	April	13.08	77.6273	Polythene cover	Discarded containers		Artificial	58(4B)	N	0	500	0	0	0	0	0	0	Absent	Absent	0	0	0	0	0	0	0	0	0	0	0	0	0	0	0	0	0	0	0
32	april-june	Random	58	Low dense	2021-04-06	April	13.08	77.6273	Discarded Plastic Container	Discarded containers		Artificial	58(4C)	N	0	150	0	0	0	0	0	0	Absent	Absent	0	0	0	0	0	0	0	0	0	0	0	0	0	0	0	0	0	0	0
32	april-june	Random	58	Low dense	2021-04-06	April	13.08	77.6273	Discarded Plastic Container	Discarded containers		Artificial	58(4E)	N	0	250	0	0	0	0	0	0	Absent	Absent	0	0	0	0	0	0	0	0	0	0	0	0	0	0	0	0	0	0	0
32	april-june	Random	58	Low dense	2021-04-06	April	13.08	77.6273	Aluminium sheet	Discarded containers		Artificial	58(4F)	N	0	500	0	0	0	0	0	0	Absent	Absent	0	0	0	0	0	0	0	0	0	0	0	0	0	0	0	0	0	0	0
32	april-june	Random	58	Low dense	2021-04-06	April	13.08	77.6273	Aluminium sheet	Discarded containers		Artificial	58(4H)	N	0	500	0	0	0	0	0	0	Absent	Absent	0	0	0	0	0	0	0	0	0	0	0	0	0	0	0	0	0	0	0
32	april-june	Random	58	Low dense	2021-04-06	April	13.08	77.6273	Discarded Plastic Container	Discarded containers		Artificial	58(4I)	N	0	250	0	0	0	0	0	0	Absent	Absent	0	0	0	0	0	0	0	0	0	0	0	0	0	0	0	0	0	0	0
33	april-june	Random	58	Low dense	2021-04-06	April	13.08	77.6275	Discarded Plastic Container	Discarded containers		Artificial	58(5E)	N	0	150	0	0	0	0	0	0	Absent	Absent	0	0	0	0	0	0	0	0	0	0	0	0	0	0	0	0	0	0	0
34	april-june	Random	58	Low dense	2021-04-06	April	13.0807	77.6276	Discarded shoe	Discarded containers		Artificial	58(6A)	N	0	500	0	0	0	0	0	0	Absent	Absent	0	0	0	0	0	0	0	0	0	0	0	0	0	0	0	0	0	0	0
34	april-june	Random	58	Low dense	2021-04-06	April	13.0807	77.6276	Discarded bottle	Discarded containers		Artificial	58(6C)	N	0	1000	0	0	0	0	0	0	Absent	Absent	0	0	0	0	0	0	0	0	0	0	0	0	0	0	0	0	0	0	0
34	april-june	Random	58	Low dense	2021-04-06	April	13.0807	77.6276	Polythene cover	Discarded containers		Artificial	58(6D)	N	0	1000	0	0	0	0	0	0	Absent	Absent	0	0	0	0	0	0	0	0	0	0	0	0	0	0	0	0	0	0	0
34	april-june	Random	58	Low dense	2021-04-06	April	13.0807	77.6276	Discarded Plastic Container	Discarded containers		Artificial	58(6F)	N	0	500	0	0	0	0	0	0	Absent	Absent	0	0	0	0	0	0	0	0	0	0	0	0	0	0	0	0	0	0	0
35	april-june	Random	58	Low dense	2021-04-06	April	13.0802	77.628	Discarded shoe	Discarded containers		Artificial	58(7A)	N	0	500	0	0	0	0	0	0	Absent	Absent	0	0	0	0	0	0	0	0	0	0	0	0	0	0	0	0	0	0	0
35	april-june	Random	58	Low dense	2021-04-06	April	13.0802	77.628	Discarded shoe	Discarded containers		Artificial	58(7B)	N	0	500	0	0	0	0	0	0	Absent	Absent	0	0	0	0	0	0	0	0	0	0	0	0	0	0	0	0	0	0	0
35	april-june	Random	58	Low dense	2021-04-06	April	13.0802	77.628	Discarded Plastic Container	Discarded containers		Artificial	58(7C)	N	0	150	0	0	0	0	0	0	Absent	Absent	0	0	0	0	0	0	0	0	0	0	0	0	0	0	0	0	0	0	0
35	april-june	Random	58	Low dense	2021-04-06	April	13.0802	77.628	Polythene cover	Discarded containers		Artificial	58(7D)	N	0	500	0	0	0	0	0	0	Absent	Absent	0	0	0	0	0	0	0	0	0	0	0	0	0	0	0	0	0	0	0
36	april-june	Random	58	Low dense	2021-04-06	April	13.0799	77.6279	Polythene cover	Discarded containers		Artificial	58(8E)	N	0	500	0	0	0	0	0	0	Absent	Absent	0	0	0	0	0	0	0	0	0	0	0	0	0	0	0	0	0	0	0
36	april-june	Random	58	Low dense	2021-04-06	April	13.0799	77.6279	Aluminium sheet	Discarded containers		Artificial	58(8F)	N	0	1000	0	0	0	0	0	0	Absent	Absent	0	0	0	0	0	0	0	0	0	0	0	0	0	0	0	0	0	0	0
36	april-june	Random	58	Low dense	2021-04-06	April	13.0799	77.6279	Aluminium sheet	Discarded containers		Artificial	58(8G)	N	0	500	0	0	0	0	0	0	Absent	Absent	0	0	0	0	0	0	0	0	0	0	0	0	0	0	0	0	0	0	0
37	april-june	Random	58	Low dense	2021-04-06	April	13.0799	77.6282	Discarded Plastic Container	Discarded containers		Artificial	58(9B)	N	0	5000	0	0	0	0	0	0	Absent	Absent	0	0	0	0	0	0	0	0	0	0	0	0	0	0	0	0	0	0	0
29	april-june	Random	58	Low dense	2021-04-06	April	13.0799	77.6272	Discarded Plastic Container	Discarded containers		Artificial	58(1D)	N	0	150	0	0	0	0	0	0	Absent	Absent	0	0	0	0	0	0	0	0	0	0	0	0	0	0	0	0	0	0	0
31	april-june	Random	58	Low dense	2021-04-06	April	13.0801	77.6272	Polythene cover	Discarded containers		Artificial	58(3C)	N	0	500	0	0	0	0	0	0	Absent	Absent	0	0	0	0	0	0	0	0	0	0	0	0	0	0	0	0	0	0	0
32	april-june	Random	58	Low dense	2021-04-06	April	13.08	77.6273	Polythene cover	Discarded containers		Artificial	58(4A)	N	0	500	0	0	0	0	0	0	Absent	Absent	0	0	0	0	0	0	0	0	0	0	0	0	0	0	0	0	0	0	0
32	april-june	Random	58	Low dense	2021-04-06	April	13.08	77.6273	Discarded Plastic Container	Discarded containers		Artificial	58(4D)	N	0	150	0	0	0	0	0	0	Absent	Absent	0	0	0	0	0	0	0	0	0	0	0	0	0	0	0	0	0	0	0
33	april-june	Random	58	Low dense	2021-04-06	April	13.08	77.6275	Polythene cover	Discarded containers		Artificial	58(5D)	N	0	500	0	0	0	0	0	0	Absent	Absent	0	0	0	0	0	0	0	0	0	0	0	0	0	0	0	0	0	0	0
36	april-june	Random	58	Low dense	2021-04-06	April	13.0799	77.6279	Discarded shoe	Discarded containers		Artificial	58(8D)	N	0	500	0	0	0	0	0	0	Absent	Absent	0	0	0	0	0	0	0	0	0	0	0	0	0	0	0	0	0	0	0
32	april-june	Random	58	Low dense	2021-04-06	April	13.08	77.6273	Discarded shoe	Discarded containers		Artificial	58(4G)	N	0	500	0	0	0	0	0	0	Absent	Absent	0	0	0	0	0	0	0	0	0	0	0	0	0	0	0	0	0	0	0
37	april-june	Random	58	Low dense	2021-04-06	April	13.0799	77.6282	Discarded Plastic Container	Discarded containers		Artificial	58(9A)	N	0	10000	0	0	0	0	0	0	Absent	Absent	0	0	0	0	0	0	0	0	0	0	0	0	0	0	0	0	0	0	0
29	april-june	Random	58	Low dense	2021-04-06	April	13.0799	77.6272	Plastic drum	Storage containers		Artificial	58(1B)	N	0	200000	0	0	0	0	0	0	Absent	Absent	0	0	0	0	0	0	0	0	0	0	0	0	0	0	0	0	0	0	0
29	april-june	Random	58	Low dense	2021-04-06	April	13.0799	77.6272	Plastic drum	Storage containers		Artificial	58(1A)	N	0	200000	0	0	0	0	0	0	Absent	Absent	0	0	0	0	0	0	0	0	0	0	0	0	0	0	0	0	0	0	0
29	april-june	Random	58	Low dense	2021-04-06	April	13.0799	77.6272	Plastic drum	Storage containers		Artificial	58(1C)	N	0	200000	0	0	0	0	0	0	Absent	Absent	0	0	0	0	0	0	0	0	0	0	0	0	0	0	0	0	0	0	0
273	april-june	Index	1	Plantation	2022-05-06	May	13.1252	77.6054	Coconut Shell	Coconut Shells		Natural	1(6B)	N	0	100	0	0	0	0	0	0	Absent	Absent	0	0	0	0	0	0	0	0	0	0	0	0	0	0	0	0	0	0	0
268	april-june	Index	1	Plantation	2022-05-06	May	13.125	77.6055	Polythene cover	Discarded containers		Artificial	1(1A)	N	0	500	0	0	0	0	0	0	Absent	Absent	0	0	0	0	0	0	0	0	0	0	0	0	0	0	0	0	0	0	0
268	april-june	Index	1	Plantation	2022-05-06	May	13.125	77.6055	Discarded bottle	Discarded containers		Artificial	1(1B)	N	0	500	0	0	0	0	0	0	Absent	Absent	0	0	0	0	0	0	0	0	0	0	0	0	0	0	0	0	0	0	0
268	april-june	Index	1	Plantation	2022-05-06	May	13.125	77.6055	Discarded bottle	Discarded containers		Artificial	1(1C)	N	0	1000	0	0	0	0	0	0	Absent	Absent	0	0	0	0	0	0	0	0	0	0	0	0	0	0	0	0	0	0	0
268	april-june	Index	1	Plantation	2022-05-06	May	13.125	77.6055	Discarded Plastic Container	Discarded containers		Artificial	1(1D)	N	0	250	0	0	0	0	0	0	Absent	Absent	0	0	0	0	0	0	0	0	0	0	0	0	0	0	0	0	0	0	0
268	april-june	Index	1	Plantation	2022-05-06	May	13.125	77.6055	Discarded bottle	Discarded containers		Artificial	1(1E)	N	0	250	0	0	0	0	0	0	Absent	Absent	0	0	0	0	0	0	0	0	0	0	0	0	0	0	0	0	0	0	0
269	april-june	Index	1	Plantation	2022-05-06	May	13.1256	77.6053	Polythene cover	Discarded containers		Artificial	1(2A)	N	0	500	0	0	0	0	0	0	Absent	Absent	0	0	0	0	0	0	0	0	0	0	0	0	0	0	0	0	0	0	0
269	april-june	Index	1	Plantation	2022-05-06	May	13.1256	77.6053	Polythene cover	Discarded containers		Artificial	1(2B)	N	0	2000	0	0	0	0	0	0	Absent	Absent	0	0	0	0	0	0	0	0	0	0	0	0	0	0	0	0	0	0	0
269	april-june	Index	1	Plantation	2022-05-06	May	13.1256	77.6053	Discarded bottle	Discarded containers		Artificial	1(2C)	N	0	1000	0	0	0	0	0	0	Absent	Absent	0	0	0	0	0	0	0	0	0	0	0	0	0	0	0	0	0	0	0
269	april-june	Index	1	Plantation	2022-05-06	May	13.1256	77.6053	Polythene cover	Discarded containers		Artificial	1(2D)	N	0	3000	0	0	0	0	0	0	Absent	Absent	0	0	0	0	0	0	0	0	0	0	0	0	0	0	0	0	0	0	0
270	april-june	Index	1	Plantation	2022-05-06	May	13.1255	77.6048	Polythene cover	Discarded containers		Artificial	1(3A)	N	0	500	0	0	0	0	0	0	Absent	Absent	0	0	0	0	0	0	0	0	0	0	0	0	0	0	0	0	0	0	0
270	april-june	Index	1	Plantation	2022-05-06	May	13.1255	77.6048	Discarded Plastic Container	Discarded containers		Artificial	1(3B)	N	0	250	0	0	0	0	0	0	Absent	Absent	0	0	0	0	0	0	0	0	0	0	0	0	0	0	0	0	0	0	0
270	april-june	Index	1	Plantation	2022-05-06	May	13.1255	77.6048	Discarded bottle	Discarded containers		Artificial	1(3C)	N	0	500	0	0	0	0	0	0	Absent	Absent	0	0	0	0	0	0	0	0	0	0	0	0	0	0	0	0	0	0	0
271	april-june	Index	1	Plantation	2022-05-06	May	13.1256	77.6046	Polythene cover	Discarded containers		Artificial	1(4A)	N	0	500	0	0	0	0	0	0	Absent	Absent	0	0	0	0	0	0	0	0	0	0	0	0	0	0	0	0	0	0	0
271	april-june	Index	1	Plantation	2022-05-06	May	13.1256	77.6046	Discarded Plastic Container	Discarded containers		Artificial	1(4B)	N	0	150	0	0	0	0	0	0	Absent	Absent	0	0	0	0	0	0	0	0	0	0	0	0	0	0	0	0	0	0	0
271	april-june	Index	1	Plantation	2022-05-06	May	13.1256	77.6046	Polythene cover	Discarded containers		Artificial	1(4C)	N	0	500	0	0	0	0	0	0	Absent	Absent	0	0	0	0	0	0	0	0	0	0	0	0	0	0	0	0	0	0	0
271	april-june	Index	1	Plantation	2022-05-06	May	13.1256	77.6046	Polythene cover	Discarded containers		Artificial	1(4D)	N	0	500	0	0	0	0	0	0	Absent	Absent	0	0	0	0	0	0	0	0	0	0	0	0	0	0	0	0	0	0	0
272	april-june	Index	1	Plantation	2022-05-06	May	13.1253	77.605	Discarded bottle	Discarded containers		Artificial	1(5A)	N	0	5000	0	0	0	0	0	0	Absent	Absent	0	0	0	0	0	0	0	0	0	0	0	0	0	0	0	0	0	0	0
272	april-june	Index	1	Plantation	2022-05-06	May	13.1253	77.605	Discarded bottle	Discarded containers		Artificial	1(5B)	N	0	1000	0	0	0	0	0	0	Absent	Absent	0	0	0	0	0	0	0	0	0	0	0	0	0	0	0	0	0	0	0
272	april-june	Index	1	Plantation	2022-05-06	May	13.1253	77.605	Aluminium sheet	Discarded containers		Artificial	1(5C)	N	0	500	0	0	0	0	0	0	Absent	Absent	0	0	0	0	0	0	0	0	0	0	0	0	0	0	0	0	0	0	0
272	april-june	Index	1	Plantation	2022-05-06	May	13.1253	77.605	Discarded bottle	Discarded containers		Artificial	1(5D)	N	0	500	0	0	0	0	0	0	Absent	Absent	0	0	0	0	0	0	0	0	0	0	0	0	0	0	0	0	0	0	0
273	april-june	Index	1	Plantation	2022-05-06	May	13.1252	77.6054	Polythene cover	Discarded containers		Artificial	1(6A)	N	0	1000	0	0	0	0	0	0	Absent	Absent	0	0	0	0	0	0	0	0	0	0	0	0	0	0	0	0	0	0	0
273	april-june	Index	1	Plantation	2022-05-06	May	13.1252	77.6054	Aluminium sheet	Discarded containers		Artificial	1(6C)	N	0	200	0	0	0	0	0	0	Absent	Absent	0	0	0	0	0	0	0	0	0	0	0	0	0	0	0	0	0	0	0
274	april-june	Index	35	Plantation	2022-05-06	May	13.0553	77.5743	Polythene cover	Discarded containers		Artificial	35(1C)	N	0	1000	0	0	0	0	0	0	Absent	Absent	0	0	0	0	0	0	0	0	0	0	0	0	0	0	0	0	0	0	0
274	april-june	Index	35	Plantation	2022-05-06	May	13.0553	77.5743	Discarded Plastic Container	Discarded containers		Artificial	35(1D)	N	0	50000	0	0	0	0	0	0	Absent	Absent	0	0	0	0	0	0	0	0	0	0	0	0	0	0	0	0	0	0	0
274	april-june	Index	35	Plantation	2022-05-06	May	13.0553	77.5743	Discarded shoe	Discarded containers		Artificial	35(1E)	N	0	500	0	0	0	0	0	0	Absent	Absent	0	0	0	0	0	0	0	0	0	0	0	0	0	0	0	0	0	0	0
275	april-june	Index	35	Plantation	2022-05-06	May	13.0554	77.5743	Discarded utensil	Discarded containers		Artificial	35(2B)	N	0	2000	0	0	0	0	0	0	Absent	Absent	0	0	0	0	0	0	0	0	0	0	0	0	0	0	0	0	0	0	0
275	april-june	Index	35	Plantation	2022-05-06	May	13.0554	77.5743	Polythene cover	Discarded containers		Artificial	35(2C)	N	0	1000	0	0	0	0	0	0	Absent	Absent	0	0	0	0	0	0	0	0	0	0	0	0	0	0	0	0	0	0	0
276	april-june	Index	35	Plantation	2022-05-06	May	13.0551	77.5746	Polythene cover	Discarded containers		Artificial	35(3A)	N	0	500	0	0	0	0	0	0	Absent	Absent	0	0	0	0	0	0	0	0	0	0	0	0	0	0	0	0	0	0	0
276	april-june	Index	35	Plantation	2022-05-06	May	13.0551	77.5746	Discarded bottle	Discarded containers		Artificial	35(3B)	N	0	500	0	0	0	0	0	0	Absent	Absent	0	0	0	0	0	0	0	0	0	0	0	0	0	0	0	0	0	0	0
276	april-june	Index	35	Plantation	2022-05-06	May	13.0551	77.5746	Discarded bottle	Discarded containers		Artificial	35(3C)	N	0	1000	0	0	0	0	0	0	Absent	Absent	0	0	0	0	0	0	0	0	0	0	0	0	0	0	0	0	0	0	0
276	april-june	Index	35	Plantation	2022-05-06	May	13.0551	77.5746	Discarded bottle	Discarded containers		Artificial	35(3D)	N	0	250	0	0	0	0	0	0	Absent	Absent	0	0	0	0	0	0	0	0	0	0	0	0	0	0	0	0	0	0	0
276	april-june	Index	35	Plantation	2022-05-06	May	13.0551	77.5746	Polythene cover	Discarded containers		Artificial	35(3E)	N	0	500	0	0	0	0	0	0	Absent	Absent	0	0	0	0	0	0	0	0	0	0	0	0	0	0	0	0	0	0	0
277	april-june	Index	35	Plantation	2022-05-06	May	13.0547	77.5744	Polythene cover	Discarded containers		Artificial	35(4A)	N	0	1000	0	0	0	0	0	0	Absent	Absent	0	0	0	0	0	0	0	0	0	0	0	0	0	0	0	0	0	0	0
277	april-june	Index	35	Plantation	2022-05-06	May	13.0547	77.5744	Polythene cover	Discarded containers		Artificial	35(4B)	N	0	250	0	0	0	0	0	0	Absent	Absent	0	0	0	0	0	0	0	0	0	0	0	0	0	0	0	0	0	0	0
278	april-june	Index	35	Plantation	2022-05-06	May	13.0549	77.5739	Discarded bottle	Discarded containers		Artificial	35(5A)	N	0	250	0	0	0	0	0	0	Absent	Absent	0	0	0	0	0	0	0	0	0	0	0	0	0	0	0	0	0	0	0
279	april-june	Index	35	Plantation	2022-05-06	May	13.0545	77.5738	Discarded Plastic Container	Discarded containers		Artificial	35(6C)	N	0	500	0	0	0	0	0	0	Absent	Absent	0	0	0	0	0	0	0	0	0	0	0	0	0	0	0	0	0	0	0
279	april-june	Index	35	Plantation	2022-05-06	May	13.0545	77.5738	Polythene cover	Discarded containers		Artificial	35(6D)	N	0	500	0	0	0	0	0	0	Absent	Absent	0	0	0	0	0	0	0	0	0	0	0	0	0	0	0	0	0	0	0
280	april-june	Index	35	Plantation	2022-05-06	May	13.0543	77.5741	Discarded bottle	Discarded containers		Artificial	35(7A)	N	0	250	0	0	0	0	0	0	Absent	Absent	0	0	0	0	0	0	0	0	0	0	0	0	0	0	0	0	0	0	0
280	april-june	Index	35	Plantation	2022-05-06	May	13.0543	77.5741	Discarded bottle	Discarded containers		Artificial	35(7B)	N	0	250	0	0	0	0	0	0	Absent	Absent	0	0	0	0	0	0	0	0	0	0	0	0	0	0	0	0	0	0	0
280	april-june	Index	35	Plantation	2022-05-06	May	13.0543	77.5741	Discarded bottle	Discarded containers		Artificial	35(7C)	N	0	1000	0	0	0	0	0	0	Absent	Absent	0	0	0	0	0	0	0	0	0	0	0	0	0	0	0	0	0	0	0
281	april-june	Index	35	Plantation	2022-05-06	May	13.0545	77.5745	Aluminium sheet	Discarded containers		Artificial	35(8A)	N	0	500	0	0	0	0	0	0	Absent	Absent	0	0	0	0	0	0	0	0	0	0	0	0	0	0	0	0	0	0	0
281	april-june	Index	35	Plantation	2022-05-06	May	13.0545	77.5745	Discarded Plastic Container	Discarded containers		Artificial	35(8B)	N	0	150	0	0	0	0	0	0	Absent	Absent	0	0	0	0	0	0	0	0	0	0	0	0	0	0	0	0	0	0	0
281	april-june	Index	35	Plantation	2022-05-06	May	13.0545	77.5745	Polythene cover	Discarded containers		Artificial	35(8C)	N	0	500	0	0	0	0	0	0	Absent	Absent	0	0	0	0	0	0	0	0	0	0	0	0	0	0	0	0	0	0	0
281	april-june	Index	35	Plantation	2022-05-06	May	13.0545	77.5745	Discarded bottle	Discarded containers		Artificial	35(8D)	N	0	1000	0	0	0	0	0	0	Absent	Absent	0	0	0	0	0	0	0	0	0	0	0	0	0	0	0	0	0	0	0
281	april-june	Index	35	Plantation	2022-05-06	May	13.0545	77.5745	Discarded bottle	Discarded containers		Artificial	35(8F)	N	0	500	0	0	0	0	0	0	Absent	Absent	0	0	0	0	0	0	0	0	0	0	0	0	0	0	0	0	0	0	0
274	april-june	Index	35	Plantation	2022-05-06	May	13.0553	77.5743	Discarded Plastic Container	Discarded containers		Artificial	35(1A)	Y	1	500	100	100	2	30.2	7.1	0	Absent	Absent	0	0	0	0	0	0	0	0	0	0	0	0	0	0	0	0	0	0	0
279	april-june	Index	35	Plantation	2022-05-06	May	13.0545	77.5738	Discarded Plastic Container	Discarded containers		Artificial	35(6A)	Y	1	250	250	250	2.39794	30.2	7.9	0	Absent	Absent	0	0	0	0	0	0	0	0	0	0	0	0	0	0	0	0	0	0	0
279	april-june	Index	35	Plantation	2022-05-06	May	13.0545	77.5738	Discarded Plastic Container	Discarded containers		Artificial	35(6B)	Y	1	500	500	500	2.69897	29.7	7.8	1	Present	Aedes aegypti	4	4	8	8	0	0	0	0	0	0	0	0	0	0	0	0	0	0	0
274	april-june	Index	35	Plantation	2022-05-06	May	13.0553	77.5743	Discarded tyre	Discarded tires		Artificial	35(1B)	Y	1	2000	100	100	2	29.3	7.5	0	Absent	Absent	0	0	0	0	0	0	0	0	0	0	0	0	0	0	0	0	0	0	0
281	april-june	Index	35	Plantation	2022-05-06	May	13.0545	77.5745	Earthern pot	Pots		Artificial	35(8E)	N	0	2000	0	0	0	0	0	0	Absent	Absent	0	0	0	0	0	0	0	0	0	0	0	0	0	0	0	0	0	0	0
275	april-june	Index	35	Plantation	2022-05-06	May	13.0554	77.5743	Plastic drum	Storage containers		Artificial	35(2A)	Y	1	200000	200000	200000	5.30103	27.7	7.5	0	Absent	Absent	0	0	0	0	0	0	0	0	0	0	0	0	0	0	0	0	0	0	0
277	april-june	Index	35	Plantation	2022-05-06	May	13.0547	77.5744	Tree hole	Tree holes		Natural	35(4C)	N	0	1000	0	0	0	0	0	0	Absent	Absent	0	0	0	0	0	0	0	0	0	0	0	0	0	0	0	0	0	0	0
446	april-june	Random	119	Lake	2022-06-06	June	12.9103	77.7168	Coconut Shell	Coconut Shells		Natural	61(2C)	N	0	150	0	0	0	0	0	0	Absent	Absent	0	0	0	0	0	0	0	0	0	0	0	0	0	0	0	0	0	0	0
446	april-june	Random	119	Lake	2022-06-06	June	12.9103	77.7168	Coconut Shell	Coconut Shells		Natural	61(2D)	N	0	150	0	0	0	0	0	0	Absent	Absent	0	0	0	0	0	0	0	0	0	0	0	0	0	0	0	0	0	0	0
448	april-june	Random	119	Lake	2022-06-06	June	12.9104	77.7169	Coconut Shell	Coconut Shells		Natural	61(4A)	N	0	150	0	0	0	0	0	0	Absent	Absent	0	0	0	0	0	0	0	0	0	0	0	0	0	0	0	0	0	0	0
449	april-june	Random	119	Lake	2022-06-06	June	12.9103	77.7169	Coconut Shell	Coconut Shells		Natural	61(5D)	N	0	500	0	0	0	0	0	0	Absent	Absent	0	0	0	0	0	0	0	0	0	0	0	0	0	0	0	0	0	0	0
451	april-june	Random	119	Lake	2022-06-06	June	12.9105	77.7168	Coconut Shell	Coconut Shells		Natural	61(7D)	N	0	150	0	0	0	0	0	0	Absent	Absent	0	0	0	0	0	0	0	0	0	0	0	0	0	0	0	0	0	0	0
452	april-june	Random	119	Lake	2022-06-06	June	12.9104	77.7169	Coconut Shell	Coconut Shells		Natural	61(8B)	N	0	250	0	0	0	0	0	0	Absent	Absent	0	0	0	0	0	0	0	0	0	0	0	0	0	0	0	0	0	0	0
452	april-june	Random	119	Lake	2022-06-06	June	12.9104	77.7169	Coconut Shell	Coconut Shells		Natural	61(8C)	N	0	250	0	0	0	0	0	0	Absent	Absent	0	0	0	0	0	0	0	0	0	0	0	0	0	0	0	0	0	0	0
445	april-june	Random	119	Lake	2022-06-06	June	12.9104	77.7168	Polythene cover	Discarded containers		Artificial	61(1A)	N	0	500	0	0	0	0	0	0	Absent	Absent	0	0	0	0	0	0	0	0	0	0	0	0	0	0	0	0	0	0	0
445	april-june	Random	119	Lake	2022-06-06	June	12.9104	77.7168	Discarded Plastic Container	Discarded containers		Artificial	61(1B)	N	0	1000	0	0	0	0	0	0	Absent	Absent	0	0	0	0	0	0	0	0	0	0	0	0	0	0	0	0	0	0	0
445	april-june	Random	119	Lake	2022-06-06	June	12.9104	77.7168	Polythene cover	Discarded containers		Artificial	61(1C)	N	0	350	0	0	0	0	0	0	Absent	Absent	0	0	0	0	0	0	0	0	0	0	0	0	0	0	0	0	0	0	0
445	april-june	Random	119	Lake	2022-06-06	June	12.9104	77.7168	Polythene cover	Discarded containers		Artificial	61(1D)	N	0	450	0	0	0	0	0	0	Absent	Absent	0	0	0	0	0	0	0	0	0	0	0	0	0	0	0	0	0	0	0
446	april-june	Random	119	Lake	2022-06-06	June	12.9103	77.7168	Polythene cover	Discarded containers		Artificial	61(2A)	N	0	500	0	0	0	0	0	0	Absent	Absent	0	0	0	0	0	0	0	0	0	0	0	0	0	0	0	0	0	0	0
446	april-june	Random	119	Lake	2022-06-06	June	12.9103	77.7168	Polythene cover	Discarded containers		Artificial	61(2B)	N	0	500	0	0	0	0	0	0	Absent	Absent	0	0	0	0	0	0	0	0	0	0	0	0	0	0	0	0	0	0	0
447	april-june	Random	119	Lake	2022-06-06	June	12.9104	77.7169	Polythene cover	Discarded containers		Artificial	61(3A)	N	0	500	0	0	0	0	0	0	Absent	Absent	0	0	0	0	0	0	0	0	0	0	0	0	0	0	0	0	0	0	0
447	april-june	Random	119	Lake	2022-06-06	June	12.9104	77.7169	Discarded Plastic Container	Discarded containers		Artificial	61(3B)	N	0	650	0	0	0	0	0	0	Absent	Absent	0	0	0	0	0	0	0	0	0	0	0	0	0	0	0	0	0	0	0
447	april-june	Random	119	Lake	2022-06-06	June	12.9104	77.7169	Polythene cover	Discarded containers		Artificial	61(3C)	N	0	500	0	0	0	0	0	0	Absent	Absent	0	0	0	0	0	0	0	0	0	0	0	0	0	0	0	0	0	0	0
448	april-june	Random	119	Lake	2022-06-06	June	12.9104	77.7169	Discarded Plastic Container	Discarded containers		Artificial	61(4B)	N	0	1000	0	0	0	0	0	0	Absent	Absent	0	0	0	0	0	0	0	0	0	0	0	0	0	0	0	0	0	0	0
448	april-june	Random	119	Lake	2022-06-06	June	12.9104	77.7169	Discarded Plastic Container	Discarded containers		Artificial	61(4C)	N	0	2000	0	0	0	0	0	0	Absent	Absent	0	0	0	0	0	0	0	0	0	0	0	0	0	0	0	0	0	0	0
449	april-june	Random	119	Lake	2022-06-06	June	12.9103	77.7169	Discarded Plastic Container	Discarded containers		Artificial	61(5A)	N	0	1000	0	0	0	0	0	0	Absent	Absent	0	0	0	0	0	0	0	0	0	0	0	0	0	0	0	0	0	0	0
449	april-june	Random	119	Lake	2022-06-06	June	12.9103	77.7169	Polythene cover	Discarded containers		Artificial	61(5B)	N	0	450	0	0	0	0	0	0	Absent	Absent	0	0	0	0	0	0	0	0	0	0	0	0	0	0	0	0	0	0	0
449	april-june	Random	119	Lake	2022-06-06	June	12.9103	77.7169	Discarded Plastic Container	Discarded containers		Artificial	61(5C)	N	0	150	0	0	0	0	0	0	Absent	Absent	0	0	0	0	0	0	0	0	0	0	0	0	0	0	0	0	0	0	0
450	april-june	Random	119	Lake	2022-06-06	June	12.9102	77.7168	Polythene cover	Discarded containers		Artificial	61(6A)	N	0	500	0	0	0	0	0	0	Absent	Absent	0	0	0	0	0	0	0	0	0	0	0	0	0	0	0	0	0	0	0
450	april-june	Random	119	Lake	2022-06-06	June	12.9102	77.7168	Polythene cover	Discarded containers		Artificial	61(6B)	N	0	1000	0	0	0	0	0	0	Absent	Absent	0	0	0	0	0	0	0	0	0	0	0	0	0	0	0	0	0	0	0
450	april-june	Random	119	Lake	2022-06-06	June	12.9102	77.7168	Polythene cover	Discarded containers		Artificial	61(6C)	N	0	1000	0	0	0	0	0	0	Absent	Absent	0	0	0	0	0	0	0	0	0	0	0	0	0	0	0	0	0	0	0
451	april-june	Random	119	Lake	2022-06-06	June	12.9105	77.7168	Polythene cover	Discarded containers		Artificial	61(7A)	N	0	1000	0	0	0	0	0	0	Absent	Absent	0	0	0	0	0	0	0	0	0	0	0	0	0	0	0	0	0	0	0
451	april-june	Random	119	Lake	2022-06-06	June	12.9105	77.7168	Polythene cover	Discarded containers		Artificial	61(7B)	N	0	1000	0	0	0	0	0	0	Absent	Absent	0	0	0	0	0	0	0	0	0	0	0	0	0	0	0	0	0	0	0
451	april-june	Random	119	Lake	2022-06-06	June	12.9105	77.7168	Discarded Plastic Container	Discarded containers		Artificial	61(7C)	N	0	500	0	0	0	0	0	0	Absent	Absent	0	0	0	0	0	0	0	0	0	0	0	0	0	0	0	0	0	0	0
452	april-june	Random	119	Lake	2022-06-06	June	12.9104	77.7169	Discarded Plastic Container	Discarded containers		Artificial	61(8A)	N	0	500	0	0	0	0	0	0	Absent	Absent	0	0	0	0	0	0	0	0	0	0	0	0	0	0	0	0	0	0	0
452	april-june	Random	119	Lake	2022-06-06	June	12.9104	77.7169	Discarded Plastic Container	Discarded containers		Artificial	61(8D)	N	0	650	0	0	0	0	0	0	Absent	Absent	0	0	0	0	0	0	0	0	0	0	0	0	0	0	0	0	0	0	0
23	july-september	Index	6	High dense	2021-07-06	July	13.1022	77.5954	Coconut Shell	Coconut Shells		Natural	6(1D)	N	0	100	0	0	0	0	0	0	Absent	Absent	0	0	0	0	0	0	0	0	0	0	0	0	0	0	0	0	0	0	0
23	july-september	Index	6	High dense	2021-07-06	July	13.1022	77.5954	Polythene cover	Discarded containers		Artificial	6(1C)	N	0	250	0	0	0	0	0	0	Absent	Absent	0	0	0	0	0	0	0	0	0	0	0	0	0	0	0	0	0	0	0
23	july-september	Index	6	High dense	2021-07-06	July	13.1022	77.5954	Aluminium sheet	Discarded containers		Artificial	6(1A)	N	0	500	0	0	0	0	0	0	Absent	Absent	0	0	0	0	0	0	0	0	0	0	0	0	0	0	0	0	0	0	0
23	july-september	Index	6	High dense	2021-07-06	July	13.1022	77.5954	Discarded Plastic Container	Discarded containers		Artificial	6(1B)	N	0	500	0	0	0	0	0	0	Absent	Absent	0	0	0	0	0	0	0	0	0	0	0	0	0	0	0	0	0	0	0
24	july-september	Index	6	High dense	2021-07-06	July	13.1022	77.5954	Discarded Plastic Container	Discarded containers		Artificial	6(2B)	N	0	150	0	0	0	0	0	0	Absent	Absent	0	0	0	0	0	0	0	0	0	0	0	0	0	0	0	0	0	0	0
24	july-september	Index	6	High dense	2021-07-06	July	13.1022	77.5954	Discarded Plastic Container	Discarded containers		Artificial	6(2C)	N	0	150	0	0	0	0	0	0	Absent	Absent	0	0	0	0	0	0	0	0	0	0	0	0	0	0	0	0	0	0	0
25	july-september	Index	6	High dense	2021-07-06	July	13.1019	77.5951	Discarded Plastic Container	Discarded containers		Artificial	6(3B)	N	0	250	0	0	0	0	0	0	Absent	Absent	0	0	0	0	0	0	0	0	0	0	0	0	0	0	0	0	0	0	0
25	july-september	Index	6	High dense	2021-07-06	July	13.1019	77.5951	Polythene cover	Discarded containers		Artificial	6(3C)	N	0	500	0	0	0	0	0	0	Absent	Absent	0	0	0	0	0	0	0	0	0	0	0	0	0	0	0	0	0	0	0
26	july-september	Index	6	High dense	2021-07-06	July	13.1018	77.5948	Polythene cover	Discarded containers		Artificial	6(4B)	N	0	500	0	0	0	0	0	0	Absent	Absent	0	0	0	0	0	0	0	0	0	0	0	0	0	0	0	0	0	0	0
26	july-september	Index	6	High dense	2021-07-06	July	13.1018	77.5948	Discarded Plastic Container	Discarded containers		Artificial	6(4C)	N	0	150	0	0	0	0	0	0	Absent	Absent	0	0	0	0	0	0	0	0	0	0	0	0	0	0	0	0	0	0	0
26	july-september	Index	6	High dense	2021-07-06	July	13.1018	77.5948	Aluminium sheet	Discarded containers		Artificial	6(4E)	N	0	1000	0	0	0	0	0	0	Absent	Absent	0	0	0	0	0	0	0	0	0	0	0	0	0	0	0	0	0	0	0
27	july-september	Index	6	High dense	2021-07-06	July	13.1016	77.595	Polythene cover	Discarded containers		Artificial	6(5A)	N	0	500	0	0	0	0	0	0	Absent	Absent	0	0	0	0	0	0	0	0	0	0	0	0	0	0	0	0	0	0	0
27	july-september	Index	6	High dense	2021-07-06	July	13.1016	77.595	Discarded Plastic Container	Discarded containers		Artificial	6(5B)	N	0	500	0	0	0	0	0	0	Absent	Absent	0	0	0	0	0	0	0	0	0	0	0	0	0	0	0	0	0	0	0
27	july-september	Index	6	High dense	2021-07-06	July	13.1016	77.595	Discarded Plastic Container	Discarded containers		Artificial	6(5D)	N	0	500	0	0	0	0	0	0	Absent	Absent	0	0	0	0	0	0	0	0	0	0	0	0	0	0	0	0	0	0	0
29	july-september	Index	6	High dense	2021-07-06	July	13.1017	77.5955	Polythene cover	Discarded containers		Artificial	6(7A)	N	0	500	0	0	0	0	0	0	Absent	Absent	0	0	0	0	0	0	0	0	0	0	0	0	0	0	0	0	0	0	0
29	july-september	Index	6	High dense	2021-07-06	July	13.1017	77.5955	Polythene cover	Discarded containers		Artificial	6(7B)	N	0	500	0	0	0	0	0	0	Absent	Absent	0	0	0	0	0	0	0	0	0	0	0	0	0	0	0	0	0	0	0
29	july-september	Index	6	High dense	2021-07-06	July	13.1017	77.5955	Discarded Plastic Container	Discarded containers		Artificial	6(7C)	N	0	5000	0	0	0	0	0	0	Absent	Absent	0	0	0	0	0	0	0	0	0	0	0	0	0	0	0	0	0	0	0
30	july-september	Index	6	High dense	2021-07-06	July	13.102	77.5956	Discarded shoe	Discarded containers		Artificial	6(8B)	N	0	500	0	0	0	0	0	0	Absent	Absent	0	0	0	0	0	0	0	0	0	0	0	0	0	0	0	0	0	0	0
30	july-september	Index	6	High dense	2021-07-06	July	13.102	77.5956	Discarded Plastic Container	Discarded containers		Artificial	6(8C)	N	0	2000	0	0	0	0	0	0	Absent	Absent	0	0	0	0	0	0	0	0	0	0	0	0	0	0	0	0	0	0	0
26	july-september	Index	6	High dense	2021-07-06	July	13.1018	77.5948	Polythene cover	Discarded containers		Artificial	6(4A)	N	0	500	0	0	0	0	0	0	Absent	Absent	0	0	0	0	0	0	0	0	0	0	0	0	0	0	0	0	0	0	0
30	july-september	Index	6	High dense	2021-07-06	July	13.102	77.5956	Polythene cover	Discarded containers		Artificial	6(8A)	N	0	1000	0	0	0	0	0	0	Absent	Absent	0	0	0	0	0	0	0	0	0	0	0	0	0	0	0	0	0	0	0
24	july-september	Index	6	High dense	2021-07-06	July	13.1022	77.5954	Polythene cover	Discarded containers		Artificial	6(2D)	N	0	500	0	0	0	0	0	0	Absent	Absent	0	0	0	0	0	0	0	0	0	0	0	0	0	0	0	0	0	0	0
26	july-september	Index	6	High dense	2021-07-06	July	13.1018	77.5948	Polythene cover	Discarded containers		Artificial	6(4D)	N	0	500	0	0	0	0	0	0	Absent	Absent	0	0	0	0	0	0	0	0	0	0	0	0	0	0	0	0	0	0	0
30	july-september	Index	6	High dense	2021-07-06	July	13.102	77.5956	Polythene cover	Discarded containers		Artificial	6(8D)	N	0	250	0	0	0	0	0	0	Absent	Absent	0	0	0	0	0	0	0	0	0	0	0	0	0	0	0	0	0	0	0
27	july-september	Index	6	High dense	2021-07-06	July	13.1016	77.595	Aluminium sheet	Discarded containers		Artificial	6(5C)	N	0	1000	0	0	0	0	0	0	Absent	Absent	0	0	0	0	0	0	0	0	0	0	0	0	0	0	0	0	0	0	0
24	july-september	Index	6	High dense	2021-07-06	July	13.1022	77.5954	Grinding stone	Grinding stones		Artificial	6(2A)	Y	1	200	100	100	2	27.8	8.5	0	Absent	Absent	0	0	0	0	0	0	0	0	0	0	0	0	0	0	0	0	0	0	0
28	july-september	Index	6	High dense	2021-07-06	July	13.1015	77.5951	Cement tank	Storage containers		Artificial	6(6A)	Y	1	50000	50000	50000	4.69897	29.1	8.5	0	Absent	Absent	0	0	0	0	0	0	0	0	0	0	0	0	0	0	0	0	0	0	0
25	july-september	Index	6	High dense	2021-07-06	July	13.1019	77.5951	Cement tank	Storage containers		Artificial	6(3A)	Y	1	50000	50	50	1.69897	28.9	8.7	1	Present	Aedes aegypti	0	1	1	1	0	0	0	0	0	0	0	0	0	0	0	0	0	0	0
28	july-september	Index	6	High dense	2021-07-06	July	13.1015	77.5951	Plastic drum	Storage containers		Artificial	6(6B)	Y	1	15000	15000	15000	4.17609	32.8	8.7	1	Present	Aedes aegypti	1	1	2	2	0	0	0	0	0	0	0	0	0	0	0	0	0	0	0
32	july-september	Index	7	High dense	2021-07-06	July	13.1103	77.6086	Coconut Shell	Coconut Shells		Natural	7(2C)	N	0	150	0	0	0	0	0	0	Absent	Absent	0	0	0	0	0	0	0	0	0	0	0	0	0	0	0	0	0	0	0
37	july-september	Index	7	High dense	2021-07-06	July	13.1096	77.6085	Coconut Shell	Coconut Shells		Natural	7(7B)	N	0	150	0	0	0	0	0	0	Absent	Absent	0	0	0	0	0	0	0	0	0	0	0	0	0	0	0	0	0	0	0
37	july-september	Index	7	High dense	2021-07-06	July	13.1096	77.6085	Coconut Shell	Coconut Shells		Natural	7(7A)	N	0	100	0	0	0	0	0	0	Absent	Absent	0	0	0	0	0	0	0	0	0	0	0	0	0	0	0	0	0	0	0
36	july-september	Index	7	High dense	2021-07-06	July	13.11	77.6081	Coconut Shell	Coconut Shells		Natural	7(6C)	Y	1	150	150	150	2.17609	27.3	7.8	0	Absent	Absent	0	0	0	0	0	0	0	0	0	0	0	0	0	0	0	0	0	0	0
36	july-september	Index	7	High dense	2021-07-06	July	13.11	77.6081	Coconut spathe	Coconut Shells		Natural	7(6D)	Y	1	100	100	100	2	26.1	7.5	0	Absent	Absent	0	0	0	0	0	0	0	0	0	0	0	0	0	0	0	0	0	0	0
32	july-september	Index	7	High dense	2021-07-06	July	13.1103	77.6086	Discarded Plastic Container	Discarded containers		Artificial	7(2B)	N	0	5000	0	0	0	0	0	0	Absent	Absent	0	0	0	0	0	0	0	0	0	0	0	0	0	0	0	0	0	0	0
32	july-september	Index	7	High dense	2021-07-06	July	13.1103	77.6086	Discarded Plastic Container	Discarded containers		Artificial	7(2D)	N	0	150	0	0	0	0	0	0	Absent	Absent	0	0	0	0	0	0	0	0	0	0	0	0	0	0	0	0	0	0	0
33	july-september	Index	7	High dense	2021-07-06	July	13.1106	77.6085	Discarded Plastic Container	Discarded containers		Artificial	7(3B)	N	0	150	0	0	0	0	0	0	Absent	Absent	0	0	0	0	0	0	0	0	0	0	0	0	0	0	0	0	0	0	0
33	july-september	Index	7	High dense	2021-07-06	July	13.1106	77.6085	Discarded Plastic Container	Discarded containers		Artificial	7(3C)	N	0	150	0	0	0	0	0	0	Absent	Absent	0	0	0	0	0	0	0	0	0	0	0	0	0	0	0	0	0	0	0
35	july-september	Index	7	High dense	2021-07-06	July	13.1098	77.6083	Polythene cover	Discarded containers		Artificial	7(5B)	N	0	500	0	0	0	0	0	0	Absent	Absent	0	0	0	0	0	0	0	0	0	0	0	0	0	0	0	0	0	0	0
35	july-september	Index	7	High dense	2021-07-06	July	13.1098	77.6083	Discarded Plastic Container	Discarded containers		Artificial	7(5C)	N	0	5000	0	0	0	0	0	0	Absent	Absent	0	0	0	0	0	0	0	0	0	0	0	0	0	0	0	0	0	0	0
37	july-september	Index	7	High dense	2021-07-06	July	13.1096	77.6085	Polythene cover	Discarded containers		Artificial	7(7C)	N	0	500	0	0	0	0	0	0	Absent	Absent	0	0	0	0	0	0	0	0	0	0	0	0	0	0	0	0	0	0	0
33	july-september	Index	7	High dense	2021-07-06	July	13.1106	77.6085	Discarded Plastic Container	Discarded containers		Artificial	7(3A)	N	0	5000	0	0	0	0	0	0	Absent	Absent	0	0	0	0	0	0	0	0	0	0	0	0	0	0	0	0	0	0	0
31	july-september	Index	7	High dense	2021-07-06	July	13.1103	77.6089	Discarded Plastic Container	Discarded containers		Artificial	7(1C)	Y	1	200	200	200	2.30103	29.2	7.8	0	Absent	Absent	0	0	0	0	0	0	0	0	0	0	0	0	0	0	0	0	0	0	0
32	july-september	Index	7	High dense	2021-07-06	July	13.1103	77.6086	Polythene cover	Discarded containers		Artificial	7(2A)	Y	1	1000	1000	1000	3	31.9	7.7	0	Absent	Absent	0	0	0	0	0	0	0	0	0	0	0	0	0	0	0	0	0	0	0
34	july-september	Index	7	High dense	2021-07-06	July	13.1104	77.6081	Discarded Plastic Container	Discarded containers		Artificial	7(4A)	Y	1	150	150	150	2.17609	29.1	7.8	0	Absent	Absent	0	0	0	0	0	0	0	0	0	0	0	0	0	0	0	0	0	0	0
34	july-september	Index	7	High dense	2021-07-06	July	13.1104	77.6081	Discarded Plastic Container	Discarded containers		Artificial	7(4B)	Y	1	150	150	150	2.17609	27.9	7.8	0	Absent	Absent	0	0	0	0	0	0	0	0	0	0	0	0	0	0	0	0	0	0	0
36	july-september	Index	7	High dense	2021-07-06	July	13.11	77.6081	Discarded Plastic Container	Discarded containers		Artificial	7(6A)	Y	1	250	250	250	2.39794	25.9	7	0	Absent	Absent	0	0	0	0	0	0	0	0	0	0	0	0	0	0	0	0	0	0	0
36	july-september	Index	7	High dense	2021-07-06	July	13.11	77.6081	Discarded Plastic Container	Discarded containers		Artificial	7(6B)	Y	1	250	250	250	2.39794	25.9	7.2	1	Present	Aedes albopictus	1	2	3	0	3	0	0	0	0	0	0	0	0	0	0	0	0	0	0
31	july-september	Index	7	High dense	2021-07-06	July	13.1103	77.6089	Grinding stone	Grinding stones		Artificial	7(1D)	Y	1	500	500	500	2.69897	30.5	8.2	0	Absent	Absent	0	0	0	0	0	0	0	0	0	0	0	0	0	0	0	0	0	0	0
31	july-september	Index	7	High dense	2021-07-06	July	13.1103	77.6089	Earthern pot	Pots		Artificial	7(1A)	Y	1	150	150	150	2.17609	30.5	7.5	0	Absent	Absent	0	0	0	0	0	0	0	0	0	0	0	0	0	0	0	0	0	0	0
31	july-september	Index	7	High dense	2021-07-06	July	13.1103	77.6089	Earthern pot	Pots		Artificial	7(1B)	Y	1	200	200	200	2.30103	30.1	7.5	0	Absent	Absent	0	0	0	0	0	0	0	0	0	0	0	0	0	0	0	0	0	0	0
35	july-september	Index	7	High dense	2021-07-06	July	13.1098	77.6083	Cement tank	Storage containers		Artificial	7(5A)	Y	1	10000	10000	10000	4	28.7	8.2	0	Absent	Absent	0	0	0	0	0	0	0	0	0	0	0	0	0	0	0	0	0	0	0
499	july-september	Random	82	Plantation	2021-09-06	September	12.9768	77.5957	Coconut spathe	Coconut Shells		Natural	64(6D)	N	0	NA	0	0	0	0	0	0	Absent	Absent	0	0	0	0	0	0	0	0	0	0	0	0	0	0	0	0	0	0	0
497	july-september	Random	82	Plantation	2021-09-06	September	12.9764	77.5954	Coconut spathe	Coconut Shells		Natural	64(4E)	N	0	NA	0	0	0	0	0	0	Absent	Absent	0	0	0	0	0	0	0	0	0	0	0	0	0	0	0	0	0	0	0
499	july-september	Random	82	Plantation	2021-09-06	September	12.9768	77.5957	Coconut Shell	Coconut Shells		Natural	64(6B)	N	0	300	0	0	0	0	0	0	Absent	Absent	0	0	0	0	0	0	0	0	0	0	0	0	0	0	0	0	0	0	0
501	july-september	Random	82	Plantation	2021-09-06	September	12.9769	77.596	Coconut Shell	Coconut Shells		Natural	64(8D)	N	0	300	0	0	0	0	0	0	Absent	Absent	0	0	0	0	0	0	0	0	0	0	0	0	0	0	0	0	0	0	0
498	july-september	Random	82	Plantation	2021-09-06	September	12.9767	77.5954	Coconut spathe	Coconut Shells		Natural	64(5E)	N	0	NA	0	0	0	0	0	0	Absent	Absent	0	0	0	0	0	0	0	0	0	0	0	0	0	0	0	0	0	0	0
495	july-september	Random	82	Plantation	2021-09-06	September	12.9765	77.5959	Coconut spathe	Coconut Shells		Natural	64(2A)	Y	1	NA	NA	150000	5.17609	27.8	8.7	0	Absent	Absent	0	0	0	0	0	0	0	0	0	0	0	0	0	0	0	0	0	0	0
495	july-september	Random	82	Plantation	2021-09-06	September	12.9765	77.5959	Coconut Shell	Coconut Shells		Natural	64(2B)	Y	1	300	200	200	2.30103	27.1	8.1	0	Absent	Absent	0	0	0	0	0	0	0	0	0	0	0	0	0	0	0	0	0	0	0
496	july-september	Random	82	Plantation	2021-09-06	September	12.9763	77.5958	Coconut spathe	Coconut Shells		Natural	64(3C)	Y	1	NA	1000	1000	3	26.8	8.6	0	Absent	Absent	0	0	0	0	0	0	0	0	0	0	0	0	0	0	0	0	0	0	0
497	july-september	Random	82	Plantation	2021-09-06	September	12.9764	77.5954	Coconut Shell	Coconut Shells		Natural	64(4D)	Y	1	300	100	100	2	27.2	7.9	0	Absent	Absent	0	0	0	0	0	0	0	0	0	0	0	0	0	0	0	0	0	0	0
498	july-september	Random	82	Plantation	2021-09-06	September	12.9767	77.5954	Coconut Shell	Coconut Shells		Natural	64(5D)	Y	1	300	100	100	2	26.8	8.1	0	Absent	Absent	0	0	0	0	0	0	0	0	0	0	0	0	0	0	0	0	0	0	0
494	july-september	Random	82	Plantation	2021-09-06	September	12.9768	77.596	Aluminium sheet	Discarded containers		Artificial	64(1D)	N	0	200	0	0	0	0	0	0	Absent	Absent	0	0	0	0	0	0	0	0	0	0	0	0	0	0	0	0	0	0	0
495	july-september	Random	82	Plantation	2021-09-06	September	12.9765	77.5959	Discarded Plastic Container	Discarded containers		Artificial	64(2E)	N	0	500	0	0	0	0	0	0	Absent	Absent	0	0	0	0	0	0	0	0	0	0	0	0	0	0	0	0	0	0	0
497	july-september	Random	82	Plantation	2021-09-06	September	12.9764	77.5954	Polythene cover	Discarded containers		Artificial	64(4C)	N	0	250	0	0	0	0	0	0	Absent	Absent	0	0	0	0	0	0	0	0	0	0	0	0	0	0	0	0	0	0	0
499	july-september	Random	82	Plantation	2021-09-06	September	12.9768	77.5957	Aluminium sheet	Discarded containers		Artificial	64(6A)	N	0	250	0	0	0	0	0	0	Absent	Absent	0	0	0	0	0	0	0	0	0	0	0	0	0	0	0	0	0	0	0
501	july-september	Random	82	Plantation	2021-09-06	September	12.9769	77.596	Aluminium sheet	Discarded containers		Artificial	64(8B)	N	0	150	0	0	0	0	0	0	Absent	Absent	0	0	0	0	0	0	0	0	0	0	0	0	0	0	0	0	0	0	0
494	july-september	Random	82	Plantation	2021-09-06	September	12.9768	77.596	Discarded Plastic Container	Discarded containers		Artificial	64(1E)	N	0	250	0	0	0	0	0	0	Absent	Absent	0	0	0	0	0	0	0	0	0	0	0	0	0	0	0	0	0	0	0
496	july-september	Random	82	Plantation	2021-09-06	September	12.9763	77.5958	Discarded Plastic Container	Discarded containers		Artificial	64(3A)	N	0	500	0	0	0	0	0	0	Absent	Absent	0	0	0	0	0	0	0	0	0	0	0	0	0	0	0	0	0	0	0
497	july-september	Random	82	Plantation	2021-09-06	September	12.9764	77.5954	Aluminium sheet	Discarded containers		Artificial	64(4B)	N	0	150	0	0	0	0	0	0	Absent	Absent	0	0	0	0	0	0	0	0	0	0	0	0	0	0	0	0	0	0	0
498	july-september	Random	82	Plantation	2021-09-06	September	12.9767	77.5954	Discarded Plastic Container	Discarded containers		Artificial	64(5A)	N	0	750	0	0	0	0	0	0	Absent	Absent	0	0	0	0	0	0	0	0	0	0	0	0	0	0	0	0	0	0	0
498	july-september	Random	82	Plantation	2021-09-06	September	12.9767	77.5954	Polythene cover	Discarded containers		Artificial	64(5B)	N	0	200	0	0	0	0	0	0	Absent	Absent	0	0	0	0	0	0	0	0	0	0	0	0	0	0	0	0	0	0	0
498	july-september	Random	82	Plantation	2021-09-06	September	12.9767	77.5954	Aluminium sheet	Discarded containers		Artificial	64(5C)	N	0	150	0	0	0	0	0	0	Absent	Absent	0	0	0	0	0	0	0	0	0	0	0	0	0	0	0	0	0	0	0
499	july-september	Random	82	Plantation	2021-09-06	September	12.9768	77.5957	Discarded Plastic Container	Discarded containers		Artificial	64(6C)	N	0	500	0	0	0	0	0	0	Absent	Absent	0	0	0	0	0	0	0	0	0	0	0	0	0	0	0	0	0	0	0
500	july-september	Random	82	Plantation	2021-09-06	September	12.9771	77.5957	Aluminium sheet	Discarded containers		Artificial	64(7C)	N	0	350	0	0	0	0	0	0	Absent	Absent	0	0	0	0	0	0	0	0	0	0	0	0	0	0	0	0	0	0	0
501	july-september	Random	82	Plantation	2021-09-06	September	12.9769	77.596	Polythene cover	Discarded containers		Artificial	64(8A)	N	0	200	0	0	0	0	0	0	Absent	Absent	0	0	0	0	0	0	0	0	0	0	0	0	0	0	0	0	0	0	0
501	july-september	Random	82	Plantation	2021-09-06	September	12.9769	77.596	Discarded Plastic Container	Discarded containers		Artificial	64(8C)	N	0	500	0	0	0	0	0	0	Absent	Absent	0	0	0	0	0	0	0	0	0	0	0	0	0	0	0	0	0	0	0
494	july-september	Random	82	Plantation	2021-09-06	September	12.9768	77.596	Discarded bottle	Discarded containers		Artificial	64(1A)	N	0	750	0	0	0	0	0	0	Absent	Absent	0	0	0	0	0	0	0	0	0	0	0	0	0	0	0	0	0	0	0
495	july-september	Random	82	Plantation	2021-09-06	September	12.9765	77.5959	Aluminium sheet	Discarded containers		Artificial	64(2D)	N	0	200	0	0	0	0	0	0	Absent	Absent	0	0	0	0	0	0	0	0	0	0	0	0	0	0	0	0	0	0	0
494	july-september	Random	82	Plantation	2021-09-06	September	12.9768	77.596	Discarded Plastic Container	Discarded containers		Artificial	64(1B)	Y	1	500	300	300	2.47712	27.2	8.2	0	Absent	Absent	0	0	0	0	0	0	0	0	0	0	0	0	0	0	0	0	0	0	0
494	july-september	Random	82	Plantation	2021-09-06	September	12.9768	77.596	Polythene cover	Discarded containers		Artificial	64(1C)	Y	1	150	100	100	2	27.5	8.5	0	Absent	Absent	0	0	0	0	0	0	0	0	0	0	0	0	0	0	0	0	0	0	0
497	july-september	Random	82	Plantation	2021-09-06	September	12.9764	77.5954	Discarded Plastic Container	Discarded containers		Artificial	64(4A)	Y	1	500	200	200	2.30103	27.3	8.4	0	Absent	Absent	0	0	0	0	0	0	0	0	0	0	0	0	0	0	0	0	0	0	0
500	july-september	Random	82	Plantation	2021-09-06	September	12.9771	77.5957	Discarded Plastic Container	Discarded containers		Artificial	64(7A)	Y	1	500	250	250	2.39794	26.5	8.3	0	Absent	Absent	0	0	0	0	0	0	0	0	0	0	0	0	0	0	0	0	0	0	0
500	july-september	Random	82	Plantation	2021-09-06	September	12.9771	77.5957	Polythene cover	Discarded containers		Artificial	64(7B)	Y	1	500	300	300	2.47712	27.3	8.8	0	Absent	Absent	0	0	0	0	0	0	0	0	0	0	0	0	0	0	0	0	0	0	0
496	july-september	Random	82	Plantation	2021-09-06	September	12.9763	77.5958	Plant axil	Plant axils	Colocasia	Natural	64(3D)	N	0	NA	0	0	0	0	0	0	Absent	Absent	0	0	0	0	0	0	0	0	0	0	0	0	0	0	0	0	0	0	0
497	july-september	Random	82	Plantation	2021-09-06	September	12.9764	77.5954	Plant axil	Plant axils	Colocasia	Natural	64(4F)	N	0	NA	0	0	0	0	0	0	Absent	Absent	0	0	0	0	0	0	0	0	0	0	0	0	0	0	0	0	0	0	0
496	july-september	Random	82	Plantation	2021-09-06	September	12.9763	77.5958	Tree hole	Tree holes		Natural	64(3B)	N	0	NA	0	0	0	0	0	0	Absent	Absent	0	0	0	0	0	0	0	0	0	0	0	0	0	0	0	0	0	0	0
495	july-september	Random	82	Plantation	2021-09-06	September	12.9765	77.5959	Tree hole	Tree holes		Natural	64(2C)	N	0	NA	0	0	0	0	0	0	Absent	Absent	0	0	0	0	0	0	0	0	0	0	0	0	0	0	0	0	0	0	0
510	july-september	Random	84	Plantation	2021-09-06	September	12.9721	77.591	Coconut Shell	Coconut Shells		Natural	66(1D)	N	0	500	0	0	0	0	0	0	Absent	Absent	0	0	0	0	0	0	0	0	0	0	0	0	0	0	0	0	0	0	0
512	july-september	Random	84	Plantation	2021-09-06	September	12.9718	77.5915	Coconut Shell	Coconut Shells		Natural	66(3B)	N	0	300	0	0	0	0	0	0	Absent	Absent	0	0	0	0	0	0	0	0	0	0	0	0	0	0	0	0	0	0	0
513	july-september	Random	84	Plantation	2021-09-06	September	12.9714	77.5915	Coconut Shell	Coconut Shells		Natural	66(4B)	N	0	300	0	0	0	0	0	0	Absent	Absent	0	0	0	0	0	0	0	0	0	0	0	0	0	0	0	0	0	0	0
514	july-september	Random	84	Plantation	2021-09-06	September	12.9711	77.5915	Coconut Shell	Coconut Shells		Natural	66(5D)	N	0	500	0	0	0	0	0	0	Absent	Absent	0	0	0	0	0	0	0	0	0	0	0	0	0	0	0	0	0	0	0
514	july-september	Random	84	Plantation	2021-09-06	September	12.9711	77.5915	Coconut spathe	Coconut Shells		Natural	66(5E)	N	0	NA	0	0	0	0	0	0	Absent	Absent	0	0	0	0	0	0	0	0	0	0	0	0	0	0	0	0	0	0	0
516	july-september	Random	84	Plantation	2021-09-06	September	12.9717	77.591	Coconut Shell	Coconut Shells		Natural	66(7D)	N	0	300	0	0	0	0	0	0	Absent	Absent	0	0	0	0	0	0	0	0	0	0	0	0	0	0	0	0	0	0	0
516	july-september	Random	84	Plantation	2021-09-06	September	12.9717	77.591	Coconut spathe	Coconut Shells		Natural	66(7E)	N	0	NA	0	0	0	0	0	0	Absent	Absent	0	0	0	0	0	0	0	0	0	0	0	0	0	0	0	0	0	0	0
517	july-september	Random	84	Plantation	2021-09-06	September	12.9715	77.5912	Coconut Shell	Coconut Shells		Natural	66(8C)	N	0	500	0	0	0	0	0	0	Absent	Absent	0	0	0	0	0	0	0	0	0	0	0	0	0	0	0	0	0	0	0
510	july-september	Random	84	Plantation	2021-09-06	September	12.9721	77.591	Coconut spathe	Coconut Shells		Natural	66(1E)	N	0	NA	0	0	0	0	0	0	Absent	Absent	0	0	0	0	0	0	0	0	0	0	0	0	0	0	0	0	0	0	0
512	july-september	Random	84	Plantation	2021-09-06	September	12.9718	77.5915	Coconut spathe	Coconut Shells		Natural	66(3D)	N	0	NA	0	0	0	0	0	0	Absent	Absent	0	0	0	0	0	0	0	0	0	0	0	0	0	0	0	0	0	0	0
515	july-september	Random	84	Plantation	2021-09-06	September	12.9712	77.5911	Coconut Shell	Coconut Shells		Natural	66(6E)	Y	1	300	300	300	2.47712	27.4	7.9	0	Absent	Absent	0	0	0	0	0	0	0	0	0	0	0	0	0	0	0	0	0	0	0
511	july-september	Random	84	Plantation	2021-09-06	September	12.972	77.5914	Discarded Plastic Container	Discarded containers		Artificial	66(2A)	N	0	300	0	0	0	0	0	0	Absent	Absent	0	0	0	0	0	0	0	0	0	0	0	0	0	0	0	0	0	0	0
515	july-september	Random	84	Plantation	2021-09-06	September	12.9712	77.5911	Aluminium sheet	Discarded containers		Artificial	66(6B)	N	0	250	0	0	0	0	0	0	Absent	Absent	0	0	0	0	0	0	0	0	0	0	0	0	0	0	0	0	0	0	0
517	july-september	Random	84	Plantation	2021-09-06	September	12.9715	77.5912	Polythene cover	Discarded containers		Artificial	66(8B)	N	0	250	0	0	0	0	0	0	Absent	Absent	0	0	0	0	0	0	0	0	0	0	0	0	0	0	0	0	0	0	0
510	july-september	Random	84	Plantation	2021-09-06	September	12.9721	77.591	Discarded Plastic Container	Discarded containers		Artificial	66(1A)	N	0	250	0	0	0	0	0	0	Absent	Absent	0	0	0	0	0	0	0	0	0	0	0	0	0	0	0	0	0	0	0
510	july-september	Random	84	Plantation	2021-09-06	September	12.9721	77.591	Polythene cover	Discarded containers		Artificial	66(1B)	N	0	150	0	0	0	0	0	0	Absent	Absent	0	0	0	0	0	0	0	0	0	0	0	0	0	0	0	0	0	0	0
510	july-september	Random	84	Plantation	2021-09-06	September	12.9721	77.591	Aluminium sheet	Discarded containers		Artificial	66(1C)	N	0	200	0	0	0	0	0	0	Absent	Absent	0	0	0	0	0	0	0	0	0	0	0	0	0	0	0	0	0	0	0
511	july-september	Random	84	Plantation	2021-09-06	September	12.972	77.5914	Discarded bottle	Discarded containers		Artificial	66(2B)	N	0	750	0	0	0	0	0	0	Absent	Absent	0	0	0	0	0	0	0	0	0	0	0	0	0	0	0	0	0	0	0
511	july-september	Random	84	Plantation	2021-09-06	September	12.972	77.5914	Polythene cover	Discarded containers		Artificial	66(2C)	N	0	150	0	0	0	0	0	0	Absent	Absent	0	0	0	0	0	0	0	0	0	0	0	0	0	0	0	0	0	0	0
512	july-september	Random	84	Plantation	2021-09-06	September	12.9718	77.5915	Discarded bottle	Discarded containers		Artificial	66(3C)	N	0	1000	0	0	0	0	0	0	Absent	Absent	0	0	0	0	0	0	0	0	0	0	0	0	0	0	0	0	0	0	0
513	july-september	Random	84	Plantation	2021-09-06	September	12.9714	77.5915	Aluminium sheet	Discarded containers		Artificial	66(4C)	N	0	200	0	0	0	0	0	0	Absent	Absent	0	0	0	0	0	0	0	0	0	0	0	0	0	0	0	0	0	0	0
515	july-september	Random	84	Plantation	2021-09-06	September	12.9712	77.5911	Discarded Plastic Container	Discarded containers		Artificial	66(6C)	N	0	500	0	0	0	0	0	0	Absent	Absent	0	0	0	0	0	0	0	0	0	0	0	0	0	0	0	0	0	0	0
516	july-september	Random	84	Plantation	2021-09-06	September	12.9717	77.591	Discarded bottle	Discarded containers		Artificial	66(7A)	N	0	500	0	0	0	0	0	0	Absent	Absent	0	0	0	0	0	0	0	0	0	0	0	0	0	0	0	0	0	0	0
515	july-september	Random	84	Plantation	2021-09-06	September	12.9712	77.5911	Polythene cover	Discarded containers		Artificial	66(6A)	N	0	150	0	0	0	0	0	0	Absent	Absent	0	0	0	0	0	0	0	0	0	0	0	0	0	0	0	0	0	0	0
517	july-september	Random	84	Plantation	2021-09-06	September	12.9715	77.5912	Aluminium sheet	Discarded containers		Artificial	66(8A)	N	0	150	0	0	0	0	0	0	Absent	Absent	0	0	0	0	0	0	0	0	0	0	0	0	0	0	0	0	0	0	0
512	july-september	Random	84	Plantation	2021-09-06	September	12.9718	77.5915	Discarded bottle	Discarded containers		Artificial	66(3A)	N	0	1000	0	0	0	0	0	0	Absent	Absent	0	0	0	0	0	0	0	0	0	0	0	0	0	0	0	0	0	0	0
511	july-september	Random	84	Plantation	2021-09-06	September	12.972	77.5914	Aluminium sheet	Discarded containers		Artificial	66(2D)	N	0	250	0	0	0	0	0	0	Absent	Absent	0	0	0	0	0	0	0	0	0	0	0	0	0	0	0	0	0	0	0
516	july-september	Random	84	Plantation	2021-09-06	September	12.9717	77.591	Aluminium sheet	Discarded containers		Artificial	66(7B)	N	0	250	0	0	0	0	0	0	Absent	Absent	0	0	0	0	0	0	0	0	0	0	0	0	0	0	0	0	0	0	0
513	july-september	Random	84	Plantation	2021-09-06	September	12.9714	77.5915	Polythene cover	Discarded containers		Artificial	66(4A)	N	0	150	0	0	0	0	0	0	Absent	Absent	0	0	0	0	0	0	0	0	0	0	0	0	0	0	0	0	0	0	0
516	july-september	Random	84	Plantation	2021-09-06	September	12.9717	77.591	Polythene cover	Discarded containers		Artificial	66(7C)	N	0	150	0	0	0	0	0	0	Absent	Absent	0	0	0	0	0	0	0	0	0	0	0	0	0	0	0	0	0	0	0
513	july-september	Random	84	Plantation	2021-09-06	September	12.9714	77.5915	Discarded Plastic Container	Discarded containers		Artificial	66(4D)	Y	1	1000	600	600	2.77815	27.5	8.5	0	Absent	Absent	0	0	0	0	0	0	0	0	0	0	0	0	0	0	0	0	0	0	0
514	july-september	Random	84	Plantation	2021-09-06	September	12.9711	77.5915	Polythene cover	Discarded containers		Artificial	66(5A)	Y	1	200	100	100	2	27.3	8.1	0	Absent	Absent	0	0	0	0	0	0	0	0	0	0	0	0	0	0	0	0	0	0	0
514	july-september	Random	84	Plantation	2021-09-06	September	12.9711	77.5915	Aluminium sheet	Discarded containers		Artificial	66(5B)	Y	1	500	200	200	2.30103	28.2	8.7	0	Absent	Absent	0	0	0	0	0	0	0	0	0	0	0	0	0	0	0	0	0	0	0
514	july-september	Random	84	Plantation	2021-09-06	September	12.9711	77.5915	Discarded Plastic Container	Discarded containers		Artificial	66(5C)	Y	1	1000	500	500	2.69897	27.1	8.3	0	Absent	Absent	0	0	0	0	0	0	0	0	0	0	0	0	0	0	0	0	0	0	0
515	july-september	Random	84	Plantation	2021-09-06	September	12.9712	77.5911	Discarded bottle	Discarded containers		Artificial	66(6D)	Y	1	1000	750	750	2.87506	27.1	8.3	0	Absent	Absent	0	0	0	0	0	0	0	0	0	0	0	0	0	0	0	0	0	0	0
517	july-september	Random	84	Plantation	2021-09-06	September	12.9715	77.5912	Plant axil	Plant axils	Colocasia	Natural	66(8D)	N	0	NA	0	0	0	0	0	0	Absent	Absent	0	0	0	0	0	0	0	0	0	0	0	0	0	0	0	0	0	0	0
515	july-september	Random	84	Plantation	2021-09-06	September	12.9712	77.5911	Plant axil	Plant axils	Colocasia	Natural	66(6F)	Y	1	NA	500	500	2.69897	27.5	8.8	0	Absent	Absent	0	0	0	0	0	0	0	0	0	0	0	0	0	0	0	0	0	0	0
513	july-september	Random	84	Plantation	2021-09-06	September	12.9714	77.5915	Tree hole	Tree holes		Natural	66(4E)	Y	1	NA	500	500	2.69897	26.9	8.2	0	Absent	Absent	0	0	0	0	0	0	0	0	0	0	0	0	0	0	0	0	0	0	0
36	april-june	Index	28	Barren Land	2022-04-07	April	13.029	77.5011	Coconut Shell	Coconut Shells		Natural	28(1A)	N	0	250	0	0	0	0	0	0	Absent	Absent	0	0	0	0	0	0	0	0	0	0	0	0	0	0	0	0	0	0	0
36	april-june	Index	28	Barren Land	2022-04-07	April	13.029	77.5011	Coconut Shell	Coconut Shells		Natural	28(1D)	N	0	150	0	0	0	0	0	0	Absent	Absent	0	0	0	0	0	0	0	0	0	0	0	0	0	0	0	0	0	0	0
38	april-june	Index	28	Barren Land	2022-04-07	April	13.0291	77.5016	Coconut Shell	Coconut Shells		Natural	28(3C)	N	0	150	0	0	0	0	0	0	Absent	Absent	0	0	0	0	0	0	0	0	0	0	0	0	0	0	0	0	0	0	0
42	april-june	Index	28	Barren Land	2022-04-07	April	13.0287	77.5012	Coconut Shell	Coconut Shells		Natural	28(7E)	N	0	150	0	0	0	0	0	0	Absent	Absent	0	0	0	0	0	0	0	0	0	0	0	0	0	0	0	0	0	0	0
36	april-june	Index	28	Barren Land	2022-04-07	April	13.029	77.5011	Discarded Plastic Container	Discarded containers		Artificial	28(1B)	N	0	600	0	0	0	0	0	0	Absent	Absent	0	0	0	0	0	0	0	0	0	0	0	0	0	0	0	0	0	0	0
36	april-june	Index	28	Barren Land	2022-04-07	April	13.029	77.5011	Polythene cover	Discarded containers		Artificial	28(1C)	N	0	140	0	0	0	0	0	0	Absent	Absent	0	0	0	0	0	0	0	0	0	0	0	0	0	0	0	0	0	0	0
38	april-june	Index	28	Barren Land	2022-04-07	April	13.0291	77.5016	Discarded Plastic Container	Discarded containers		Artificial	28(3A)	N	0	150	0	0	0	0	0	0	Absent	Absent	0	0	0	0	0	0	0	0	0	0	0	0	0	0	0	0	0	0	0
38	april-june	Index	28	Barren Land	2022-04-07	April	13.0291	77.5016	Polythene cover	Discarded containers		Artificial	28(3B)	N	0	450	0	0	0	0	0	0	Absent	Absent	0	0	0	0	0	0	0	0	0	0	0	0	0	0	0	0	0	0	0
39	april-june	Index	28	Barren Land	2022-04-07	April	13.0287	77.5012	Discarded bottle	Discarded containers		Artificial	28(4A)	N	0	2000	0	0	0	0	0	0	Absent	Absent	0	0	0	0	0	0	0	0	0	0	0	0	0	0	0	0	0	0	0
39	april-june	Index	28	Barren Land	2022-04-07	April	13.0287	77.5012	Discarded bottle	Discarded containers		Artificial	28(4B)	N	0	2000	0	0	0	0	0	0	Absent	Absent	0	0	0	0	0	0	0	0	0	0	0	0	0	0	0	0	0	0	0
39	april-june	Index	28	Barren Land	2022-04-07	April	13.0287	77.5012	Discarded Plastic Container	Discarded containers		Artificial	28(4C)	N	0	150	0	0	0	0	0	0	Absent	Absent	0	0	0	0	0	0	0	0	0	0	0	0	0	0	0	0	0	0	0
40	april-june	Index	28	Barren Land	2022-04-07	April	13.0286	77.5017	Discarded Plastic Container	Discarded containers		Artificial	28(5A)	N	0	500	0	0	0	0	0	0	Absent	Absent	0	0	0	0	0	0	0	0	0	0	0	0	0	0	0	0	0	0	0
40	april-june	Index	28	Barren Land	2022-04-07	April	13.0286	77.5017	Discarded Plastic Container	Discarded containers		Artificial	28(5B)	N	0	500	0	0	0	0	0	0	Absent	Absent	0	0	0	0	0	0	0	0	0	0	0	0	0	0	0	0	0	0	0
40	april-june	Index	28	Barren Land	2022-04-07	April	13.0286	77.5017	Polythene cover	Discarded containers		Artificial	28(5C)	N	0	150	0	0	0	0	0	0	Absent	Absent	0	0	0	0	0	0	0	0	0	0	0	0	0	0	0	0	0	0	0
41	april-june	Index	28	Barren Land	2022-04-07	April	13.0285	77.5013	Polythene cover	Discarded containers		Artificial	28(6A)	N	0	500	0	0	0	0	0	0	Absent	Absent	0	0	0	0	0	0	0	0	0	0	0	0	0	0	0	0	0	0	0
41	april-june	Index	28	Barren Land	2022-04-07	April	13.0285	77.5013	Polythene cover	Discarded containers		Artificial	28(6B)	N	0	500	0	0	0	0	0	0	Absent	Absent	0	0	0	0	0	0	0	0	0	0	0	0	0	0	0	0	0	0	0
42	april-june	Index	28	Barren Land	2022-04-07	April	13.0287	77.5012	Discarded bottle	Discarded containers		Artificial	28(7A)	N	0	2000	0	0	0	0	0	0	Absent	Absent	0	0	0	0	0	0	0	0	0	0	0	0	0	0	0	0	0	0	0
42	april-june	Index	28	Barren Land	2022-04-07	April	13.0287	77.5012	Discarded Plastic Container	Discarded containers		Artificial	28(7B)	N	0	500	0	0	0	0	0	0	Absent	Absent	0	0	0	0	0	0	0	0	0	0	0	0	0	0	0	0	0	0	0
42	april-june	Index	28	Barren Land	2022-04-07	April	13.0287	77.5012	Polythene cover	Discarded containers		Artificial	28(7C)	N	0	450	0	0	0	0	0	0	Absent	Absent	0	0	0	0	0	0	0	0	0	0	0	0	0	0	0	0	0	0	0
37	april-june	Index	28	Barren Land	2022-04-07	April	13.0293	77.5018	Discarded Plastic Container	Discarded containers		Artificial	28(2B)	Y	1	10000	5000	5000	3.69897	30.1	8.7	0	Absent	Absent	0	0	0	0	0	0	0	0	0	0	0	0	0	0	0	0	0	0	0
37	april-june	Index	28	Barren Land	2022-04-07	April	13.0293	77.5018	Discarded Plastic Container	Discarded containers		Artificial	28(2C)	Y	1	25000	25000	25000	4.39794	27.2	8.6	0	Absent	Absent	0	0	0	0	0	0	0	0	0	0	0	0	0	0	0	0	0	0	0
42	april-june	Index	28	Barren Land	2022-04-07	April	13.0287	77.5012	Earthern pot	Pots		Artificial	28(7D)	N	0	250	0	0	0	0	0	0	Absent	Absent	0	0	0	0	0	0	0	0	0	0	0	0	0	0	0	0	0	0	0
37	april-june	Index	28	Barren Land	2022-04-07	April	13.0293	77.5018	Plastic drum	Storage containers		Artificial	28(2A)	Y	1	200000	25000	25000	4.39794	29.1	8.2	1	Present	Aedes aegypti	5	3	8	8	0	0	0	0	0	0	0	0	0	0	0	0	0	0	0
43	april-june	Index	36	Lake	2022-04-07	April	13.0242	77.4953	Coconut Shell	Coconut Shells		Natural	36(1E)	N	0	150	0	0	0	0	0	0	Absent	Absent	0	0	0	0	0	0	0	0	0	0	0	0	0	0	0	0	0	0	0
44	april-june	Index	36	Lake	2022-04-07	April	13.0242	77.4955	Coconut Shell	Coconut Shells		Natural	36(2A)	N	0	100	0	0	0	0	0	0	Absent	Absent	0	0	0	0	0	0	0	0	0	0	0	0	0	0	0	0	0	0	0
45	april-june	Index	36	Lake	2022-04-07	April	13.0241	77.4956	Coconut Shell	Coconut Shells		Natural	36(3A)	N	0	100	0	0	0	0	0	0	Absent	Absent	0	0	0	0	0	0	0	0	0	0	0	0	0	0	0	0	0	0	0
46	april-june	Index	36	Lake	2022-04-07	April	13.024	77.4955	Coconut Shell	Coconut Shells		Natural	36(4D)	N	0	100	0	0	0	0	0	0	Absent	Absent	0	0	0	0	0	0	0	0	0	0	0	0	0	0	0	0	0	0	0
48	april-june	Index	36	Lake	2022-04-07	April	13.024	77.496	Coconut Shell	Coconut Shells		Natural	36(6E)	N	0	150	0	0	0	0	0	0	Absent	Absent	0	0	0	0	0	0	0	0	0	0	0	0	0	0	0	0	0	0	0
49	april-june	Index	36	Lake	2022-04-07	April	13.024	77.4958	Coconut Shell	Coconut Shells		Natural	36(7A)	N	0	250	0	0	0	0	0	0	Absent	Absent	0	0	0	0	0	0	0	0	0	0	0	0	0	0	0	0	0	0	0
50	april-june	Index	36	Lake	2022-04-07	April	13.0235	77.4958	Coconut Shell	Coconut Shells		Natural	36(8A)	N	0	250	0	0	0	0	0	0	Absent	Absent	0	0	0	0	0	0	0	0	0	0	0	0	0	0	0	0	0	0	0
50	april-june	Index	36	Lake	2022-04-07	April	13.0235	77.4958	Coconut spathe	Coconut Shells		Natural	36(8D)	N	0	150	0	0	0	0	0	0	Absent	Absent	0	0	0	0	0	0	0	0	0	0	0	0	0	0	0	0	0	0	0
43	april-june	Index	36	Lake	2022-04-07	April	13.0242	77.4953	Aluminium sheet	Discarded containers		Artificial	36(1A)	N	0	500	0	0	0	0	0	0	Absent	Absent	0	0	0	0	0	0	0	0	0	0	0	0	0	0	0	0	0	0	0
43	april-june	Index	36	Lake	2022-04-07	April	13.0242	77.4953	Polythene cover	Discarded containers		Artificial	36(1B)	N	0	500	0	0	0	0	0	0	Absent	Absent	0	0	0	0	0	0	0	0	0	0	0	0	0	0	0	0	0	0	0
43	april-june	Index	36	Lake	2022-04-07	April	13.0242	77.4953	Polythene cover	Discarded containers		Artificial	36(1C)	N	0	500	0	0	0	0	0	0	Absent	Absent	0	0	0	0	0	0	0	0	0	0	0	0	0	0	0	0	0	0	0
43	april-june	Index	36	Lake	2022-04-07	April	13.0242	77.4953	Discarded Plastic Container	Discarded containers		Artificial	36(1D)	N	0	150	0	0	0	0	0	0	Absent	Absent	0	0	0	0	0	0	0	0	0	0	0	0	0	0	0	0	0	0	0
44	april-june	Index	36	Lake	2022-04-07	April	13.0242	77.4955	Polythene cover	Discarded containers		Artificial	36(2B)	N	0	500	0	0	0	0	0	0	Absent	Absent	0	0	0	0	0	0	0	0	0	0	0	0	0	0	0	0	0	0	0
44	april-june	Index	36	Lake	2022-04-07	April	13.0242	77.4955	Discarded bottle	Discarded containers		Artificial	36(2C)	N	0	1000	0	0	0	0	0	0	Absent	Absent	0	0	0	0	0	0	0	0	0	0	0	0	0	0	0	0	0	0	0
45	april-june	Index	36	Lake	2022-04-07	April	13.0241	77.4956	Discarded Plastic Container	Discarded containers		Artificial	36(3C)	N	0	150	0	0	0	0	0	0	Absent	Absent	0	0	0	0	0	0	0	0	0	0	0	0	0	0	0	0	0	0	0
45	april-june	Index	36	Lake	2022-04-07	April	13.0241	77.4956	Discarded Plastic Container	Discarded containers		Artificial	36(3D)	N	0	150	0	0	0	0	0	0	Absent	Absent	0	0	0	0	0	0	0	0	0	0	0	0	0	0	0	0	0	0	0
46	april-june	Index	36	Lake	2022-04-07	April	13.024	77.4955	Discarded shoe	Discarded containers		Artificial	36(4A)	N	0	1000	0	0	0	0	0	0	Absent	Absent	0	0	0	0	0	0	0	0	0	0	0	0	0	0	0	0	0	0	0
46	april-june	Index	36	Lake	2022-04-07	April	13.024	77.4955	Discarded Plastic Container	Discarded containers		Artificial	36(4B)	N	0	100	0	0	0	0	0	0	Absent	Absent	0	0	0	0	0	0	0	0	0	0	0	0	0	0	0	0	0	0	0
46	april-june	Index	36	Lake	2022-04-07	April	13.024	77.4955	Discarded Plastic Container	Discarded containers		Artificial	36(4C)	N	0	150	0	0	0	0	0	0	Absent	Absent	0	0	0	0	0	0	0	0	0	0	0	0	0	0	0	0	0	0	0
46	april-june	Index	36	Lake	2022-04-07	April	13.024	77.4955	Polythene cover	Discarded containers		Artificial	36(4E)	N	0	500	0	0	0	0	0	0	Absent	Absent	0	0	0	0	0	0	0	0	0	0	0	0	0	0	0	0	0	0	0
48	april-june	Index	36	Lake	2022-04-07	April	13.024	77.496	Discarded bottle	Discarded containers		Artificial	36(6A)	N	0	1000	0	0	0	0	0	0	Absent	Absent	0	0	0	0	0	0	0	0	0	0	0	0	0	0	0	0	0	0	0
48	april-june	Index	36	Lake	2022-04-07	April	13.024	77.496	Polythene cover	Discarded containers		Artificial	36(6C)	N	0	450	0	0	0	0	0	0	Absent	Absent	0	0	0	0	0	0	0	0	0	0	0	0	0	0	0	0	0	0	0
48	april-june	Index	36	Lake	2022-04-07	April	13.024	77.496	Polythene cover	Discarded containers		Artificial	36(6D)	N	0	450	0	0	0	0	0	0	Absent	Absent	0	0	0	0	0	0	0	0	0	0	0	0	0	0	0	0	0	0	0
49	april-june	Index	36	Lake	2022-04-07	April	13.024	77.4958	Discarded Plastic Container	Discarded containers		Artificial	36(7C)	N	0	250	0	0	0	0	0	0	Absent	Absent	0	0	0	0	0	0	0	0	0	0	0	0	0	0	0	0	0	0	0
49	april-june	Index	36	Lake	2022-04-07	April	13.024	77.4958	Polythene cover	Discarded containers		Artificial	36(7D)	N	0	500	0	0	0	0	0	0	Absent	Absent	0	0	0	0	0	0	0	0	0	0	0	0	0	0	0	0	0	0	0
50	april-june	Index	36	Lake	2022-04-07	April	13.0235	77.4958	Discarded Plastic Container	Discarded containers		Artificial	36(8B)	N	0	150	0	0	0	0	0	0	Absent	Absent	0	0	0	0	0	0	0	0	0	0	0	0	0	0	0	0	0	0	0
50	april-june	Index	36	Lake	2022-04-07	April	13.0235	77.4958	Discarded Plastic Container	Discarded containers		Artificial	36(8C)	N	0	250	0	0	0	0	0	0	Absent	Absent	0	0	0	0	0	0	0	0	0	0	0	0	0	0	0	0	0	0	0
50	april-june	Index	36	Lake	2022-04-07	April	13.0235	77.4958	Polythene cover	Discarded containers		Artificial	36(8E)	N	0	250	0	0	0	0	0	0	Absent	Absent	0	0	0	0	0	0	0	0	0	0	0	0	0	0	0	0	0	0	0
51	april-june	Index	36	Lake	2022-04-07	April	13.0235	77.4954	Polythene cover	Discarded containers		Artificial	36(9A)	N	0	150	0	0	0	0	0	0	Absent	Absent	0	0	0	0	0	0	0	0	0	0	0	0	0	0	0	0	0	0	0
51	april-june	Index	36	Lake	2022-04-07	April	13.0235	77.4954	Discarded Plastic Container	Discarded containers		Artificial	36(9B)	N	0	150	0	0	0	0	0	0	Absent	Absent	0	0	0	0	0	0	0	0	0	0	0	0	0	0	0	0	0	0	0
45	april-june	Index	36	Lake	2022-04-07	April	13.0241	77.4956	Flower pot	Pots		Artificial	36(3B)	N	0	1000	0	0	0	0	0	0	Absent	Absent	0	0	0	0	0	0	0	0	0	0	0	0	0	0	0	0	0	0	0
48	april-june	Index	36	Lake	2022-04-07	April	13.024	77.496	Flower pot	Pots		Artificial	36(6B)	N	0	250	0	0	0	0	0	0	Absent	Absent	0	0	0	0	0	0	0	0	0	0	0	0	0	0	0	0	0	0	0
49	april-june	Index	36	Lake	2022-04-07	April	13.024	77.4958	Flower pot	Pots		Artificial	36(7B)	N	0	150	0	0	0	0	0	0	Absent	Absent	0	0	0	0	0	0	0	0	0	0	0	0	0	0	0	0	0	0	0
47	april-june	Index	36	Lake	2022-04-07	April	13.0242	77.4959	Plastic drum	Storage containers		Artificial	36(5A)	Y	1	100000	50000	50000	4.69897	34.6	9.5	1	Present	Aedes vittatus	0	1	1	0	0	1	0	0	0	0	0	0	0	0	0	0	0	0	0
47	april-june	Index	36	Lake	2022-04-07	April	13.0242	77.4959	Plastic drum	Storage containers		Artificial	36(5A)	Y	1	100000	50000	50000	4.69897	34.6	9.5	1	Present	Aedes vittatus	1	0	1	0	0	1	0	0	0	0	0	0	0	0	0	0	0	0	0
48	april-june	Random	49	Lake	2021-04-07	April	13.0936	77.6094	Coconut Shell	Coconut Shells		Natural	49(2A)	N	0	150	0	0	0	0	0	0	Absent	Absent	0	0	0	0	0	0	0	0	0	0	0	0	0	0	0	0	0	0	0
49	april-june	Random	49	Lake	2021-04-07	April	13.0938	77.6096	Coconut Shell	Coconut Shells		Natural	49(3C)	N	0	150	0	0	0	0	0	0	Absent	Absent	0	0	0	0	0	0	0	0	0	0	0	0	0	0	0	0	0	0	0
51	april-june	Random	49	Lake	2021-04-07	April	13.0939	77.61	Discarded shoe	Discarded containers		Artificial	49(5B)	N	0	500	0	0	0	0	0	0	Absent	Absent	0	0	0	0	0	0	0	0	0	0	0	0	0	0	0	0	0	0	0
47	april-june	Random	49	Lake	2021-04-07	April	13.0932	77.6094	Polythene cover	Discarded containers		Artificial	49(1A)	N	0	500	0	0	0	0	0	0	Absent	Absent	0	0	0	0	0	0	0	0	0	0	0	0	0	0	0	0	0	0	0
48	april-june	Random	49	Lake	2021-04-07	April	13.0936	77.6094	Polythene cover	Discarded containers		Artificial	49(2B)	N	0	500	0	0	0	0	0	0	Absent	Absent	0	0	0	0	0	0	0	0	0	0	0	0	0	0	0	0	0	0	0
48	april-june	Random	49	Lake	2021-04-07	April	13.0936	77.6094	Polythene cover	Discarded containers		Artificial	49(2D)	N	0	250	0	0	0	0	0	0	Absent	Absent	0	0	0	0	0	0	0	0	0	0	0	0	0	0	0	0	0	0	0
49	april-june	Random	49	Lake	2021-04-07	April	13.0938	77.6096	Polythene cover	Discarded containers		Artificial	49(3A)	N	0	250	0	0	0	0	0	0	Absent	Absent	0	0	0	0	0	0	0	0	0	0	0	0	0	0	0	0	0	0	0
49	april-june	Random	49	Lake	2021-04-07	April	13.0938	77.6096	Polythene cover	Discarded containers		Artificial	49(3B)	N	0	1000	0	0	0	0	0	0	Absent	Absent	0	0	0	0	0	0	0	0	0	0	0	0	0	0	0	0	0	0	0
49	april-june	Random	49	Lake	2021-04-07	April	13.0938	77.6096	Aluminium sheet	Discarded containers		Artificial	49(3D)	N	0	1000	0	0	0	0	0	0	Absent	Absent	0	0	0	0	0	0	0	0	0	0	0	0	0	0	0	0	0	0	0
50	april-june	Random	49	Lake	2021-04-07	April	13.0933	77.6096	Polythene cover	Discarded containers		Artificial	49(4A)	N	0	250	0	0	0	0	0	0	Absent	Absent	0	0	0	0	0	0	0	0	0	0	0	0	0	0	0	0	0	0	0
50	april-june	Random	49	Lake	2021-04-07	April	13.0933	77.6096	Aluminium sheet	Discarded containers		Artificial	49(4C)	N	0	1000	0	0	0	0	0	0	Absent	Absent	0	0	0	0	0	0	0	0	0	0	0	0	0	0	0	0	0	0	0
51	april-june	Random	49	Lake	2021-04-07	April	13.0939	77.61	Aluminium sheet	Discarded containers		Artificial	49(5A)	N	0	1000	0	0	0	0	0	0	Absent	Absent	0	0	0	0	0	0	0	0	0	0	0	0	0	0	0	0	0	0	0
51	april-june	Random	49	Lake	2021-04-07	April	13.0939	77.61	Polythene cover	Discarded containers		Artificial	49(5C)	N	0	500	0	0	0	0	0	0	Absent	Absent	0	0	0	0	0	0	0	0	0	0	0	0	0	0	0	0	0	0	0
52	april-june	Random	49	Lake	2021-04-07	April	13.0933	77.6101	Discarded Plastic Container	Discarded containers		Artificial	49(6A)	N	0	150	0	0	0	0	0	0	Absent	Absent	0	0	0	0	0	0	0	0	0	0	0	0	0	0	0	0	0	0	0
52	april-june	Random	49	Lake	2021-04-07	April	13.0933	77.6101	Discarded Plastic Container	Discarded containers		Artificial	49(6B)	N	0	5000	0	0	0	0	0	0	Absent	Absent	0	0	0	0	0	0	0	0	0	0	0	0	0	0	0	0	0	0	0
52	april-june	Random	49	Lake	2021-04-07	April	13.0933	77.6101	Aluminium sheet	Discarded containers		Artificial	49(6C)	N	0	500	0	0	0	0	0	0	Absent	Absent	0	0	0	0	0	0	0	0	0	0	0	0	0	0	0	0	0	0	0
52	april-june	Random	49	Lake	2021-04-07	April	13.0933	77.6101	Aluminium sheet	Discarded containers		Artificial	49(6D)	N	0	1000	0	0	0	0	0	0	Absent	Absent	0	0	0	0	0	0	0	0	0	0	0	0	0	0	0	0	0	0	0
53	april-june	Random	49	Lake	2021-04-07	April	13.093	77.6098	Polythene cover	Discarded containers		Artificial	49(7C)	N	0	500	0	0	0	0	0	0	Absent	Absent	0	0	0	0	0	0	0	0	0	0	0	0	0	0	0	0	0	0	0
47	april-june	Random	49	Lake	2021-04-07	April	13.0932	77.6094	Polythene cover	Discarded containers		Artificial	49(1B)	N	0	500	0	0	0	0	0	0	Absent	Absent	0	0	0	0	0	0	0	0	0	0	0	0	0	0	0	0	0	0	0
48	april-june	Random	49	Lake	2021-04-07	April	13.0936	77.6094	Discarded Plastic Container	Discarded containers		Artificial	49(2C)	N	0	150	0	0	0	0	0	0	Absent	Absent	0	0	0	0	0	0	0	0	0	0	0	0	0	0	0	0	0	0	0
50	april-june	Random	49	Lake	2021-04-07	April	13.0933	77.6096	Polythene cover	Discarded containers		Artificial	49(4B)	N	0	500	0	0	0	0	0	0	Absent	Absent	0	0	0	0	0	0	0	0	0	0	0	0	0	0	0	0	0	0	0
53	april-june	Random	49	Lake	2021-04-07	April	13.093	77.6098	Polythene cover	Discarded containers		Artificial	49(7A)	N	0	250	0	0	0	0	0	0	Absent	Absent	0	0	0	0	0	0	0	0	0	0	0	0	0	0	0	0	0	0	0
53	april-june	Random	49	Lake	2021-04-07	April	13.093	77.6098	Polythene cover	Discarded containers		Artificial	49(7B)	N	0	500	0	0	0	0	0	0	Absent	Absent	0	0	0	0	0	0	0	0	0	0	0	0	0	0	0	0	0	0	0
42	april-june	Random	55	Barren Land	2021-04-07	April	13.0886	77.6398	Coconut Shell	Coconut Shells		Natural	55(5A)	N	0	150	0	0	0	0	0	0	Absent	Absent	0	0	0	0	0	0	0	0	0	0	0	0	0	0	0	0	0	0	0
42	april-june	Random	55	Barren Land	2021-04-07	April	13.0886	77.6398	Coconut Shell	Coconut Shells		Natural	55(5B)	N	0	150	0	0	0	0	0	0	Absent	Absent	0	0	0	0	0	0	0	0	0	0	0	0	0	0	0	0	0	0	0
38	april-june	Random	55	Barren Land	2021-04-07	April	13.0888	77.6393	Discarded Plastic Container	Discarded containers		Artificial	55(1C)	N	0	150	0	0	0	0	0	0	Absent	Absent	0	0	0	0	0	0	0	0	0	0	0	0	0	0	0	0	0	0	0
38	april-june	Random	55	Barren Land	2021-04-07	April	13.0888	77.6393	Discarded bottle	Discarded containers		Artificial	55(1D)	N	0	1000	0	0	0	0	0	0	Absent	Absent	0	0	0	0	0	0	0	0	0	0	0	0	0	0	0	0	0	0	0
38	april-june	Random	55	Barren Land	2021-04-07	April	13.0888	77.6393	Polythene cover	Discarded containers		Artificial	55(1E)	N	0	250	0	0	0	0	0	0	Absent	Absent	0	0	0	0	0	0	0	0	0	0	0	0	0	0	0	0	0	0	0
39	april-june	Random	55	Barren Land	2021-04-07	April	13.0889	77.6395	Discarded Plastic Container	Discarded containers		Artificial	55(2 A)	N	0	1000	0	0	0	0	0	0	Absent	Absent	0	0	0	0	0	0	0	0	0	0	0	0	0	0	0	0	0	0	0
39	april-june	Random	55	Barren Land	2021-04-07	April	13.0889	77.6395	Polythene cover	Discarded containers		Artificial	55(2C)	N	0	500	0	0	0	0	0	0	Absent	Absent	0	0	0	0	0	0	0	0	0	0	0	0	0	0	0	0	0	0	0
39	april-june	Random	55	Barren Land	2021-04-07	April	13.0889	77.6395	Aluminium sheet	Discarded containers		Artificial	55(2D)	N	0	500	0	0	0	0	0	0	Absent	Absent	0	0	0	0	0	0	0	0	0	0	0	0	0	0	0	0	0	0	0
40	april-june	Random	55	Barren Land	2021-04-07	April	13.089	77.6398	Discarded Plastic Container	Discarded containers		Artificial	55(3A)	N	0	150	0	0	0	0	0	0	Absent	Absent	0	0	0	0	0	0	0	0	0	0	0	0	0	0	0	0	0	0	0
40	april-june	Random	55	Barren Land	2021-04-07	April	13.089	77.6398	Discarded Plastic Container	Discarded containers		Artificial	55(3B)	N	0	150	0	0	0	0	0	0	Absent	Absent	0	0	0	0	0	0	0	0	0	0	0	0	0	0	0	0	0	0	0
40	april-june	Random	55	Barren Land	2021-04-07	April	13.089	77.6398	Polythene cover	Discarded containers		Artificial	55(3C)	N	0	500	0	0	0	0	0	0	Absent	Absent	0	0	0	0	0	0	0	0	0	0	0	0	0	0	0	0	0	0	0
40	april-june	Random	55	Barren Land	2021-04-07	April	13.089	77.6398	Polythene cover	Discarded containers		Artificial	55(3D)	N	0	500	0	0	0	0	0	0	Absent	Absent	0	0	0	0	0	0	0	0	0	0	0	0	0	0	0	0	0	0	0
40	april-june	Random	55	Barren Land	2021-04-07	April	13.089	77.6398	Aluminium sheet	Discarded containers		Artificial	55(3E)	N	0	500	0	0	0	0	0	0	Absent	Absent	0	0	0	0	0	0	0	0	0	0	0	0	0	0	0	0	0	0	0
41	april-june	Random	55	Barren Land	2021-04-07	April	13.0889	77.64	Polythene cover	Discarded containers		Artificial	55(4A)	N	0	500	0	0	0	0	0	0	Absent	Absent	0	0	0	0	0	0	0	0	0	0	0	0	0	0	0	0	0	0	0
41	april-june	Random	55	Barren Land	2021-04-07	April	13.0889	77.64	Polythene cover	Discarded containers		Artificial	55(4B)	N	0	250	0	0	0	0	0	0	Absent	Absent	0	0	0	0	0	0	0	0	0	0	0	0	0	0	0	0	0	0	0
41	april-june	Random	55	Barren Land	2021-04-07	April	13.0889	77.64	Discarded shoe	Discarded containers		Artificial	55(4D)	N	0	500	0	0	0	0	0	0	Absent	Absent	0	0	0	0	0	0	0	0	0	0	0	0	0	0	0	0	0	0	0
42	april-june	Random	55	Barren Land	2021-04-07	April	13.0886	77.6398	Discarded Plastic Container	Discarded containers		Artificial	55(5C)	N	0	5000	0	0	0	0	0	0	Absent	Absent	0	0	0	0	0	0	0	0	0	0	0	0	0	0	0	0	0	0	0
43	april-june	Random	55	Barren Land	2021-04-07	April	13.0887	77.6401	Aluminium sheet	Discarded containers		Artificial	55(6A)	N	0	1000	0	0	0	0	0	0	Absent	Absent	0	0	0	0	0	0	0	0	0	0	0	0	0	0	0	0	0	0	0
43	april-june	Random	55	Barren Land	2021-04-07	April	13.0887	77.6401	Polythene cover	Discarded containers		Artificial	55(6B)	N	0	500	0	0	0	0	0	0	Absent	Absent	0	0	0	0	0	0	0	0	0	0	0	0	0	0	0	0	0	0	0
43	april-june	Random	55	Barren Land	2021-04-07	April	13.0887	77.6401	Discarded Plastic Container	Discarded containers		Artificial	55(6C)	N	0	1000	0	0	0	0	0	0	Absent	Absent	0	0	0	0	0	0	0	0	0	0	0	0	0	0	0	0	0	0	0
43	april-june	Random	55	Barren Land	2021-04-07	April	13.0887	77.6401	Discarded Plastic Container	Discarded containers		Artificial	55(6D)	N	0	150	0	0	0	0	0	0	Absent	Absent	0	0	0	0	0	0	0	0	0	0	0	0	0	0	0	0	0	0	0
43	april-june	Random	55	Barren Land	2021-04-07	April	13.0887	77.6401	Discarded Plastic Container	Discarded containers		Artificial	55(6E)	N	0	150	0	0	0	0	0	0	Absent	Absent	0	0	0	0	0	0	0	0	0	0	0	0	0	0	0	0	0	0	0
43	april-june	Random	55	Barren Land	2021-04-07	April	13.0887	77.6401	Polythene cover	Discarded containers		Artificial	55(6F)	N	0	500	0	0	0	0	0	0	Absent	Absent	0	0	0	0	0	0	0	0	0	0	0	0	0	0	0	0	0	0	0
44	april-june	Random	55	Barren Land	2021-04-07	April	13.0884	77.64	Polythene cover	Discarded containers		Artificial	55(7A)	N	0	500	0	0	0	0	0	0	Absent	Absent	0	0	0	0	0	0	0	0	0	0	0	0	0	0	0	0	0	0	0
44	april-june	Random	55	Barren Land	2021-04-07	April	13.0884	77.64	Polythene cover	Discarded containers		Artificial	55(7B)	N	0	500	0	0	0	0	0	0	Absent	Absent	0	0	0	0	0	0	0	0	0	0	0	0	0	0	0	0	0	0	0
44	april-june	Random	55	Barren Land	2021-04-07	April	13.0884	77.64	Polythene cover	Discarded containers		Artificial	55(7C)	N	0	500	0	0	0	0	0	0	Absent	Absent	0	0	0	0	0	0	0	0	0	0	0	0	0	0	0	0	0	0	0
44	april-june	Random	55	Barren Land	2021-04-07	April	13.0884	77.64	Discarded Plastic Container	Discarded containers		Artificial	55(7D)	N	0	250	0	0	0	0	0	0	Absent	Absent	0	0	0	0	0	0	0	0	0	0	0	0	0	0	0	0	0	0	0
45	april-june	Random	55	Barren Land	2021-04-07	April	13.0882	77.6399	Discarded shoe	Discarded containers		Artificial	55(8B)	N	0	500	0	0	0	0	0	0	Absent	Absent	0	0	0	0	0	0	0	0	0	0	0	0	0	0	0	0	0	0	0
45	april-june	Random	55	Barren Land	2021-04-07	April	13.0882	77.6399	Discarded Plastic Container	Discarded containers		Artificial	55(8C)	N	0	500	0	0	0	0	0	0	Absent	Absent	0	0	0	0	0	0	0	0	0	0	0	0	0	0	0	0	0	0	0
45	april-june	Random	55	Barren Land	2021-04-07	April	13.0882	77.6399	Discarded Plastic Container	Discarded containers		Artificial	55(8D)	N	0	250	0	0	0	0	0	0	Absent	Absent	0	0	0	0	0	0	0	0	0	0	0	0	0	0	0	0	0	0	0
46	april-june	Random	55	Barren Land	2021-04-07	April	13.0883	77.6403	Discarded Plastic Container	Discarded containers		Artificial	55(9A)	N	0	5000	0	0	0	0	0	0	Absent	Absent	0	0	0	0	0	0	0	0	0	0	0	0	0	0	0	0	0	0	0
46	april-june	Random	55	Barren Land	2021-04-07	April	13.0883	77.6403	Polythene cover	Discarded containers		Artificial	55(9B)	N	0	500	0	0	0	0	0	0	Absent	Absent	0	0	0	0	0	0	0	0	0	0	0	0	0	0	0	0	0	0	0
46	april-june	Random	55	Barren Land	2021-04-07	April	13.0883	77.6403	Discarded shoe	Discarded containers		Artificial	55(9D)	N	0	500	0	0	0	0	0	0	Absent	Absent	0	0	0	0	0	0	0	0	0	0	0	0	0	0	0	0	0	0	0
46	april-june	Random	55	Barren Land	2021-04-07	April	13.0883	77.6403	Aluminium sheet	Discarded containers		Artificial	55(9E)	N	0	1000	0	0	0	0	0	0	Absent	Absent	0	0	0	0	0	0	0	0	0	0	0	0	0	0	0	0	0	0	0
39	april-june	Random	55	Barren Land	2021-04-07	April	13.0889	77.6395	Discarded Plastic Container	Discarded containers		Artificial	55(2B)	N	0	50	0	0	0	0	0	0	Absent	Absent	0	0	0	0	0	0	0	0	0	0	0	0	0	0	0	0	0	0	0
41	april-june	Random	55	Barren Land	2021-04-07	April	13.0889	77.64	Discarded Plastic Container	Discarded containers		Artificial	55(4C)	N	0	1000	0	0	0	0	0	0	Absent	Absent	0	0	0	0	0	0	0	0	0	0	0	0	0	0	0	0	0	0	0
46	april-june	Random	55	Barren Land	2021-04-07	April	13.0883	77.6403	Polythene cover	Discarded containers		Artificial	55(9C)	N	0	500	0	0	0	0	0	0	Absent	Absent	0	0	0	0	0	0	0	0	0	0	0	0	0	0	0	0	0	0	0
45	april-june	Random	55	Barren Land	2021-04-07	April	13.0882	77.6399	Discarded shoe	Discarded containers		Artificial	55(8A)	N	0	500	0	0	0	0	0	0	Absent	Absent	0	0	0	0	0	0	0	0	0	0	0	0	0	0	0	0	0	0	0
38	april-june	Random	55	Barren Land	2021-04-07	April	13.0888	77.6393	Discarded shoe	Discarded containers		Artificial	55(1A)	N	0	500	0	0	0	0	0	0	Absent	Absent	0	0	0	0	0	0	0	0	0	0	0	0	0	0	0	0	0	0	0
38	april-june	Random	55	Barren Land	2021-04-07	April	13.0888	77.6393	Polythene cover	Discarded containers		Artificial	55(1B)	N	0	500	0	0	0	0	0	0	Absent	Absent	0	0	0	0	0	0	0	0	0	0	0	0	0	0	0	0	0	0	0
283	april-june	Index	42	High dense	2022-05-07	May	12.9456	77.5752	Coconut Shell	Coconut Shells		Natural	42(2C)	N	0	100	0	0	0	0	0	0	Absent	Absent	0	0	0	0	0	0	0	0	0	0	0	0	0	0	0	0	0	0	0
284	april-june	Index	42	High dense	2022-05-07	May	12.945	77.5753	Coconut Shell	Coconut Shells		Natural	42(3A)	N	0	100	0	0	0	0	0	0	Absent	Absent	0	0	0	0	0	0	0	0	0	0	0	0	0	0	0	0	0	0	0
282	april-june	Index	42	High dense	2022-05-07	May	12.9459	77.575	Discarded Plastic Container	Discarded containers		Artificial	42(1A)	N	0	100	0	0	0	0	0	0	Absent	Absent	0	0	0	0	0	0	0	0	0	0	0	0	0	0	0	0	0	0	0
282	april-june	Index	42	High dense	2022-05-07	May	12.9459	77.575	Discarded Plastic Container	Discarded containers		Artificial	42(1B)	N	0	250	0	0	0	0	0	0	Absent	Absent	0	0	0	0	0	0	0	0	0	0	0	0	0	0	0	0	0	0	0
283	april-june	Index	42	High dense	2022-05-07	May	12.9456	77.5752	Discarded bottle	Discarded containers		Artificial	42(2B)	N	0	750	0	0	0	0	0	0	Absent	Absent	0	0	0	0	0	0	0	0	0	0	0	0	0	0	0	0	0	0	0
283	april-june	Index	42	High dense	2022-05-07	May	12.9456	77.5752	Discarded Plastic Container	Discarded containers		Artificial	42(2D)	N	0	1000	0	0	0	0	0	0	Absent	Absent	0	0	0	0	0	0	0	0	0	0	0	0	0	0	0	0	0	0	0
285	april-june	Index	42	High dense	2022-05-07	May	12.9452	77.5746	Discarded Plastic Container	Discarded containers		Artificial	42(4A)	N	0	100	0	0	0	0	0	0	Absent	Absent	0	0	0	0	0	0	0	0	0	0	0	0	0	0	0	0	0	0	0
285	april-june	Index	42	High dense	2022-05-07	May	12.9452	77.5746	Discarded bottle	Discarded containers		Artificial	42(4B)	N	0	1000	0	0	0	0	0	0	Absent	Absent	0	0	0	0	0	0	0	0	0	0	0	0	0	0	0	0	0	0	0
285	april-june	Index	42	High dense	2022-05-07	May	12.9452	77.5746	Discarded Plastic Container	Discarded containers		Artificial	42(4C)	N	0	100	0	0	0	0	0	0	Absent	Absent	0	0	0	0	0	0	0	0	0	0	0	0	0	0	0	0	0	0	0
286	april-june	Index	42	High dense	2022-05-07	May	12.9451	77.5741	Discarded Plastic Container	Discarded containers		Artificial	42(5A)	N	0	150	0	0	0	0	0	0	Absent	Absent	0	0	0	0	0	0	0	0	0	0	0	0	0	0	0	0	0	0	0
286	april-june	Index	42	High dense	2022-05-07	May	12.9451	77.5741	Discarded Plastic Container	Discarded containers		Artificial	42(5B)	N	0	150	0	0	0	0	0	0	Absent	Absent	0	0	0	0	0	0	0	0	0	0	0	0	0	0	0	0	0	0	0
286	april-june	Index	42	High dense	2022-05-07	May	12.9451	77.5741	Discarded Plastic Container	Discarded containers		Artificial	42(5C)	N	0	150	0	0	0	0	0	0	Absent	Absent	0	0	0	0	0	0	0	0	0	0	0	0	0	0	0	0	0	0	0
288	april-june	Index	42	High dense	2022-05-07	May	12.9457	77.5739	Discarded Plastic Container	Discarded containers		Artificial	42(7B)	N	0	500	0	0	0	0	0	0	Absent	Absent	0	0	0	0	0	0	0	0	0	0	0	0	0	0	0	0	0	0	0
289	april-june	Index	42	High dense	2022-05-07	May	12.9461	77.5738	Discarded Plastic Container	Discarded containers		Artificial	42(8C)	N	0	500	0	0	0	0	0	0	Absent	Absent	0	0	0	0	0	0	0	0	0	0	0	0	0	0	0	0	0	0	0
289	april-june	Index	42	High dense	2022-05-07	May	12.9461	77.5738	Discarded Plastic Container	Discarded containers		Artificial	42(8D)	N	0	500	0	0	0	0	0	0	Absent	Absent	0	0	0	0	0	0	0	0	0	0	0	0	0	0	0	0	0	0	0
290	april-june	Index	42	High dense	2022-05-07	May	12.9463	77.5744	Discarded Plastic Container	Discarded containers		Artificial	42(9B)	N	0	500	0	0	0	0	0	0	Absent	Absent	0	0	0	0	0	0	0	0	0	0	0	0	0	0	0	0	0	0	0
283	april-june	Index	42	High dense	2022-05-07	May	12.9456	77.5752	Polythene cover	Discarded containers		Artificial	42(2A)	Y	1	250	200	200	2.30103	29.8	7.6	0	Absent	Absent	0	0	0	0	0	0	0	0	0	0	0	0	0	0	0	0	0	0	0
284	april-june	Index	42	High dense	2022-05-07	May	12.945	77.5753	Polythene cover	Discarded containers		Artificial	42(3B)	Y	1	500	500	500	2.69897	32.7	7.5	0	Absent	Absent	0	0	0	0	0	0	0	0	0	0	0	0	0	0	0	0	0	0	0
289	april-june	Index	42	High dense	2022-05-07	May	12.9461	77.5738	Discarded Plastic Container	Discarded containers		Artificial	42(8A)	Y	1	500	400	400	2.60206	26.1	7.7	0	Absent	Absent	0	0	0	0	0	0	0	0	0	0	0	0	0	0	0	0	0	0	0
290	april-june	Index	42	High dense	2022-05-07	May	12.9463	77.5744	Grinding stone	Grinding stones		Artificial	42(9A)	Y	1	500	50	50	1.69897	26.7	7.4	1	Present	Aedes albopictus	0	2	2	0	2	0	0	0	0	0	0	0	0	0	0	0	0	0	0
287	april-june	Index	42	High dense	2022-05-07	May	12.9448	77.5739	Flower pot	Pots		Artificial	42(6B)	N	0	200	0	0	0	0	0	0	Absent	Absent	0	0	0	0	0	0	0	0	0	0	0	0	0	0	0	0	0	0	0
287	april-june	Index	42	High dense	2022-05-07	May	12.9448	77.5739	Collection plate	Pots		Artificial	42(6A)	Y	1	150	150	150	2.17609	28.7	6.9	1	Present	Aedes aegypti	0	2	2	2	0	0	0	0	0	0	0	0	0	0	0	0	0	0	0
288	april-june	Index	42	High dense	2022-05-07	May	12.9457	77.5739	Flower pot	Pots		Artificial	42(7A)	Y	1	10000	2000	2000	3.30103	27.8	8.2	1	Present	Aedes aegypti	6	2	8	8	0	0	0	0	0	0	0	0	0	0	0	0	0	0	0
289	april-june	Index	42	High dense	2022-05-07	May	12.9461	77.5738	Flower pot	Pots		Artificial	42(8B)	Y	1	10000	3000	3000	3.47712	26.9	8.1	1	Present	Absent	0	0	0	0	0	0	0	0	0	0	0	0	0	0	0	0	0	0	0
38	july-september	Index	10	Low dense	2021-07-07	July	13.1044	77.6027	Coconut Shell	Coconut Shells		Natural	10(1F)	N	0	150	0	0	0	0	0	0	Absent	Absent	0	0	0	0	0	0	0	0	0	0	0	0	0	0	0	0	0	0	0
41	july-september	Index	10	Low dense	2021-07-07	July	13.105	77.6032	Coconut Shell	Coconut Shells		Natural	10(4B)	N	0	150	0	0	0	0	0	0	Absent	Absent	0	0	0	0	0	0	0	0	0	0	0	0	0	0	0	0	0	0	0
41	july-september	Index	10	Low dense	2021-07-07	July	13.105	77.6032	Coconut Shell	Coconut Shells		Natural	10(4C)	N	0	150	0	0	0	0	0	0	Absent	Absent	0	0	0	0	0	0	0	0	0	0	0	0	0	0	0	0	0	0	0
41	july-september	Index	10	Low dense	2021-07-07	July	13.105	77.6032	Coconut Shell	Coconut Shells		Natural	10(4D)	N	0	150	0	0	0	0	0	0	Absent	Absent	0	0	0	0	0	0	0	0	0	0	0	0	0	0	0	0	0	0	0
39	july-september	Index	10	Low dense	2021-07-07	July	13.1048	77.6031	Coconut Shell	Coconut Shells		Natural	10(2B)	N	0	150	0	0	0	0	0	0	Absent	Absent	0	0	0	0	0	0	0	0	0	0	0	0	0	0	0	0	0	0	0
45	july-september	Index	10	Low dense	2021-07-07	July	13.1043	77.6026	Coconut Shell	Coconut Shells		Natural	10(8C)	N	0	150	0	0	0	0	0	0	Absent	Absent	0	0	0	0	0	0	0	0	0	0	0	0	0	0	0	0	0	0	0
39	july-september	Index	10	Low dense	2021-07-07	July	13.1048	77.6031	Coconut spathe	Coconut Shells		Natural	10(2A)	Y	1	200	200	200	2.30103	29.1	7.8	0	Absent	Absent	0	0	0	0	0	0	0	0	0	0	0	0	0	0	0	0	0	0	0
38	july-september	Index	10	Low dense	2021-07-07	July	13.1044	77.6027	Polythene cover	Discarded containers		Artificial	10(1D)	N	0	500	0	0	0	0	0	0	Absent	Absent	0	0	0	0	0	0	0	0	0	0	0	0	0	0	0	0	0	0	0
40	july-september	Index	10	Low dense	2021-07-07	July	13.1048	77.6032	Polythene cover	Discarded containers		Artificial	10(3A)	N	0	1000	0	0	0	0	0	0	Absent	Absent	0	0	0	0	0	0	0	0	0	0	0	0	0	0	0	0	0	0	0
40	july-september	Index	10	Low dense	2021-07-07	July	13.1048	77.6032	Polythene cover	Discarded containers		Artificial	10(3C)	N	0	500	0	0	0	0	0	0	Absent	Absent	0	0	0	0	0	0	0	0	0	0	0	0	0	0	0	0	0	0	0
40	july-september	Index	10	Low dense	2021-07-07	July	13.1048	77.6032	Discarded Plastic Container	Discarded containers		Artificial	10(3D)	N	0	150	0	0	0	0	0	0	Absent	Absent	0	0	0	0	0	0	0	0	0	0	0	0	0	0	0	0	0	0	0
45	july-september	Index	10	Low dense	2021-07-07	July	13.1043	77.6026	Polythene cover	Discarded containers		Artificial	10(8A)	N	0	500	0	0	0	0	0	0	Absent	Absent	0	0	0	0	0	0	0	0	0	0	0	0	0	0	0	0	0	0	0
45	july-september	Index	10	Low dense	2021-07-07	July	13.1043	77.6026	Polythene cover	Discarded containers		Artificial	10(8B)	N	0	500	0	0	0	0	0	0	Absent	Absent	0	0	0	0	0	0	0	0	0	0	0	0	0	0	0	0	0	0	0
38	july-september	Index	10	Low dense	2021-07-07	July	13.1044	77.6027	Discarded Plastic Container	Discarded containers		Artificial	10(1B)	N	0	150	0	0	0	0	0	0	Absent	Absent	0	0	0	0	0	0	0	0	0	0	0	0	0	0	0	0	0	0	0
38	july-september	Index	10	Low dense	2021-07-07	July	13.1044	77.6027	Discarded Plastic Container	Discarded containers		Artificial	10(1E)	N	0	150	0	0	0	0	0	0	Absent	Absent	0	0	0	0	0	0	0	0	0	0	0	0	0	0	0	0	0	0	0
42	july-september	Index	10	Low dense	2021-07-07	July	13.1052	77.6035	Polythene cover	Discarded containers		Artificial	10(5C)	N	0	500	0	0	0	0	0	0	Absent	Absent	0	0	0	0	0	0	0	0	0	0	0	0	0	0	0	0	0	0	0
38	july-september	Index	10	Low dense	2021-07-07	July	13.1044	77.6027	Polythene cover	Discarded containers		Artificial	10(1C)	N	0	500	0	0	0	0	0	0	Absent	Absent	0	0	0	0	0	0	0	0	0	0	0	0	0	0	0	0	0	0	0
39	july-september	Index	10	Low dense	2021-07-07	July	13.1048	77.6031	Polythene cover	Discarded containers		Artificial	10(2C)	Y	1	100	100	100	2	29.3	7.5	0	Absent	Absent	0	0	0	0	0	0	0	0	0	0	0	0	0	0	0	0	0	0	0
42	july-september	Index	10	Low dense	2021-07-07	July	13.1052	77.6035	Aluminium sheet	Discarded containers		Artificial	10(5A)	Y	1	500	500	500	2.69897	29.1	7.9	0	Absent	Absent	0	0	0	0	0	0	0	0	0	0	0	0	0	0	0	0	0	0	0
42	july-september	Index	10	Low dense	2021-07-07	July	13.1052	77.6035	Discarded Plastic Container	Discarded containers		Artificial	10(5B)	Y	1	500	500	500	2.69897	28.9	7.9	0	Absent	Absent	0	0	0	0	0	0	0	0	0	0	0	0	0	0	0	0	0	0	0
44	july-september	Index	10	Low dense	2021-07-07	July	13.1046	77.6024	Discarded utensil	Discarded containers		Artificial	10(7B)	Y	1	500	500	500	2.69897	32.1	8.2	0	Absent	Absent	0	0	0	0	0	0	0	0	0	0	0	0	0	0	0	0	0	0	0
45	july-september	Index	10	Low dense	2021-07-07	July	13.1043	77.6026	Discarded Plastic Container	Discarded containers		Artificial	10(8D)	Y	1	150	150	150	2.17609	33.1	8.6	0	Absent	Absent	0	0	0	0	0	0	0	0	0	0	0	0	0	0	0	0	0	0	0
45	july-september	Index	10	Low dense	2021-07-07	July	13.1043	77.6026	Discarded Plastic Container	Discarded containers		Artificial	10(8E)	Y	1	150	150	150	2.17609	33.2	8.6	0	Absent	Absent	0	0	0	0	0	0	0	0	0	0	0	0	0	0	0	0	0	0	0
38	july-september	Index	10	Low dense	2021-07-07	July	13.1044	77.6027	Discarded Plastic Container	Discarded containers		Artificial	10(1A)	Y	1	150	150	150	2.17609	28.7	8.2	0	Absent	Absent	0	0	0	0	0	0	0	0	0	0	0	0	0	0	0	0	0	0	0
40	july-september	Index	10	Low dense	2021-07-07	July	13.1048	77.6032	Discarded tyre	Discarded tires		Artificial	10(3B)	N	0	150	0	0	0	0	0	0	Absent	Absent	0	0	0	0	0	0	0	0	0	0	0	0	0	0	0	0	0	0	0
40	july-september	Index	10	Low dense	2021-07-07	July	13.1048	77.6032	Grinding stone	Grinding stones		Artificial	10(3E)	Y	1	500	200	200	2.30103	28.2	7.9	1	Present	Aedes aegypti	4	4	8	8	0	0	0	0	0	0	0	0	0	0	0	0	0	0	0
43	july-september	Index	10	Low dense	2021-07-07	July	13.105	77.6028	Cement tank	Storage containers		Artificial	10(6A)	N	0	70000	0	0	0	0	0	0	Absent	Absent	0	0	0	0	0	0	0	0	0	0	0	0	0	0	0	0	0	0	0
43	july-september	Index	10	Low dense	2021-07-07	July	13.105	77.6028	Cement tank	Storage containers		Artificial	10(6B)	N	0	70000	0	0	0	0	0	0	Absent	Absent	0	0	0	0	0	0	0	0	0	0	0	0	0	0	0	0	0	0	0
44	july-september	Index	10	Low dense	2021-07-07	July	13.1046	77.6024	Plastic drum	Storage containers		Artificial	10(7A)	Y	1	200000	100000	100000	5	32	8.2	0	Absent	Absent	0	0	0	0	0	0	0	0	0	0	0	0	0	0	0	0	0	0	0
41	july-september	Index	10	Low dense	2021-07-07	July	13.105	77.6032	Cement tank	Storage containers		Artificial	10(4A)	Y	1	200000	100000	100000	5	27.1	7.7	1	Present	Anopheles stephensi	3	7	10	0	0	0	0	0	10	0	0	0	0	0	0	0	0	0	0
46	july-september	Index	11	Low dense	2021-07-07	July	13.096	77.5996	Coconut Shell	Coconut Shells		Natural	11(1C)	N	0	200	0	0	0	0	0	0	Absent	Absent	0	0	0	0	0	0	0	0	0	0	0	0	0	0	0	0	0	0	0
48	july-september	Index	11	Low dense	2021-07-07	July	13.0957	77.5991	Coconut Shell	Coconut Shells		Natural	11(3A)	N	0	150	0	0	0	0	0	0	Absent	Absent	0	0	0	0	0	0	0	0	0	0	0	0	0	0	0	0	0	0	0
52	july-september	Index	11	Low dense	2021-07-07	July	13.0955	77.5996	Coconut Shell	Coconut Shells		Natural	11(7A)	N	0	150	0	0	0	0	0	0	Absent	Absent	0	0	0	0	0	0	0	0	0	0	0	0	0	0	0	0	0	0	0
51	july-september	Index	11	Low dense	2021-07-07	July	13.0955	77.5993	Coconut Shell	Coconut Shells		Natural	11(6B)	N	0	100	0	0	0	0	0	0	Absent	Absent	0	0	0	0	0	0	0	0	0	0	0	0	0	0	0	0	0	0	0
50	july-september	Index	11	Low dense	2021-07-07	July	13.0955	77.5991	Coconut Shell	Coconut Shells		Natural	11(5A)	N	0	150	0	0	0	0	0	0	Absent	Absent	0	0	0	0	0	0	0	0	0	0	0	0	0	0	0	0	0	0	0
52	july-september	Index	11	Low dense	2021-07-07	July	13.0955	77.5996	Coconut Shell	Coconut Shells		Natural	11(7C)	N	0	150	0	0	0	0	0	0	Absent	Absent	0	0	0	0	0	0	0	0	0	0	0	0	0	0	0	0	0	0	0
46	july-september	Index	11	Low dense	2021-07-07	July	13.096	77.5996	Polythene cover	Discarded containers		Artificial	11(1B)	N	0	500	0	0	0	0	0	0	Absent	Absent	0	0	0	0	0	0	0	0	0	0	0	0	0	0	0	0	0	0	0
46	july-september	Index	11	Low dense	2021-07-07	July	13.096	77.5996	Discarded bottle	Discarded containers		Artificial	11(1D)	N	0	1000	0	0	0	0	0	0	Absent	Absent	0	0	0	0	0	0	0	0	0	0	0	0	0	0	0	0	0	0	0
46	july-september	Index	11	Low dense	2021-07-07	July	13.096	77.5996	Discarded Plastic Container	Discarded containers		Artificial	11(1E)	N	0	3000	0	0	0	0	0	0	Absent	Absent	0	0	0	0	0	0	0	0	0	0	0	0	0	0	0	0	0	0	0
52	july-september	Index	11	Low dense	2021-07-07	July	13.0955	77.5996	Discarded Plastic Container	Discarded containers		Artificial	11(7B)	N	0	150	0	0	0	0	0	0	Absent	Absent	0	0	0	0	0	0	0	0	0	0	0	0	0	0	0	0	0	0	0
52	july-september	Index	11	Low dense	2021-07-07	July	13.0955	77.5996	Aluminium sheet	Discarded containers		Artificial	11(7D)	N	0	500	0	0	0	0	0	0	Absent	Absent	0	0	0	0	0	0	0	0	0	0	0	0	0	0	0	0	0	0	0
48	july-september	Index	11	Low dense	2021-07-07	July	13.0957	77.5991	Aluminium sheet	Discarded containers		Artificial	11(3B)	N	0	500	0	0	0	0	0	0	Absent	Absent	0	0	0	0	0	0	0	0	0	0	0	0	0	0	0	0	0	0	0
48	july-september	Index	11	Low dense	2021-07-07	July	13.0957	77.5991	Polythene cover	Discarded containers		Artificial	11(3C)	N	0	500	0	0	0	0	0	0	Absent	Absent	0	0	0	0	0	0	0	0	0	0	0	0	0	0	0	0	0	0	0
48	july-september	Index	11	Low dense	2021-07-07	July	13.0957	77.5991	Discarded Plastic Container	Discarded containers		Artificial	11(3D)	N	0	150	0	0	0	0	0	0	Absent	Absent	0	0	0	0	0	0	0	0	0	0	0	0	0	0	0	0	0	0	0
48	july-september	Index	11	Low dense	2021-07-07	July	13.0957	77.5991	Discarded Plastic Container	Discarded containers		Artificial	11(3E)	N	0	150	0	0	0	0	0	0	Absent	Absent	0	0	0	0	0	0	0	0	0	0	0	0	0	0	0	0	0	0	0
50	july-september	Index	11	Low dense	2021-07-07	July	13.0955	77.5991	Polythene cover	Discarded containers		Artificial	11(5B)	N	0	500	0	0	0	0	0	0	Absent	Absent	0	0	0	0	0	0	0	0	0	0	0	0	0	0	0	0	0	0	0
50	july-september	Index	11	Low dense	2021-07-07	July	13.0955	77.5991	Polythene cover	Discarded containers		Artificial	11(5C)	N	0	500	0	0	0	0	0	0	Absent	Absent	0	0	0	0	0	0	0	0	0	0	0	0	0	0	0	0	0	0	0
51	july-september	Index	11	Low dense	2021-07-07	July	13.0955	77.5993	Discarded utensil	Discarded containers		Artificial	11(6C)	N	0	10000	0	0	0	0	0	0	Absent	Absent	0	0	0	0	0	0	0	0	0	0	0	0	0	0	0	0	0	0	0
46	july-september	Index	11	Low dense	2021-07-07	July	13.096	77.5996	Discarded Plastic Container	Discarded containers		Artificial	11(1A)	N	0	5000	0	0	0	0	0	0	Absent	Absent	0	0	0	0	0	0	0	0	0	0	0	0	0	0	0	0	0	0	0
51	july-september	Index	11	Low dense	2021-07-07	July	13.0955	77.5993	Asbestos sheet	Discarded containers		Artificial	11(6A)	Y	1	1000	1000	1000	3	28.2	8.7	0	Absent	Absent	0	0	0	0	0	0	0	0	0	0	0	0	0	0	0	0	0	0	0
49	july-september	Index	11	Low dense	2021-07-07	July	13.0958	77.5991	Discarded Plastic Container	Discarded containers		Artificial	11(4B)	Y	1	10000	10000	10000	4	31.6	7.9	0	Absent	Absent	0	0	0	0	0	0	0	0	0	0	0	0	0	0	0	0	0	0	0
47	july-september	Index	11	Low dense	2021-07-07	July	13.0959	77.5994	Discarded Plastic Container	Discarded containers		Artificial	11(2A)	Y	1	10000	500	500	2.69897	31	8.8	0	Absent	Absent	0	0	0	0	0	0	0	0	0	0	0	0	0	0	0	0	0	0	0
49	july-september	Index	11	Low dense	2021-07-07	July	13.0958	77.5991	Discarded Plastic Container	Discarded containers		Artificial	11(4A)	Y	1	20000	20000	20000	4.30103	31.6	7.8	0	Absent	Absent	0	0	0	0	0	0	0	0	0	0	0	0	0	0	0	0	0	0	0
47	july-september	Index	11	Low dense	2021-07-07	July	13.0959	77.5994	Plastic drum	Storage containers		Artificial	11(2B)	Y	1	200000	100	100	2	29	8.7	0	Absent	Absent	0	0	0	0	0	0	0	0	0	0	0	0	0	0	0	0	0	0	0
519	july-september	Random	85	High dense	2021-09-07	September	12.9836	77.6076	Discarded shoe	Discarded containers		Artificial	67(2D)	N	0	300	0	0	0	0	0	0	Absent	Absent	0	0	0	0	0	0	0	0	0	0	0	0	0	0	0	0	0	0	0
522	july-september	Random	85	High dense	2021-09-07	September	12.9828	77.6076	Polythene cover	Discarded containers		Artificial	67(5D)	N	0	200	0	0	0	0	0	0	Absent	Absent	0	0	0	0	0	0	0	0	0	0	0	0	0	0	0	0	0	0	0
518	july-september	Random	85	High dense	2021-09-07	September	12.9835	77.6074	Polythene cover	Discarded containers		Artificial	67(1C)	N	0	150	0	0	0	0	0	0	Absent	Absent	0	0	0	0	0	0	0	0	0	0	0	0	0	0	0	0	0	0	0
518	july-september	Random	85	High dense	2021-09-07	September	12.9835	77.6074	Aluminium sheet	Discarded containers		Artificial	67(1B)	N	0	250	0	0	0	0	0	0	Absent	Absent	0	0	0	0	0	0	0	0	0	0	0	0	0	0	0	0	0	0	0
518	july-september	Random	85	High dense	2021-09-07	September	12.9835	77.6074	Discarded Plastic Container	Discarded containers		Artificial	67(1E)	N	0	1000	0	0	0	0	0	0	Absent	Absent	0	0	0	0	0	0	0	0	0	0	0	0	0	0	0	0	0	0	0
519	july-september	Random	85	High dense	2021-09-07	September	12.9836	77.6076	Discarded Plastic Container	Discarded containers		Artificial	67(2A)	N	0	1000	0	0	0	0	0	0	Absent	Absent	0	0	0	0	0	0	0	0	0	0	0	0	0	0	0	0	0	0	0
519	july-september	Random	85	High dense	2021-09-07	September	12.9836	77.6076	Polythene cover	Discarded containers		Artificial	67(2B)	N	0	150	0	0	0	0	0	0	Absent	Absent	0	0	0	0	0	0	0	0	0	0	0	0	0	0	0	0	0	0	0
520	july-september	Random	85	High dense	2021-09-07	September	12.9832	77.6074	Discarded Plastic Container	Discarded containers		Artificial	67(3B)	N	0	750	0	0	0	0	0	0	Absent	Absent	0	0	0	0	0	0	0	0	0	0	0	0	0	0	0	0	0	0	0
521	july-september	Random	85	High dense	2021-09-07	September	12.9831	77.6078	Discarded Plastic Container	Discarded containers		Artificial	67(4A)	N	0	500	0	0	0	0	0	0	Absent	Absent	0	0	0	0	0	0	0	0	0	0	0	0	0	0	0	0	0	0	0
521	july-september	Random	85	High dense	2021-09-07	September	12.9831	77.6078	Aluminium sheet	Discarded containers		Artificial	67(4B)	N	0	150	0	0	0	0	0	0	Absent	Absent	0	0	0	0	0	0	0	0	0	0	0	0	0	0	0	0	0	0	0
521	july-september	Random	85	High dense	2021-09-07	September	12.9831	77.6078	Discarded bottle	Discarded containers		Artificial	67(4D)	N	0	1000	0	0	0	0	0	0	Absent	Absent	0	0	0	0	0	0	0	0	0	0	0	0	0	0	0	0	0	0	0
522	july-september	Random	85	High dense	2021-09-07	September	12.9828	77.6076	Discarded bottle	Discarded containers		Artificial	67(5A)	N	0	1000	0	0	0	0	0	0	Absent	Absent	0	0	0	0	0	0	0	0	0	0	0	0	0	0	0	0	0	0	0
522	july-september	Random	85	High dense	2021-09-07	September	12.9828	77.6076	Discarded Plastic Container	Discarded containers		Artificial	67(5C)	N	0	500	0	0	0	0	0	0	Absent	Absent	0	0	0	0	0	0	0	0	0	0	0	0	0	0	0	0	0	0	0
523	july-september	Random	85	High dense	2021-09-07	September	12.9835	77.6074	Discarded utensil	Discarded containers		Artificial	67(6B)	N	0	2000	0	0	0	0	0	0	Absent	Absent	0	0	0	0	0	0	0	0	0	0	0	0	0	0	0	0	0	0	0
523	july-september	Random	85	High dense	2021-09-07	September	12.9835	77.6074	Discarded Plastic Container	Discarded containers		Artificial	67(6C)	N	0	500	0	0	0	0	0	0	Absent	Absent	0	0	0	0	0	0	0	0	0	0	0	0	0	0	0	0	0	0	0
519	july-september	Random	85	High dense	2021-09-07	September	12.9836	77.6076	Aluminium sheet	Discarded containers		Artificial	67(2C)	N	0	200	0	0	0	0	0	0	Absent	Absent	0	0	0	0	0	0	0	0	0	0	0	0	0	0	0	0	0	0	0
521	july-september	Random	85	High dense	2021-09-07	September	12.9831	77.6078	Discarded shoe	Discarded containers		Artificial	67(4E)	N	0	500	0	0	0	0	0	0	Absent	Absent	0	0	0	0	0	0	0	0	0	0	0	0	0	0	0	0	0	0	0
518	july-september	Random	85	High dense	2021-09-07	September	12.9835	77.6074	Discarded Plastic Container	Discarded containers		Artificial	67(1A)	N	0	500	0	0	0	0	0	0	Absent	Absent	0	0	0	0	0	0	0	0	0	0	0	0	0	0	0	0	0	0	0
520	july-september	Random	85	High dense	2021-09-07	September	12.9832	77.6074	Polythene cover	Discarded containers		Artificial	67(3C)	N	0	150	0	0	0	0	0	0	Absent	Absent	0	0	0	0	0	0	0	0	0	0	0	0	0	0	0	0	0	0	0
518	july-september	Random	85	High dense	2021-09-07	September	12.9835	77.6074	Discarded bottle	Discarded containers		Artificial	67(1D)	N	0	700	0	0	0	0	0	0	Absent	Absent	0	0	0	0	0	0	0	0	0	0	0	0	0	0	0	0	0	0	0
521	july-september	Random	85	High dense	2021-09-07	September	12.9831	77.6078	Polythene cover	Discarded containers		Artificial	67(4C)	N	0	250	0	0	0	0	0	0	Absent	Absent	0	0	0	0	0	0	0	0	0	0	0	0	0	0	0	0	0	0	0
523	july-september	Random	85	High dense	2021-09-07	September	12.9835	77.6074	Polythene cover	Discarded containers		Artificial	67(6A)	N	0	250	0	0	0	0	0	0	Absent	Absent	0	0	0	0	0	0	0	0	0	0	0	0	0	0	0	0	0	0	0
520	july-september	Random	85	High dense	2021-09-07	September	12.9832	77.6074	Discarded tyre	Discarded tires		Artificial	67(3A)	N	0	500	0	0	0	0	0	0	Absent	Absent	0	0	0	0	0	0	0	0	0	0	0	0	0	0	0	0	0	0	0
522	july-september	Random	85	High dense	2021-09-07	September	12.9828	77.6076	Plastic drum	Storage containers		Artificial	67(5B)	N	0	20000	0	0	0	0	0	0	Absent	Absent	0	0	0	0	0	0	0	0	0	0	0	0	0	0	0	0	0	0	0
106	october-december	Index	4	Barren Land	2021-10-07	October	13.1216	77.5942	Coconut Shell	Coconut Shells		Natural	4(1E)	N	0	500	0	0	0	0	0	0	Absent	Absent	0	0	0	0	0	0	0	0	0	0	0	0	0	0	0	0	0	0	0
106	october-december	Index	4	Barren Land	2021-10-07	October	13.1216	77.5942	Polythene cover	Discarded containers		Artificial	4(1A)	N	0	150	0	0	0	0	0	0	Absent	Absent	0	0	0	0	0	0	0	0	0	0	0	0	0	0	0	0	0	0	0
106	october-december	Index	4	Barren Land	2021-10-07	October	13.1216	77.5942	Discarded Plastic Container	Discarded containers		Artificial	4(1C)	N	0	1000	0	0	0	0	0	0	Absent	Absent	0	0	0	0	0	0	0	0	0	0	0	0	0	0	0	0	0	0	0
107	october-december	Index	4	Barren Land	2021-10-07	October	13.122	77.5944	Discarded bottle	Discarded containers		Artificial	4(2B)	N	0	750	0	0	0	0	0	0	Absent	Absent	0	0	0	0	0	0	0	0	0	0	0	0	0	0	0	0	0	0	0
107	october-december	Index	4	Barren Land	2021-10-07	October	13.122	77.5944	Polythene cover	Discarded containers		Artificial	4(2D)	N	0	150	0	0	0	0	0	0	Absent	Absent	0	0	0	0	0	0	0	0	0	0	0	0	0	0	0	0	0	0	0
108	october-december	Index	4	Barren Land	2021-10-07	October	13.1223	77.5948	Discarded bottle	Discarded containers		Artificial	4(3A)	N	0	900	0	0	0	0	0	0	Absent	Absent	0	0	0	0	0	0	0	0	0	0	0	0	0	0	0	0	0	0	0
108	october-december	Index	4	Barren Land	2021-10-07	October	13.1223	77.5948	Polythene cover	Discarded containers		Artificial	4(3B)	N	0	150	0	0	0	0	0	0	Absent	Absent	0	0	0	0	0	0	0	0	0	0	0	0	0	0	0	0	0	0	0
109	october-december	Index	4	Barren Land	2021-10-07	October	13.1223	77.5953	Discarded utensil	Discarded containers		Artificial	4(4B)	N	0	750	0	0	0	0	0	0	Absent	Absent	0	0	0	0	0	0	0	0	0	0	0	0	0	0	0	0	0	0	0
109	october-december	Index	4	Barren Land	2021-10-07	October	13.1223	77.5953	Aluminium sheet	Discarded containers		Artificial	4(4D)	N	0	200	0	0	0	0	0	0	Absent	Absent	0	0	0	0	0	0	0	0	0	0	0	0	0	0	0	0	0	0	0
109	october-december	Index	4	Barren Land	2021-10-07	October	13.1223	77.5953	Discarded Plastic Container	Discarded containers		Artificial	4(4E)	N	0	500	0	0	0	0	0	0	Absent	Absent	0	0	0	0	0	0	0	0	0	0	0	0	0	0	0	0	0	0	0
110	october-december	Index	4	Barren Land	2021-10-07	October	13.1221	77.5959	Discarded bottle	Discarded containers		Artificial	4(5B)	N	0	500	0	0	0	0	0	0	Absent	Absent	0	0	0	0	0	0	0	0	0	0	0	0	0	0	0	0	0	0	0
110	october-december	Index	4	Barren Land	2021-10-07	October	13.1221	77.5959	Polythene cover	Discarded containers		Artificial	4(5C)	N	0	150	0	0	0	0	0	0	Absent	Absent	0	0	0	0	0	0	0	0	0	0	0	0	0	0	0	0	0	0	0
111	october-december	Index	4	Barren Land	2021-10-07	October	13.1218	77.5951	Discarded Plastic Container	Discarded containers		Artificial	4(6A)	N	0	500	0	0	0	0	0	0	Absent	Absent	0	0	0	0	0	0	0	0	0	0	0	0	0	0	0	0	0	0	0
111	october-december	Index	4	Barren Land	2021-10-07	October	13.1218	77.5951	Polythene cover	Discarded containers		Artificial	4(6B)	N	0	150	0	0	0	0	0	0	Absent	Absent	0	0	0	0	0	0	0	0	0	0	0	0	0	0	0	0	0	0	0
112	october-december	Index	4	Barren Land	2021-10-07	October	13.1215	77.5957	Discarded Plastic Container	Discarded containers		Artificial	4(7A)	N	0	150	0	0	0	0	0	0	Absent	Absent	0	0	0	0	0	0	0	0	0	0	0	0	0	0	0	0	0	0	0
112	october-december	Index	4	Barren Land	2021-10-07	October	13.1215	77.5957	Polythene cover	Discarded containers		Artificial	4(7B)	N	0	200	0	0	0	0	0	0	Absent	Absent	0	0	0	0	0	0	0	0	0	0	0	0	0	0	0	0	0	0	0
112	october-december	Index	4	Barren Land	2021-10-07	October	13.1215	77.5957	Aluminium sheet	Discarded containers		Artificial	4(7C)	N	0	300	0	0	0	0	0	0	Absent	Absent	0	0	0	0	0	0	0	0	0	0	0	0	0	0	0	0	0	0	0
112	october-december	Index	4	Barren Land	2021-10-07	October	13.1215	77.5957	Polythene cover	Discarded containers		Artificial	4(7D)	N	0	300	0	0	0	0	0	0	Absent	Absent	0	0	0	0	0	0	0	0	0	0	0	0	0	0	0	0	0	0	0
106	october-december	Index	4	Barren Land	2021-10-07	October	13.1216	77.5942	Aluminium sheet	Discarded containers		Artificial	4(1B)	N	0	200	0	0	0	0	0	0	Absent	Absent	0	0	0	0	0	0	0	0	0	0	0	0	0	0	0	0	0	0	0
107	october-december	Index	4	Barren Land	2021-10-07	October	13.122	77.5944	Aluminium sheet	Discarded containers		Artificial	4(2A)	N	0	250	0	0	0	0	0	0	Absent	Absent	0	0	0	0	0	0	0	0	0	0	0	0	0	0	0	0	0	0	0
107	october-december	Index	4	Barren Land	2021-10-07	October	13.122	77.5944	Discarded Plastic Container	Discarded containers		Artificial	4(2C)	N	0	500	0	0	0	0	0	0	Absent	Absent	0	0	0	0	0	0	0	0	0	0	0	0	0	0	0	0	0	0	0
108	october-december	Index	4	Barren Land	2021-10-07	October	13.1223	77.5948	Aluminium sheet	Discarded containers		Artificial	4(3C)	N	0	200	0	0	0	0	0	0	Absent	Absent	0	0	0	0	0	0	0	0	0	0	0	0	0	0	0	0	0	0	0
109	october-december	Index	4	Barren Land	2021-10-07	October	13.1223	77.5953	Polythene cover	Discarded containers		Artificial	4(4C)	N	0	150	0	0	0	0	0	0	Absent	Absent	0	0	0	0	0	0	0	0	0	0	0	0	0	0	0	0	0	0	0
110	october-december	Index	4	Barren Land	2021-10-07	October	13.1221	77.5959	Aluminium sheet	Discarded containers		Artificial	4(5D)	N	0	250	0	0	0	0	0	0	Absent	Absent	0	0	0	0	0	0	0	0	0	0	0	0	0	0	0	0	0	0	0
111	october-december	Index	4	Barren Land	2021-10-07	October	13.1218	77.5951	Aluminium sheet	Discarded containers		Artificial	4(6C)	N	0	500	0	0	0	0	0	0	Absent	Absent	0	0	0	0	0	0	0	0	0	0	0	0	0	0	0	0	0	0	0
106	october-december	Index	4	Barren Land	2021-10-07	October	13.1216	77.5942	Discarded tyre	Discarded tires		Artificial	4(1D)	N	0	500	0	0	0	0	0	0	Absent	Absent	0	0	0	0	0	0	0	0	0	0	0	0	0	0	0	0	0	0	0
109	october-december	Index	4	Barren Land	2021-10-07	October	13.1223	77.5953	Discarded tyre	Discarded tires		Artificial	4(4A)	N	0	500	0	0	0	0	0	0	Absent	Absent	0	0	0	0	0	0	0	0	0	0	0	0	0	0	0	0	0	0	0
110	october-december	Index	4	Barren Land	2021-10-07	October	13.1221	77.5959	Collection plate	Pots		Artificial	4(5A)	N	0	250	0	0	0	0	0	0	Absent	Absent	0	0	0	0	0	0	0	0	0	0	0	0	0	0	0	0	0	0	0
114	october-december	Index	5	Barren Land	2021-10-07	October	13.134	77.5878	Coconut Shell	Coconut Shells		Natural	5(2A)	N	0	500	0	0	0	0	0	0	Absent	Absent	0	0	0	0	0	0	0	0	0	0	0	0	0	0	0	0	0	0	0
116	october-december	Index	5	Barren Land	2021-10-07	October	13.1334	77.5878	Coconut Shell	Coconut Shells		Natural	5(4D)	N	0	750	0	0	0	0	0	0	Absent	Absent	0	0	0	0	0	0	0	0	0	0	0	0	0	0	0	0	0	0	0
120	october-december	Index	5	Barren Land	2021-10-07	October	13.1337	77.5888	Polythene cover	Discarded containers		Artificial	5(8B)	N	0	100	0	0	0	0	0	0	Absent	Absent	0	0	0	0	0	0	0	0	0	0	0	0	0	0	0	0	0	0	0
119	october-december	Index	5	Barren Land	2021-10-07	October	13.1341	77.5887	Discarded Plastic Container	Discarded containers		Artificial	5(7B)	N	0	500	0	0	0	0	0	0	Absent	Absent	0	0	0	0	0	0	0	0	0	0	0	0	0	0	0	0	0	0	0
119	october-december	Index	5	Barren Land	2021-10-07	October	13.1341	77.5887	Aluminium sheet	Discarded containers		Artificial	5(7C)	N	0	150	0	0	0	0	0	0	Absent	Absent	0	0	0	0	0	0	0	0	0	0	0	0	0	0	0	0	0	0	0
114	october-december	Index	5	Barren Land	2021-10-07	October	13.134	77.5878	Discarded Plastic Container	Discarded containers		Artificial	5(2C)	N	0	1000	0	0	0	0	0	0	Absent	Absent	0	0	0	0	0	0	0	0	0	0	0	0	0	0	0	0	0	0	0
117	october-december	Index	5	Barren Land	2021-10-07	October	13.1338	77.5882	Discarded bottle	Discarded containers		Artificial	5(5A)	N	0	1000	0	0	0	0	0	0	Absent	Absent	0	0	0	0	0	0	0	0	0	0	0	0	0	0	0	0	0	0	0
118	october-december	Index	5	Barren Land	2021-10-07	October	13.1342	77.5884	Discarded Plastic Container	Discarded containers		Artificial	5(6A)	N	0	500	0	0	0	0	0	0	Absent	Absent	0	0	0	0	0	0	0	0	0	0	0	0	0	0	0	0	0	0	0
113	october-december	Index	5	Barren Land	2021-10-07	October	13.1342	77.5879	Discarded Plastic Container	Discarded containers		Artificial	5(1A)	N	0	500	0	0	0	0	0	0	Absent	Absent	0	0	0	0	0	0	0	0	0	0	0	0	0	0	0	0	0	0	0
113	october-december	Index	5	Barren Land	2021-10-07	October	13.1342	77.5879	Discarded Plastic Container	Discarded containers		Artificial	5(1B)	N	0	1000	0	0	0	0	0	0	Absent	Absent	0	0	0	0	0	0	0	0	0	0	0	0	0	0	0	0	0	0	0
113	october-december	Index	5	Barren Land	2021-10-07	October	13.1342	77.5879	Polythene cover	Discarded containers		Artificial	5(1C)	N	0	150	0	0	0	0	0	0	Absent	Absent	0	0	0	0	0	0	0	0	0	0	0	0	0	0	0	0	0	0	0
113	october-december	Index	5	Barren Land	2021-10-07	October	13.1342	77.5879	Aluminium sheet	Discarded containers		Artificial	5(1D)	N	0	150	0	0	0	0	0	0	Absent	Absent	0	0	0	0	0	0	0	0	0	0	0	0	0	0	0	0	0	0	0
114	october-december	Index	5	Barren Land	2021-10-07	October	13.134	77.5878	Discarded Plastic Container	Discarded containers		Artificial	5(2B)	N	0	750	0	0	0	0	0	0	Absent	Absent	0	0	0	0	0	0	0	0	0	0	0	0	0	0	0	0	0	0	0
115	october-december	Index	5	Barren Land	2021-10-07	October	13.1336	77.5877	Discarded bottle	Discarded containers		Artificial	5(3A)	N	0	750	0	0	0	0	0	0	Absent	Absent	0	0	0	0	0	0	0	0	0	0	0	0	0	0	0	0	0	0	0
115	october-december	Index	5	Barren Land	2021-10-07	October	13.1336	77.5877	Discarded Plastic Container	Discarded containers		Artificial	5(3B)	N	0	150	0	0	0	0	0	0	Absent	Absent	0	0	0	0	0	0	0	0	0	0	0	0	0	0	0	0	0	0	0
115	october-december	Index	5	Barren Land	2021-10-07	October	13.1336	77.5877	Discarded Plastic Container	Discarded containers		Artificial	5(3D)	N	0	750	0	0	0	0	0	0	Absent	Absent	0	0	0	0	0	0	0	0	0	0	0	0	0	0	0	0	0	0	0
116	october-december	Index	5	Barren Land	2021-10-07	October	13.1334	77.5878	Aluminium sheet	Discarded containers		Artificial	5(4B)	N	0	250	0	0	0	0	0	0	Absent	Absent	0	0	0	0	0	0	0	0	0	0	0	0	0	0	0	0	0	0	0
117	october-december	Index	5	Barren Land	2021-10-07	October	13.1338	77.5882	Aluminium sheet	Discarded containers		Artificial	5(5B)	N	0	250	0	0	0	0	0	0	Absent	Absent	0	0	0	0	0	0	0	0	0	0	0	0	0	0	0	0	0	0	0
120	october-december	Index	5	Barren Land	2021-10-07	October	13.1337	77.5888	Aluminium sheet	Discarded containers		Artificial	5(8C)	N	0	200	0	0	0	0	0	0	Absent	Absent	0	0	0	0	0	0	0	0	0	0	0	0	0	0	0	0	0	0	0
120	october-december	Index	5	Barren Land	2021-10-07	October	13.1337	77.5888	Polythene cover	Discarded containers		Artificial	5(8D)	N	0	200	0	0	0	0	0	0	Absent	Absent	0	0	0	0	0	0	0	0	0	0	0	0	0	0	0	0	0	0	0
121	october-december	Index	5	Barren Land	2021-10-07	October	13.1334	77.5888	Discarded bottle	Discarded containers		Artificial	5(9A)	N	0	750	0	0	0	0	0	0	Absent	Absent	0	0	0	0	0	0	0	0	0	0	0	0	0	0	0	0	0	0	0
121	october-december	Index	5	Barren Land	2021-10-07	October	13.1334	77.5888	Polythene cover	Discarded containers		Artificial	5(9D)	N	0	200	0	0	0	0	0	0	Absent	Absent	0	0	0	0	0	0	0	0	0	0	0	0	0	0	0	0	0	0	0
119	october-december	Index	5	Barren Land	2021-10-07	October	13.1341	77.5887	Polythene cover	Discarded containers		Artificial	5(7A)	N	0	500	0	0	0	0	0	0	Absent	Absent	0	0	0	0	0	0	0	0	0	0	0	0	0	0	0	0	0	0	0
116	october-december	Index	5	Barren Land	2021-10-07	October	13.1334	77.5878	Discarded Plastic Container	Discarded containers		Artificial	5(4A)	N	0	100	0	0	0	0	0	0	Absent	Absent	0	0	0	0	0	0	0	0	0	0	0	0	0	0	0	0	0	0	0
117	october-december	Index	5	Barren Land	2021-10-07	October	13.1338	77.5882	Discarded Plastic Container	Discarded containers		Artificial	5(5C)	N	0	500	0	0	0	0	0	0	Absent	Absent	0	0	0	0	0	0	0	0	0	0	0	0	0	0	0	0	0	0	0
118	october-december	Index	5	Barren Land	2021-10-07	October	13.1342	77.5884	Discarded Plastic Container	Discarded containers		Artificial	5(6B)	N	0	250	0	0	0	0	0	0	Absent	Absent	0	0	0	0	0	0	0	0	0	0	0	0	0	0	0	0	0	0	0
121	october-december	Index	5	Barren Land	2021-10-07	October	13.1334	77.5888	Aluminium sheet	Discarded containers		Artificial	5(9C)	N	0	150	0	0	0	0	0	0	Absent	Absent	0	0	0	0	0	0	0	0	0	0	0	0	0	0	0	0	0	0	0
118	october-december	Index	5	Barren Land	2021-10-07	October	13.1342	77.5884	Polythene cover	Discarded containers		Artificial	5(6D)	N	0	750	0	0	0	0	0	0	Absent	Absent	0	0	0	0	0	0	0	0	0	0	0	0	0	0	0	0	0	0	0
116	october-december	Index	5	Barren Land	2021-10-07	October	13.1334	77.5878	Polythene cover	Discarded containers		Artificial	5(4C)	N	0	500	0	0	0	0	0	0	Absent	Absent	0	0	0	0	0	0	0	0	0	0	0	0	0	0	0	0	0	0	0
117	october-december	Index	5	Barren Land	2021-10-07	October	13.1338	77.5882	Polythene cover	Discarded containers		Artificial	5(5D)	N	0	500	0	0	0	0	0	0	Absent	Absent	0	0	0	0	0	0	0	0	0	0	0	0	0	0	0	0	0	0	0
118	october-december	Index	5	Barren Land	2021-10-07	October	13.1342	77.5884	Aluminium sheet	Discarded containers		Artificial	5(6C)	N	0	1000	0	0	0	0	0	0	Absent	Absent	0	0	0	0	0	0	0	0	0	0	0	0	0	0	0	0	0	0	0
119	october-december	Index	5	Barren Land	2021-10-07	October	13.1341	77.5887	Polythene cover	Discarded containers		Artificial	5(7D)	N	0	250	0	0	0	0	0	0	Absent	Absent	0	0	0	0	0	0	0	0	0	0	0	0	0	0	0	0	0	0	0
120	october-december	Index	5	Barren Land	2021-10-07	October	13.1337	77.5888	Discarded Plastic Container	Discarded containers		Artificial	5(8A)	N	0	500	0	0	0	0	0	0	Absent	Absent	0	0	0	0	0	0	0	0	0	0	0	0	0	0	0	0	0	0	0
114	october-december	Index	5	Barren Land	2021-10-07	October	13.134	77.5878	Discarded tyre	Discarded tires		Artificial	5(2D)	N	0	1000	0	0	0	0	0	0	Absent	Absent	0	0	0	0	0	0	0	0	0	0	0	0	0	0	0	0	0	0	0
115	october-december	Index	5	Barren Land	2021-10-07	October	13.1336	77.5877	Discarded tyre	Discarded tires		Artificial	5(3C)	N	0	500	0	0	0	0	0	0	Absent	Absent	0	0	0	0	0	0	0	0	0	0	0	0	0	0	0	0	0	0	0
121	october-december	Index	5	Barren Land	2021-10-07	October	13.1334	77.5888	Discarded tyre	Discarded tires		Artificial	5(9B)	N	0	500	0	0	0	0	0	0	Absent	Absent	0	0	0	0	0	0	0	0	0	0	0	0	0	0	0	0	0	0	0
115	feb-march	Index	6	High dense	2021-03-08	March	13.1017	77.5949	Coconut Shell	Coconut Shells		Natural	6 (4 B)	N	0	100	0	0	0	0	0	0	Absent	Absent	0	0	0	0	0	0	0	0	0	0	0	0	0	0	0	0	0	0	0
112	feb-march	Index	6	High dense	2021-03-08	March	13.1024	77.5954	Discarded Plastic Container	Discarded containers		Artificial	6 (1 C)	N	0	50 ml	0	0	0	0	0	0	Absent	Absent	0	0	0	0	0	0	0	0	0	0	0	0	0	0	0	0	0	0	0
117	feb-march	Index	6	High dense	2021-03-08	March	13.1017	77.5956	Discarded Plastic Container	Discarded containers		Artificial	6 (6 A)	N	0	10	0	0	0	0	0	0	Absent	Absent	0	0	0	0	0	0	0	0	0	0	0	0	0	0	0	0	0	0	0
112	feb-march	Index	6	High dense	2021-03-08	March	13.1024	77.5954	Discarded Plastic Container	Discarded containers		Artificial	6 (1 D)	N	0	50 ml	0	0	0	0	0	0	Absent	Absent	0	0	0	0	0	0	0	0	0	0	0	0	0	0	0	0	0	0	0
112	feb-march	Index	6	High dense	2021-03-08	March	13.1024	77.5954	Discarded tyre	Discarded tires		Artificial	6 (1 B)	N	0	1000	0	0	0	0	0	0	Absent	Absent	0	0	0	0	0	0	0	0	0	0	0	0	0	0	0	0	0	0	0
115	feb-march	Index	6	High dense	2021-03-08	March	13.1017	77.5949	Discarded tyre	Discarded tires		Artificial	6 (4 A)	N	0	1000	0	0	0	0	0	0	Absent	Absent	0	0	0	0	0	0	0	0	0	0	0	0	0	0	0	0	0	0	0
113	feb-march	Index	6	High dense	2021-03-08	March	13.1017	77.5954	Flower pot	Pots		Artificial	6 (2 A)	Y	1	5000	50	50	1.69897	30	7.3	0	Absent	Absent	0	0	0	0	0	0	0	0	0	0	0	0	0	0	0	0	0	0	0
113	feb-march	Index	6	High dense	2021-03-08	March	13.1017	77.5954	Flower pot	Pots		Artificial	6 (2 B)	Y	1	10000	100	100	2	30	7.3	0	Absent	Absent	0	0	0	0	0	0	0	0	0	0	0	0	0	0	0	0	0	0	0
115	feb-march	Index	6	High dense	2021-03-08	March	13.1017	77.5949	Syntex tank	Storage containers		Artificial	6 (4 C)	N	0	1000000	0	0	0	0	0	0	Absent	Absent	0	0	0	0	0	0	0	0	0	0	0	0	0	0	0	0	0	0	0
112	feb-march	Index	6	High dense	2021-03-08	March	13.1024	77.5954	Plastic drum	Storage containers		Artificial	6 (1 A)	Y	1	100000	100000	100000	5	29.9	7	0	Absent	Absent	0	0	0	0	0	0	0	0	0	0	0	0	0	0	0	0	0	0	0
116	feb-march	Index	6	High dense	2021-03-08	March	13.1015	77.595	Plastic drum	Storage containers		Artificial	6 (5 A)	Y	1	20000	18000	18000	4.25527	34.7	7.8	0	Absent	Absent	0	0	0	0	0	0	0	0	0	0	0	0	0	0	0	0	0	0	0
114	feb-march	Index	6	High dense	2021-03-08	March	13.1018	77.5949	Cement tank	Storage containers		Artificial	6 ( 3 A)	Y	1	25000	5000	5000	3.69897	26.8	7.1	1	Present	Aedes aegypti	19	23	42	42	0	0	0	0	0	0	0	0	0	0	0	0	0	0	0
118	feb-march	Index	11	Low dense	2021-03-08	March	13.0961	77.5997	Coconut Shell	Coconut Shells		Natural	11 (1 A)	N	0	100	0	0	0	0	0	0	Absent	Absent	0	0	0	0	0	0	0	0	0	0	0	0	0	0	0	0	0	0	0
121	feb-march	Index	11	Low dense	2021-03-08	March	13.0956	77.5995	Coconut Shell	Coconut Shells		Natural	11 (4 B)	N	0	100	0	0	0	0	0	0	Absent	Absent	0	0	0	0	0	0	0	0	0	0	0	0	0	0	0	0	0	0	0
124	feb-march	Index	11	Low dense	2021-03-08	March	13.0956	77.5993	Coconut Shell	Coconut Shells		Natural	11 (7 A)	N	0	150	0	0	0	0	0	0	Absent	Absent	0	0	0	0	0	0	0	0	0	0	0	0	0	0	0	0	0	0	0
118	feb-march	Index	11	Low dense	2021-03-08	March	13.0961	77.5997	Coconut Shell	Coconut Shells		Natural	11 (1 C)	N	0	100	0	0	0	0	0	0	Absent	Absent	0	0	0	0	0	0	0	0	0	0	0	0	0	0	0	0	0	0	0
120	feb-march	Index	11	Low dense	2021-03-08	March	13.0956	77.5997	Coconut Shell	Coconut Shells		Natural	11 (3 A)	N	0	100	0	0	0	0	0	0	Absent	Absent	0	0	0	0	0	0	0	0	0	0	0	0	0	0	0	0	0	0	0
118	feb-march	Index	11	Low dense	2021-03-08	March	13.0961	77.5997	Coconut Shell	Coconut Shells		Natural	11 (1 B)	N	0	100	0	0	0	0	0	0	Absent	Absent	0	0	0	0	0	0	0	0	0	0	0	0	0	0	0	0	0	0	0
118	feb-march	Index	11	Low dense	2021-03-08	March	13.0961	77.5997	Discarded Plastic Container	Discarded containers		Artificial	11 (1 D)	N	0	150	0	0	0	0	0	0	Absent	Absent	0	0	0	0	0	0	0	0	0	0	0	0	0	0	0	0	0	0	0
118	feb-march	Index	11	Low dense	2021-03-08	March	13.0961	77.5997	Discarded Plastic Container	Discarded containers		Artificial	11 (1 G)	N	0	50	0	0	0	0	0	0	Absent	Absent	0	0	0	0	0	0	0	0	0	0	0	0	0	0	0	0	0	0	0
119	feb-march	Index	11	Low dense	2021-03-08	March	13.0958	77.5997	Discarded Plastic Container	Discarded containers		Artificial	11 (2 A)	N	0	150	0	0	0	0	0	0	Absent	Absent	0	0	0	0	0	0	0	0	0	0	0	0	0	0	0	0	0	0	0
119	feb-march	Index	11	Low dense	2021-03-08	March	13.0958	77.5997	Discarded Plastic Container	Discarded containers		Artificial	11 (2 B)	N	0	150	0	0	0	0	0	0	Absent	Absent	0	0	0	0	0	0	0	0	0	0	0	0	0	0	0	0	0	0	0
119	feb-march	Index	11	Low dense	2021-03-08	March	13.0958	77.5997	Discarded Plastic Container	Discarded containers		Artificial	11 (2 E)	N	0	150	0	0	0	0	0	0	Absent	Absent	0	0	0	0	0	0	0	0	0	0	0	0	0	0	0	0	0	0	0
119	feb-march	Index	11	Low dense	2021-03-08	March	13.0958	77.5997	Discarded Plastic Container	Discarded containers		Artificial	11 (2 F)	N	0	150	0	0	0	0	0	0	Absent	Absent	0	0	0	0	0	0	0	0	0	0	0	0	0	0	0	0	0	0	0
118	feb-march	Index	11	Low dense	2021-03-08	March	13.0961	77.5997	Discarded Plastic Container	Discarded containers		Artificial	11 (1 F)	N	0	150	0	0	0	0	0	0	Absent	Absent	0	0	0	0	0	0	0	0	0	0	0	0	0	0	0	0	0	0	0
119	feb-march	Index	11	Low dense	2021-03-08	March	13.0958	77.5997	Discarded Plastic Container	Discarded containers		Artificial	11 (2 C)	N	0	150	0	0	0	0	0	0	Absent	Absent	0	0	0	0	0	0	0	0	0	0	0	0	0	0	0	0	0	0	0
119	feb-march	Index	11	Low dense	2021-03-08	March	13.0958	77.5997	Discarded Plastic Container	Discarded containers		Artificial	11 (2 D)	N	0	150	0	0	0	0	0	0	Absent	Absent	0	0	0	0	0	0	0	0	0	0	0	0	0	0	0	0	0	0	0
118	feb-march	Index	11	Low dense	2021-03-08	March	13.0961	77.5997	Discarded bottle	Discarded containers		Artificial	11 (1 H)	N	0	1000	0	0	0	0	0	0	Absent	Absent	0	0	0	0	0	0	0	0	0	0	0	0	0	0	0	0	0	0	0
118	feb-march	Index	11	Low dense	2021-03-08	March	13.0961	77.5997	Discarded Plastic Container	Discarded containers		Artificial	11 (1 E)	N	0	150	0	0	0	0	0	0	Absent	Absent	0	0	0	0	0	0	0	0	0	0	0	0	0	0	0	0	0	0	0
123	feb-march	Index	11	Low dense	2021-03-08	March	13.0957	77.5992	Discarded Plastic Container	Discarded containers		Artificial	11 (6 A)	Y	1	20000	20000	20000	4.30103	31.2	7.5	0	Absent	Absent	0	0	0	0	0	0	0	0	0	0	0	0	0	0	0	0	0	0	0
123	feb-march	Index	11	Low dense	2021-03-08	March	13.0957	77.5992	Discarded Plastic Container	Discarded containers		Artificial	11 (6 B)	Y	1	15000	15000	15000	4.17609	29.9	7.6	0	Absent	Absent	0	0	0	0	0	0	0	0	0	0	0	0	0	0	0	0	0	0	0
122	feb-march	Index	11	Low dense	2021-03-08	March	13.0957	77.5992	Discarded tyre	Discarded tires		Artificial	11 (5 B)	N	0	2000	0	0	0	0	0	0	Absent	Absent	0	0	0	0	0	0	0	0	0	0	0	0	0	0	0	0	0	0	0
122	feb-march	Index	11	Low dense	2021-03-08	March	13.0957	77.5992	Discarded tyre	Discarded tires		Artificial	11 (5 C)	N	0	2000	0	0	0	0	0	0	Absent	Absent	0	0	0	0	0	0	0	0	0	0	0	0	0	0	0	0	0	0	0
122	feb-march	Index	11	Low dense	2021-03-08	March	13.0957	77.5992	Discarded tyre	Discarded tires		Artificial	11 (5 F)	N	0	2000	0	0	0	0	0	0	Absent	Absent	0	0	0	0	0	0	0	0	0	0	0	0	0	0	0	0	0	0	0
122	feb-march	Index	11	Low dense	2021-03-08	March	13.0957	77.5992	Discarded tyre	Discarded tires		Artificial	11 (5 D)	N	0	2000	0	0	0	0	0	0	Absent	Absent	0	0	0	0	0	0	0	0	0	0	0	0	0	0	0	0	0	0	0
122	feb-march	Index	11	Low dense	2021-03-08	March	13.0957	77.5992	Discarded tyre	Discarded tires		Artificial	11 (5 E)	N	0	2000	0	0	0	0	0	0	Absent	Absent	0	0	0	0	0	0	0	0	0	0	0	0	0	0	0	0	0	0	0
122	feb-march	Index	11	Low dense	2021-03-08	March	13.0957	77.5992	Discarded tyre	Discarded tires		Artificial	11 (5 A)	N	0	2000	0	0	0	0	0	0	Absent	Absent	0	0	0	0	0	0	0	0	0	0	0	0	0	0	0	0	0	0	0
121	feb-march	Index	11	Low dense	2021-03-08	March	13.0956	77.5995	Collection plate	Pots		Artificial	11 (4 A)	N	0	1000	0	0	0	0	0	0	Absent	Absent	0	0	0	0	0	0	0	0	0	0	0	0	0	0	0	0	0	0	0
52	april-june	Index	13	Lake	2021-04-08	April	13.0655	77.5606	Discarded bottle	Discarded containers		Artificial	13(1A)	N	0	1000	0	0	0	0	0	0	Absent	Absent	0	0	0	0	0	0	0	0	0	0	0	0	0	0	0	0	0	0	0
52	april-june	Index	13	Lake	2021-04-08	April	13.0655	77.5606	Discarded bottle	Discarded containers		Artificial	13(1B)	N	0	1000	0	0	0	0	0	0	Absent	Absent	0	0	0	0	0	0	0	0	0	0	0	0	0	0	0	0	0	0	0
52	april-june	Index	13	Lake	2021-04-08	April	13.0655	77.5606	Polythene cover	Discarded containers		Artificial	13(1C)	N	0	250	0	0	0	0	0	0	Absent	Absent	0	0	0	0	0	0	0	0	0	0	0	0	0	0	0	0	0	0	0
52	april-june	Index	13	Lake	2021-04-08	April	13.0655	77.5606	Discarded Plastic Container	Discarded containers		Artificial	13(1D)	N	0	500	0	0	0	0	0	0	Absent	Absent	0	0	0	0	0	0	0	0	0	0	0	0	0	0	0	0	0	0	0
53	april-june	Index	13	Lake	2021-04-08	April	13.0643	77.5602	Polythene cover	Discarded containers		Artificial	13(2A)	N	0	250	0	0	0	0	0	0	Absent	Absent	0	0	0	0	0	0	0	0	0	0	0	0	0	0	0	0	0	0	0
53	april-june	Index	13	Lake	2021-04-08	April	13.0643	77.5602	Discarded Plastic Container	Discarded containers		Artificial	13(2B)	N	0	1000	0	0	0	0	0	0	Absent	Absent	0	0	0	0	0	0	0	0	0	0	0	0	0	0	0	0	0	0	0
53	april-june	Index	13	Lake	2021-04-08	April	13.0643	77.5602	Polythene cover	Discarded containers		Artificial	13(2C)	N	0	1000	0	0	0	0	0	0	Absent	Absent	0	0	0	0	0	0	0	0	0	0	0	0	0	0	0	0	0	0	0
54	april-june	Index	13	Lake	2021-04-08	April	13.0643	77.5602	Discarded Plastic Container	Discarded containers		Artificial	13(3A)	N	0	1000	0	0	0	0	0	0	Absent	Absent	0	0	0	0	0	0	0	0	0	0	0	0	0	0	0	0	0	0	0
54	april-june	Index	13	Lake	2021-04-08	April	13.0643	77.5602	Polythene cover	Discarded containers		Artificial	13(3B)	N	0	250	0	0	0	0	0	0	Absent	Absent	0	0	0	0	0	0	0	0	0	0	0	0	0	0	0	0	0	0	0
54	april-june	Index	13	Lake	2021-04-08	April	13.0643	77.5602	Discarded Plastic Container	Discarded containers		Artificial	13(3C)	N	0	500	0	0	0	0	0	0	Absent	Absent	0	0	0	0	0	0	0	0	0	0	0	0	0	0	0	0	0	0	0
55	april-june	Index	13	Lake	2021-04-08	April	13.0648	77.5599	Discarded bottle	Discarded containers		Artificial	13(4A)	N	0	1000	0	0	0	0	0	0	Absent	Absent	0	0	0	0	0	0	0	0	0	0	0	0	0	0	0	0	0	0	0
55	april-june	Index	13	Lake	2021-04-08	April	13.0648	77.5599	Discarded bottle	Discarded containers		Artificial	13(4B)	N	0	2000	0	0	0	0	0	0	Absent	Absent	0	0	0	0	0	0	0	0	0	0	0	0	0	0	0	0	0	0	0
55	april-june	Index	13	Lake	2021-04-08	April	13.0648	77.5599	Polythene cover	Discarded containers		Artificial	13(4C)	N	0	500	0	0	0	0	0	0	Absent	Absent	0	0	0	0	0	0	0	0	0	0	0	0	0	0	0	0	0	0	0
58	april-june	Index	13	Lake	2021-04-08	April	13.0645	77.5597	Polythene cover	Discarded containers		Artificial	13(7C)	N	0	450	0	0	0	0	0	0	Absent	Absent	0	0	0	0	0	0	0	0	0	0	0	0	0	0	0	0	0	0	0
58	april-june	Index	13	Lake	2021-04-08	April	13.0645	77.5597	Discarded bottle	Discarded containers		Artificial	13(7D)	N	0	1000	0	0	0	0	0	0	Absent	Absent	0	0	0	0	0	0	0	0	0	0	0	0	0	0	0	0	0	0	0
58	april-june	Index	13	Lake	2021-04-08	April	13.0645	77.5597	Discarded Plastic Container	Discarded containers		Artificial	13(7E)	N	0	250	0	0	0	0	0	0	Absent	Absent	0	0	0	0	0	0	0	0	0	0	0	0	0	0	0	0	0	0	0
58	april-june	Index	13	Lake	2021-04-08	April	13.0645	77.5597	Discarded Plastic Container	Discarded containers		Artificial	13(7B)	N	0	350	0	0	0	0	0	0	Absent	Absent	0	0	0	0	0	0	0	0	0	0	0	0	0	0	0	0	0	0	0
56	april-june	Index	13	Lake	2021-04-08	April	13.065	77.56	Plant axil	Plant axils	Colocasia	Natural	13(5B)	N	0	500	0	0	0	0	0	0	Absent	Absent	0	0	0	0	0	0	0	0	0	0	0	0	0	0	0	0	0	0	0
57	april-june	Index	13	Lake	2021-04-08	April	13.0651	77.56	Plant axil	Plant axils	Colocasia	Natural	13(6B)	N	0	500	0	0	0	0	0	0	Absent	Absent	0	0	0	0	0	0	0	0	0	0	0	0	0	0	0	0	0	0	0
57	april-june	Index	13	Lake	2021-04-08	April	13.0651	77.56	Plant axil	Plant axils	Colocasia	Natural	13(6C)	N	0	250	0	0	0	0	0	0	Absent	Absent	0	0	0	0	0	0	0	0	0	0	0	0	0	0	0	0	0	0	0
58	april-june	Index	13	Lake	2021-04-08	April	13.0645	77.5597	Plastic drum	Storage containers		Artificial	13(7A)	N	0	25000	0	0	0	0	0	0	Absent	Absent	0	0	0	0	0	0	0	0	0	0	0	0	0	0	0	0	0	0	0
56	april-june	Index	13	Lake	2021-04-08	April	13.065	77.56	Tree hole	Tree holes		Natural	13(5A)	N	0	1000	0	0	0	0	0	0	Absent	Absent	0	0	0	0	0	0	0	0	0	0	0	0	0	0	0	0	0	0	0
56	april-june	Index	13	Lake	2021-04-08	April	13.065	77.56	Tree hole	Tree holes		Natural	13(5C)	N	0	1000	0	0	0	0	0	0	Absent	Absent	0	0	0	0	0	0	0	0	0	0	0	0	0	0	0	0	0	0	0
57	april-june	Index	13	Lake	2021-04-08	April	13.0651	77.56	Tree hole	Tree holes		Natural	13(6A)	N	0	250	0	0	0	0	0	0	Absent	Absent	0	0	0	0	0	0	0	0	0	0	0	0	0	0	0	0	0	0	0
60	april-june	Index	14	Lake	2021-04-08	April	13.0668	77.5602	Discarded bottle	Discarded containers		Artificial	14(2B)	N	0	1000	0	0	0	0	0	0	Absent	Absent	0	0	0	0	0	0	0	0	0	0	0	0	0	0	0	0	0	0	0
59	april-june	Index	14	Lake	2021-04-08	April	13.0672	77.5604	Discarded bottle	Discarded containers		Artificial	14(1B)	N	0	1000	0	0	0	0	0	0	Absent	Absent	0	0	0	0	0	0	0	0	0	0	0	0	0	0	0	0	0	0	0
59	april-june	Index	14	Lake	2021-04-08	April	13.0672	77.5604	Polythene cover	Discarded containers		Artificial	14(1C)	N	0	1000	0	0	0	0	0	0	Absent	Absent	0	0	0	0	0	0	0	0	0	0	0	0	0	0	0	0	0	0	0
59	april-june	Index	14	Lake	2021-04-08	April	13.0672	77.5604	Polythene cover	Discarded containers		Artificial	14(1D)	N	0	250	0	0	0	0	0	0	Absent	Absent	0	0	0	0	0	0	0	0	0	0	0	0	0	0	0	0	0	0	0
60	april-june	Index	14	Lake	2021-04-08	April	13.0668	77.5602	Discarded bottle	Discarded containers		Artificial	14(2A)	N	0	1000	0	0	0	0	0	0	Absent	Absent	0	0	0	0	0	0	0	0	0	0	0	0	0	0	0	0	0	0	0
63	april-june	Index	14	Lake	2021-04-08	April	13.0664	77.5608	Aluminium sheet	Discarded containers		Artificial	14(5D)	N	0	1000	0	0	0	0	0	0	Absent	Absent	0	0	0	0	0	0	0	0	0	0	0	0	0	0	0	0	0	0	0
60	april-june	Index	14	Lake	2021-04-08	April	13.0668	77.5602	Polythene cover	Discarded containers		Artificial	14(2C)	N	0	450	0	0	0	0	0	0	Absent	Absent	0	0	0	0	0	0	0	0	0	0	0	0	0	0	0	0	0	0	0
60	april-june	Index	14	Lake	2021-04-08	April	13.0668	77.5602	Discarded shoe	Discarded containers		Artificial	14(2E)	N	0	250	0	0	0	0	0	0	Absent	Absent	0	0	0	0	0	0	0	0	0	0	0	0	0	0	0	0	0	0	0
63	april-june	Index	14	Lake	2021-04-08	April	13.0664	77.5608	Discarded bottle	Discarded containers		Artificial	14(5A)	N	0	1000	0	0	0	0	0	0	Absent	Absent	0	0	0	0	0	0	0	0	0	0	0	0	0	0	0	0	0	0	0
63	april-june	Index	14	Lake	2021-04-08	April	13.0664	77.5608	Polythene cover	Discarded containers		Artificial	14(5B)	N	0	500	0	0	0	0	0	0	Absent	Absent	0	0	0	0	0	0	0	0	0	0	0	0	0	0	0	0	0	0	0
63	april-june	Index	14	Lake	2021-04-08	April	13.0664	77.5608	Discarded Plastic Container	Discarded containers		Artificial	14(5C)	N	0	1000	0	0	0	0	0	0	Absent	Absent	0	0	0	0	0	0	0	0	0	0	0	0	0	0	0	0	0	0	0
62	april-june	Index	14	Lake	2021-04-08	April	13.0668	77.5609	Aluminium sheet	Discarded containers		Artificial	14(4A)	N	0	100	0	0	0	0	0	0	Absent	Absent	0	0	0	0	0	0	0	0	0	0	0	0	0	0	0	0	0	0	0
62	april-june	Index	14	Lake	2021-04-08	April	13.0668	77.5609	Polythene cover	Discarded containers		Artificial	14(4D)	N	0	450	0	0	0	0	0	0	Absent	Absent	0	0	0	0	0	0	0	0	0	0	0	0	0	0	0	0	0	0	0
59	april-june	Index	14	Lake	2021-04-08	April	13.0672	77.5604	Discarded bottle	Discarded containers		Artificial	14(1A)	N	0	500	0	0	0	0	0	0	Absent	Absent	0	0	0	0	0	0	0	0	0	0	0	0	0	0	0	0	0	0	0
66	april-june	Index	14	Lake	2021-04-08	April	13.0665	77.5606	Discarded bottle	Discarded containers		Artificial	14(8A)	N	0	1000	0	0	0	0	0	0	Absent	Absent	0	0	0	0	0	0	0	0	0	0	0	0	0	0	0	0	0	0	0
66	april-june	Index	14	Lake	2021-04-08	April	13.0665	77.5606	Discarded bottle	Discarded containers		Artificial	14(8B)	N	0	1000	0	0	0	0	0	0	Absent	Absent	0	0	0	0	0	0	0	0	0	0	0	0	0	0	0	0	0	0	0
66	april-june	Index	14	Lake	2021-04-08	April	13.0665	77.5606	Polythene cover	Discarded containers		Artificial	14(8C)	N	0	450	0	0	0	0	0	0	Absent	Absent	0	0	0	0	0	0	0	0	0	0	0	0	0	0	0	0	0	0	0
66	april-june	Index	14	Lake	2021-04-08	April	13.0665	77.5606	Discarded Plastic Container	Discarded containers		Artificial	14(8D)	N	0	250	0	0	0	0	0	0	Absent	Absent	0	0	0	0	0	0	0	0	0	0	0	0	0	0	0	0	0	0	0
61	april-june	Index	14	Lake	2021-04-08	April	13.0666	77.5603	Grinding stone	Grinding stones		Artificial	14(3B)	Y	1	500	500	500	2.69897	27.7	7.2	1	Present	Armigeres subalbatus	1	1	2	0	0	0	0	0	0	0	0	0	0	0	0	0	0	0	2
64	april-june	Index	14	Lake	2021-04-08	April	13.0662	77.5609	Stagnant water	Stagnant water		Artificial	14(6A)	Y	1	NA	50000	50000	4.69897	36.5	8	0	Absent	Absent	0	0	0	0	0	0	0	0	0	0	0	0	0	0	0	0	0	0	0
64	april-june	Index	14	Lake	2021-04-08	April	13.0662	77.5609	Stagnant water	Stagnant water		Artificial	14(6B)	Y	1	NA	100000	100000	5	36.2	8.2	0	Absent	Absent	0	0	0	0	0	0	0	0	0	0	0	0	0	0	0	0	0	0	0
65	april-june	Index	14	Lake	2021-04-08	April	13.0662	77.5609	Stagnant water	Stagnant water		Artificial	14(7A)	Y	1	NA	50000	50000	4.69897	33.4	8.1	0	Absent	Absent	0	0	0	0	0	0	0	0	0	0	0	0	0	0	0	0	0	0	0
65	april-june	Index	14	Lake	2021-04-08	April	13.0662	77.5609	Stagnant water	Stagnant water		Artificial	14(7B)	Y	1	NA	50000	50000	4.69897	32.1	8	0	Absent	Absent	0	0	0	0	0	0	0	0	0	0	0	0	0	0	0	0	0	0	0
60	april-june	Index	14	Lake	2021-04-08	April	13.0668	77.5602	Plastic drum	Storage containers		Artificial	14(2D)	N	0	100000	0	0	0	0	0	0	Absent	Absent	0	0	0	0	0	0	0	0	0	0	0	0	0	0	0	0	0	0	0
62	april-june	Index	14	Lake	2021-04-08	April	13.0668	77.5609	Plastic drum	Storage containers		Artificial	14(4B)	N	0	25000	0	0	0	0	0	0	Absent	Absent	0	0	0	0	0	0	0	0	0	0	0	0	0	0	0	0	0	0	0
62	april-june	Index	14	Lake	2021-04-08	April	13.0668	77.5609	Plastic drum	Storage containers		Artificial	14(4C)	N	0	20000	0	0	0	0	0	0	Absent	Absent	0	0	0	0	0	0	0	0	0	0	0	0	0	0	0	0	0	0	0
61	april-june	Index	14	Lake	2021-04-08	April	13.0666	77.5603	Plastic drum	Storage containers		Artificial	14(3C)	Y	1	200000	100000	100000	5	28.8	8.3	0	Absent	Absent	0	0	0	0	0	0	0	0	0	0	0	0	0	0	0	0	0	0	0
61	april-june	Index	14	Lake	2021-04-08	April	13.0666	77.5603	Plastic drum	Storage containers		Artificial	14(3A)	Y	1	200000	25000	25000	4.39794	30.7	7.2	0	Absent	Absent	0	0	0	0	0	0	0	0	0	0	0	0	0	0	0	0	0	0	0
66	april-june	Random	50	Barren Land	2021-04-08	April	13.0848	77.6191	Coconut Shell	Coconut Shells		Natural	50(4D)	N	0	150	0	0	0	0	0	0	Absent	Absent	0	0	0	0	0	0	0	0	0	0	0	0	0	0	0	0	0	0	0
66	april-june	Random	50	Barren Land	2021-04-08	April	13.0848	77.6191	Coconut Shell	Coconut Shells		Natural	50(4E)	N	0	150	0	0	0	0	0	0	Absent	Absent	0	0	0	0	0	0	0	0	0	0	0	0	0	0	0	0	0	0	0
63	april-june	Random	50	Barren Land	2021-04-08	April	13.0842	77.6182	Polythene cover	Discarded containers		Artificial	50(1A)	N	0	500	0	0	0	0	0	0	Absent	Absent	0	0	0	0	0	0	0	0	0	0	0	0	0	0	0	0	0	0	0
66	april-june	Random	50	Barren Land	2021-04-08	April	13.0848	77.6191	Polythene cover	Discarded containers		Artificial	50(4A)	N	0	500	0	0	0	0	0	0	Absent	Absent	0	0	0	0	0	0	0	0	0	0	0	0	0	0	0	0	0	0	0
68	april-june	Random	50	Barren Land	2021-04-08	April	13.0848	77.6186	Aluminium sheet	Discarded containers		Artificial	50(6E)	N	0	1000	0	0	0	0	0	0	Absent	Absent	0	0	0	0	0	0	0	0	0	0	0	0	0	0	0	0	0	0	0
63	april-june	Random	50	Barren Land	2021-04-08	April	13.0842	77.6182	Discarded Plastic Container	Discarded containers		Artificial	50(1C)	N	0	500	0	0	0	0	0	0	Absent	Absent	0	0	0	0	0	0	0	0	0	0	0	0	0	0	0	0	0	0	0
63	april-june	Random	50	Barren Land	2021-04-08	April	13.0842	77.6182	Polythene cover	Discarded containers		Artificial	50(1D)	N	0	1000	0	0	0	0	0	0	Absent	Absent	0	0	0	0	0	0	0	0	0	0	0	0	0	0	0	0	0	0	0
64	april-june	Random	50	Barren Land	2021-04-08	April	13.0843	77.6185	Discarded Plastic Container	Discarded containers		Artificial	50(2C)	N	0	500	0	0	0	0	0	0	Absent	Absent	0	0	0	0	0	0	0	0	0	0	0	0	0	0	0	0	0	0	0
65	april-june	Random	50	Barren Land	2021-04-08	April	13.0845	77.6189	Polythene cover	Discarded containers		Artificial	50(3A)	N	0	500	0	0	0	0	0	0	Absent	Absent	0	0	0	0	0	0	0	0	0	0	0	0	0	0	0	0	0	0	0
65	april-june	Random	50	Barren Land	2021-04-08	April	13.0845	77.6189	Polythene cover	Discarded containers		Artificial	50(3B)	N	0	250	0	0	0	0	0	0	Absent	Absent	0	0	0	0	0	0	0	0	0	0	0	0	0	0	0	0	0	0	0
65	april-june	Random	50	Barren Land	2021-04-08	April	13.0845	77.6189	Aluminium sheet	Discarded containers		Artificial	50(3D)	N	0	1000	0	0	0	0	0	0	Absent	Absent	0	0	0	0	0	0	0	0	0	0	0	0	0	0	0	0	0	0	0
66	april-june	Random	50	Barren Land	2021-04-08	April	13.0848	77.6191	Polythene cover	Discarded containers		Artificial	50(4B)	N	0	1000	0	0	0	0	0	0	Absent	Absent	0	0	0	0	0	0	0	0	0	0	0	0	0	0	0	0	0	0	0
66	april-june	Random	50	Barren Land	2021-04-08	April	13.0848	77.6191	Discarded Plastic Container	Discarded containers		Artificial	50(4C)	N	0	3000	0	0	0	0	0	0	Absent	Absent	0	0	0	0	0	0	0	0	0	0	0	0	0	0	0	0	0	0	0
67	april-june	Random	50	Barren Land	2021-04-08	April	13.0849	77.6188	Discarded shoe	Discarded containers		Artificial	50(5A)	N	0	500	0	0	0	0	0	0	Absent	Absent	0	0	0	0	0	0	0	0	0	0	0	0	0	0	0	0	0	0	0
67	april-june	Random	50	Barren Land	2021-04-08	April	13.0849	77.6188	Polythene cover	Discarded containers		Artificial	50(5D)	N	0	250	0	0	0	0	0	0	Absent	Absent	0	0	0	0	0	0	0	0	0	0	0	0	0	0	0	0	0	0	0
68	april-june	Random	50	Barren Land	2021-04-08	April	13.0848	77.6186	Polythene cover	Discarded containers		Artificial	50(6A)	N	0	500	0	0	0	0	0	0	Absent	Absent	0	0	0	0	0	0	0	0	0	0	0	0	0	0	0	0	0	0	0
68	april-june	Random	50	Barren Land	2021-04-08	April	13.0848	77.6186	Discarded bottle	Discarded containers		Artificial	50(6C)	N	0	1000	0	0	0	0	0	0	Absent	Absent	0	0	0	0	0	0	0	0	0	0	0	0	0	0	0	0	0	0	0
68	april-june	Random	50	Barren Land	2021-04-08	April	13.0848	77.6186	Discarded shoe	Discarded containers		Artificial	50(6D)	N	0	500	0	0	0	0	0	0	Absent	Absent	0	0	0	0	0	0	0	0	0	0	0	0	0	0	0	0	0	0	0
69	april-june	Random	50	Barren Land	2021-04-08	April	13.0848	77.6182	Discarded Plastic Container	Discarded containers		Artificial	50(7B)	N	0	150	0	0	0	0	0	0	Absent	Absent	0	0	0	0	0	0	0	0	0	0	0	0	0	0	0	0	0	0	0
67	april-june	Random	50	Barren Land	2021-04-08	April	13.0849	77.6188	Aluminium sheet	Discarded containers		Artificial	50(5B)	N	0	500	0	0	0	0	0	0	Absent	Absent	0	0	0	0	0	0	0	0	0	0	0	0	0	0	0	0	0	0	0
67	april-june	Random	50	Barren Land	2021-04-08	April	13.0849	77.6188	Discarded Plastic Container	Discarded containers		Artificial	50(5E)	N	0	1000	0	0	0	0	0	0	Absent	Absent	0	0	0	0	0	0	0	0	0	0	0	0	0	0	0	0	0	0	0
69	april-june	Random	50	Barren Land	2021-04-08	April	13.0848	77.6182	Discarded Plastic Container	Discarded containers		Artificial	50(7C)	N	0	150	0	0	0	0	0	0	Absent	Absent	0	0	0	0	0	0	0	0	0	0	0	0	0	0	0	0	0	0	0
65	april-june	Random	50	Barren Land	2021-04-08	April	13.0845	77.6189	Discarded Plastic Container	Discarded containers		Artificial	50(3C)	N	0	5000	0	0	0	0	0	0	Absent	Absent	0	0	0	0	0	0	0	0	0	0	0	0	0	0	0	0	0	0	0
68	april-june	Random	50	Barren Land	2021-04-08	April	13.0848	77.6186	Polythene cover	Discarded containers		Artificial	50(6B)	N	0	500	0	0	0	0	0	0	Absent	Absent	0	0	0	0	0	0	0	0	0	0	0	0	0	0	0	0	0	0	0
63	april-june	Random	50	Barren Land	2021-04-08	April	13.0842	77.6182	Polythene cover	Discarded containers		Artificial	50(1B)	N	0	250	0	0	0	0	0	0	Absent	Absent	0	0	0	0	0	0	0	0	0	0	0	0	0	0	0	0	0	0	0
67	april-june	Random	50	Barren Land	2021-04-08	April	13.0849	77.6188	Polythene cover	Discarded containers		Artificial	50(5C)	N	0	500	0	0	0	0	0	0	Absent	Absent	0	0	0	0	0	0	0	0	0	0	0	0	0	0	0	0	0	0	0
69	april-june	Random	50	Barren Land	2021-04-08	April	13.0848	77.6182	Discarded Plastic Container	Discarded containers		Artificial	50(7A)	N	0	150	0	0	0	0	0	0	Absent	Absent	0	0	0	0	0	0	0	0	0	0	0	0	0	0	0	0	0	0	0
69	april-june	Random	50	Barren Land	2021-04-08	April	13.0848	77.6182	Polythene cover	Discarded containers		Artificial	50(7D)	N	0	250	0	0	0	0	0	0	Absent	Absent	0	0	0	0	0	0	0	0	0	0	0	0	0	0	0	0	0	0	0
64	april-june	Random	50	Barren Land	2021-04-08	April	13.0843	77.6185	Discarded tyre	Discarded tires		Artificial	50(2A)	N	0	5000	0	0	0	0	0	0	Absent	Absent	0	0	0	0	0	0	0	0	0	0	0	0	0	0	0	0	0	0	0
64	april-june	Random	50	Barren Land	2021-04-08	April	13.0843	77.6185	Discarded tyre	Discarded tires		Artificial	50(2B)	N	0	5000	0	0	0	0	0	0	Absent	Absent	0	0	0	0	0	0	0	0	0	0	0	0	0	0	0	0	0	0	0
55	april-june	Random	51	High dense	2021-04-08	April	13.1204	77.6161	Coconut Shell	Coconut Shells		Natural	51(2H)	N	0	100	0	0	0	0	0	0	Absent	Absent	0	0	0	0	0	0	0	0	0	0	0	0	0	0	0	0	0	0	0
56	april-june	Random	51	High dense	2021-04-08	April	13.1204	77.6163	Coconut Shell	Coconut Shells		Natural	51(3A)	N	0	100	0	0	0	0	0	0	Absent	Absent	0	0	0	0	0	0	0	0	0	0	0	0	0	0	0	0	0	0	0
58	april-june	Random	51	High dense	2021-04-08	April	13.1207	77.6161	Coconut Shell	Coconut Shells		Natural	51(5A)	N	0	100	0	0	0	0	0	0	Absent	Absent	0	0	0	0	0	0	0	0	0	0	0	0	0	0	0	0	0	0	0
57	april-june	Random	51	High dense	2021-04-08	April	13.1203	77.6161	Coconut Shell	Coconut Shells		Natural	51(4F)	N	0	100	0	0	0	0	0	0	Absent	Absent	0	0	0	0	0	0	0	0	0	0	0	0	0	0	0	0	0	0	0
58	april-june	Random	51	High dense	2021-04-08	April	13.1207	77.6161	Coconut Shell	Coconut Shells		Natural	51(5B)	N	0	100	0	0	0	0	0	0	Absent	Absent	0	0	0	0	0	0	0	0	0	0	0	0	0	0	0	0	0	0	0
58	april-june	Random	51	High dense	2021-04-08	April	13.1207	77.6161	Coconut Shell	Coconut Shells		Natural	51(5D)	N	0	100	0	0	0	0	0	0	Absent	Absent	0	0	0	0	0	0	0	0	0	0	0	0	0	0	0	0	0	0	0
58	april-june	Random	51	High dense	2021-04-08	April	13.1207	77.6161	Polythene cover	Discarded containers		Artificial	51(5F)	N	0	500	0	0	0	0	0	0	Absent	Absent	0	0	0	0	0	0	0	0	0	0	0	0	0	0	0	0	0	0	0
59	april-june	Random	51	High dense	2021-04-08	April	13.121	77.6156	Discarded bottle	Discarded containers		Artificial	51(6B)	N	0	500	0	0	0	0	0	0	Absent	Absent	0	0	0	0	0	0	0	0	0	0	0	0	0	0	0	0	0	0	0
60	april-june	Random	51	High dense	2021-04-08	April	13.1206	77.6156	Polythene cover	Discarded containers		Artificial	51(7B)	N	0	500	0	0	0	0	0	0	Absent	Absent	0	0	0	0	0	0	0	0	0	0	0	0	0	0	0	0	0	0	0
61	april-june	Random	51	High dense	2021-04-08	April	13.1206	77.6156	Discarded Plastic Container	Discarded containers		Artificial	51(8A)	N	0	250	0	0	0	0	0	0	Absent	Absent	0	0	0	0	0	0	0	0	0	0	0	0	0	0	0	0	0	0	0
54	april-june	Random	51	High dense	2021-04-08	April	13.1204	77.616	Polythene cover	Discarded containers		Artificial	51(1D)	N	0	500	0	0	0	0	0	0	Absent	Absent	0	0	0	0	0	0	0	0	0	0	0	0	0	0	0	0	0	0	0
56	april-june	Random	51	High dense	2021-04-08	April	13.1204	77.6163	Polythene cover	Discarded containers		Artificial	51(3B)	N	0	500	0	0	0	0	0	0	Absent	Absent	0	0	0	0	0	0	0	0	0	0	0	0	0	0	0	0	0	0	0
54	april-june	Random	51	High dense	2021-04-08	April	13.1204	77.616	Discarded Plastic Container	Discarded containers		Artificial	51(1A)	N	0	50	0	0	0	0	0	0	Absent	Absent	0	0	0	0	0	0	0	0	0	0	0	0	0	0	0	0	0	0	0
54	april-june	Random	51	High dense	2021-04-08	April	13.1204	77.616	Polythene cover	Discarded containers		Artificial	51(1F)	N	0	500	0	0	0	0	0	0	Absent	Absent	0	0	0	0	0	0	0	0	0	0	0	0	0	0	0	0	0	0	0
55	april-june	Random	51	High dense	2021-04-08	April	13.1204	77.6161	Discarded Plastic Container	Discarded containers		Artificial	51(2C)	N	0	250	0	0	0	0	0	0	Absent	Absent	0	0	0	0	0	0	0	0	0	0	0	0	0	0	0	0	0	0	0
56	april-june	Random	51	High dense	2021-04-08	April	13.1204	77.6163	Polythene cover	Discarded containers		Artificial	51(3C)	N	0	500	0	0	0	0	0	0	Absent	Absent	0	0	0	0	0	0	0	0	0	0	0	0	0	0	0	0	0	0	0
56	april-june	Random	51	High dense	2021-04-08	April	13.1204	77.6163	Polythene cover	Discarded containers		Artificial	51(3D)	N	0	500	0	0	0	0	0	0	Absent	Absent	0	0	0	0	0	0	0	0	0	0	0	0	0	0	0	0	0	0	0
56	april-june	Random	51	High dense	2021-04-08	April	13.1204	77.6163	Discarded bottle	Discarded containers		Artificial	51(3F)	N	0	250	0	0	0	0	0	0	Absent	Absent	0	0	0	0	0	0	0	0	0	0	0	0	0	0	0	0	0	0	0
57	april-june	Random	51	High dense	2021-04-08	April	13.1203	77.6161	Polythene cover	Discarded containers		Artificial	51(4C)	N	0	500	0	0	0	0	0	0	Absent	Absent	0	0	0	0	0	0	0	0	0	0	0	0	0	0	0	0	0	0	0
57	april-june	Random	51	High dense	2021-04-08	April	13.1203	77.6161	Polythene cover	Discarded containers		Artificial	51(4D)	N	0	500	0	0	0	0	0	0	Absent	Absent	0	0	0	0	0	0	0	0	0	0	0	0	0	0	0	0	0	0	0
57	april-june	Random	51	High dense	2021-04-08	April	13.1203	77.6161	Discarded Plastic Container	Discarded containers		Artificial	51(4G)	N	0	50	0	0	0	0	0	0	Absent	Absent	0	0	0	0	0	0	0	0	0	0	0	0	0	0	0	0	0	0	0
58	april-june	Random	51	High dense	2021-04-08	April	13.1207	77.6161	Polythene cover	Discarded containers		Artificial	51(5E)	N	0	500	0	0	0	0	0	0	Absent	Absent	0	0	0	0	0	0	0	0	0	0	0	0	0	0	0	0	0	0	0
58	april-june	Random	51	High dense	2021-04-08	April	13.1207	77.6161	Polythene cover	Discarded containers		Artificial	51(5G)	N	0	500	0	0	0	0	0	0	Absent	Absent	0	0	0	0	0	0	0	0	0	0	0	0	0	0	0	0	0	0	0
59	april-june	Random	51	High dense	2021-04-08	April	13.121	77.6156	Discarded Plastic Container	Discarded containers		Artificial	51(6A)	N	0	500	0	0	0	0	0	0	Absent	Absent	0	0	0	0	0	0	0	0	0	0	0	0	0	0	0	0	0	0	0
59	april-june	Random	51	High dense	2021-04-08	April	13.121	77.6156	Discarded bottle	Discarded containers		Artificial	51(6C)	N	0	500	0	0	0	0	0	0	Absent	Absent	0	0	0	0	0	0	0	0	0	0	0	0	0	0	0	0	0	0	0
60	april-june	Random	51	High dense	2021-04-08	April	13.1206	77.6156	Discarded bottle	Discarded containers		Artificial	51(7A)	N	0	150	0	0	0	0	0	0	Absent	Absent	0	0	0	0	0	0	0	0	0	0	0	0	0	0	0	0	0	0	0
62	april-june	Random	51	High dense	2021-04-08	April	13.12	77.616	Discarded Plastic Container	Discarded containers		Artificial	51(9A)	N	0	50	0	0	0	0	0	0	Absent	Absent	0	0	0	0	0	0	0	0	0	0	0	0	0	0	0	0	0	0	0
62	april-june	Random	51	High dense	2021-04-08	April	13.12	77.616	Discarded bottle	Discarded containers		Artificial	51(9B)	N	0	250	0	0	0	0	0	0	Absent	Absent	0	0	0	0	0	0	0	0	0	0	0	0	0	0	0	0	0	0	0
62	april-june	Random	51	High dense	2021-04-08	April	13.12	77.616	Discarded shoe	Discarded containers		Artificial	51(9C)	N	0	500	0	0	0	0	0	0	Absent	Absent	0	0	0	0	0	0	0	0	0	0	0	0	0	0	0	0	0	0	0
62	april-june	Random	51	High dense	2021-04-08	April	13.12	77.616	Discarded bottle	Discarded containers		Artificial	51(9D)	N	0	1000	0	0	0	0	0	0	Absent	Absent	0	0	0	0	0	0	0	0	0	0	0	0	0	0	0	0	0	0	0
62	april-june	Random	51	High dense	2021-04-08	April	13.12	77.616	Polythene cover	Discarded containers		Artificial	51(9E)	N	0	500	0	0	0	0	0	0	Absent	Absent	0	0	0	0	0	0	0	0	0	0	0	0	0	0	0	0	0	0	0
54	april-june	Random	51	High dense	2021-04-08	April	13.1204	77.616	Discarded Plastic Container	Discarded containers		Artificial	51(1B)	N	0	50	0	0	0	0	0	0	Absent	Absent	0	0	0	0	0	0	0	0	0	0	0	0	0	0	0	0	0	0	0
55	april-june	Random	51	High dense	2021-04-08	April	13.1204	77.6161	Discarded bottle	Discarded containers		Artificial	51(2A)	N	0	250	0	0	0	0	0	0	Absent	Absent	0	0	0	0	0	0	0	0	0	0	0	0	0	0	0	0	0	0	0
55	april-june	Random	51	High dense	2021-04-08	April	13.1204	77.6161	Aluminium sheet	Discarded containers		Artificial	51(2G)	N	0	500	0	0	0	0	0	0	Absent	Absent	0	0	0	0	0	0	0	0	0	0	0	0	0	0	0	0	0	0	0
56	april-june	Random	51	High dense	2021-04-08	April	13.1204	77.6163	Aluminium sheet	Discarded containers		Artificial	51(3E)	N	0	500	0	0	0	0	0	0	Absent	Absent	0	0	0	0	0	0	0	0	0	0	0	0	0	0	0	0	0	0	0
60	april-june	Random	51	High dense	2021-04-08	April	13.1206	77.6156	Discarded Plastic Container	Discarded containers		Artificial	51(7C)	N	0	500	0	0	0	0	0	0	Absent	Absent	0	0	0	0	0	0	0	0	0	0	0	0	0	0	0	0	0	0	0
57	april-june	Random	51	High dense	2021-04-08	April	13.1203	77.6161	Discarded Plastic Container	Discarded containers		Artificial	51(4E)	N	0	500	0	0	0	0	0	0	Absent	Absent	0	0	0	0	0	0	0	0	0	0	0	0	0	0	0	0	0	0	0
58	april-june	Random	51	High dense	2021-04-08	April	13.1207	77.6161	Discarded bottle	Discarded containers		Artificial	51(5C)	N	0	5000	0	0	0	0	0	0	Absent	Absent	0	0	0	0	0	0	0	0	0	0	0	0	0	0	0	0	0	0	0
55	april-june	Random	51	High dense	2021-04-08	April	13.1204	77.6161	Aluminium sheet	Discarded containers		Artificial	51(2B)	N	0	500	0	0	0	0	0	0	Absent	Absent	0	0	0	0	0	0	0	0	0	0	0	0	0	0	0	0	0	0	0
54	april-june	Random	51	High dense	2021-04-08	April	13.1204	77.616	Discarded Plastic Container	Discarded containers		Artificial	51(1C)	N	0	50	0	0	0	0	0	0	Absent	Absent	0	0	0	0	0	0	0	0	0	0	0	0	0	0	0	0	0	0	0
54	april-june	Random	51	High dense	2021-04-08	April	13.1204	77.616	Polythene cover	Discarded containers		Artificial	51(1E)	N	0	500	0	0	0	0	0	0	Absent	Absent	0	0	0	0	0	0	0	0	0	0	0	0	0	0	0	0	0	0	0
61	april-june	Random	51	High dense	2021-04-08	April	13.1206	77.6156	Discarded Plastic Container	Discarded containers		Artificial	51(8C)	N	0	10000	0	0	0	0	0	0	Absent	Absent	0	0	0	0	0	0	0	0	0	0	0	0	0	0	0	0	0	0	0
57	april-june	Random	51	High dense	2021-04-08	April	13.1203	77.6161	Flower pot	Pots		Artificial	51(4A)	N	0	10000	0	0	0	0	0	0	Absent	Absent	0	0	0	0	0	0	0	0	0	0	0	0	0	0	0	0	0	0	0
55	april-june	Random	51	High dense	2021-04-08	April	13.1204	77.6161	Ceramic pot	Pots		Artificial	51(2E)	N	0	2000	0	0	0	0	0	0	Absent	Absent	0	0	0	0	0	0	0	0	0	0	0	0	0	0	0	0	0	0	0
55	april-june	Random	51	High dense	2021-04-08	April	13.1204	77.6161	Ceramic pot	Pots		Artificial	51(2F)	N	0	2000	0	0	0	0	0	0	Absent	Absent	0	0	0	0	0	0	0	0	0	0	0	0	0	0	0	0	0	0	0
57	april-june	Random	51	High dense	2021-04-08	April	13.1203	77.6161	Ceramic pot	Pots		Artificial	51(4B)	N	0	10000	0	0	0	0	0	0	Absent	Absent	0	0	0	0	0	0	0	0	0	0	0	0	0	0	0	0	0	0	0
55	april-june	Random	51	High dense	2021-04-08	April	13.1204	77.6161	Ceramic pot	Pots		Artificial	51(2D)	N	0	2000	0	0	0	0	0	0	Absent	Absent	0	0	0	0	0	0	0	0	0	0	0	0	0	0	0	0	0	0	0
61	april-june	Random	51	High dense	2021-04-08	April	13.1206	77.6156	Plastic drum	Storage containers		Artificial	51(8B)	Y	1	200000	50000	50000	4.69897	30.1	8.4	0	Absent	Absent	0	0	0	0	0	0	0	0	0	0	0	0	0	0	0	0	0	0	0
461	april-june	Random	120	Plantation	2021-06-08	June	12.9399	77.7248	Coconut Shell	Coconut Shells		Natural	62(1A)	N	0	150	0	0	0	0	0	0	Absent	Absent	0	0	0	0	0	0	0	0	0	0	0	0	0	0	0	0	0	0	0
461	april-june	Random	120	Plantation	2021-06-08	June	12.9399	77.7248	Coconut Shell	Coconut Shells		Natural	62(1B)	N	0	150	0	0	0	0	0	0	Absent	Absent	0	0	0	0	0	0	0	0	0	0	0	0	0	0	0	0	0	0	0
461	april-june	Random	120	Plantation	2021-06-08	June	12.9399	77.7248	Coconut spathe	Coconut Shells		Natural	62(1C)	N	0	250	0	0	0	0	0	0	Absent	Absent	0	0	0	0	0	0	0	0	0	0	0	0	0	0	0	0	0	0	0
461	april-june	Random	120	Plantation	2021-06-08	June	12.9399	77.7248	Coconut Shell	Coconut Shells		Natural	62(1D)	N	0	150	0	0	0	0	0	0	Absent	Absent	0	0	0	0	0	0	0	0	0	0	0	0	0	0	0	0	0	0	0
464	april-june	Random	120	Plantation	2021-06-08	June	12.9401	77.725	Coconut Shell	Coconut Shells		Natural	62(4B)	N	0	150	0	0	0	0	0	0	Absent	Absent	0	0	0	0	0	0	0	0	0	0	0	0	0	0	0	0	0	0	0
466	april-june	Random	120	Plantation	2021-06-08	June	12.9399	77.7245	Coconut Shell	Coconut Shells		Natural	62(6D)	N	0	150	0	0	0	0	0	0	Absent	Absent	0	0	0	0	0	0	0	0	0	0	0	0	0	0	0	0	0	0	0
464	april-june	Random	120	Plantation	2021-06-08	June	12.9401	77.725	Coconut Shell	Coconut Shells		Natural	62(4A)	Y	1	150	150	150	2.17609	31.9	6.8	0	Absent	Absent	0	0	0	0	0	0	0	0	0	0	0	0	0	0	0	0	0	0	0
462	april-june	Random	120	Plantation	2021-06-08	June	12.94	77.7248	Polythene cover	Discarded containers		Artificial	62(2B)	N	0	500	0	0	0	0	0	0	Absent	Absent	0	0	0	0	0	0	0	0	0	0	0	0	0	0	0	0	0	0	0
462	april-june	Random	120	Plantation	2021-06-08	June	12.94	77.7248	Polythene cover	Discarded containers		Artificial	62(2C)	N	0	500	0	0	0	0	0	0	Absent	Absent	0	0	0	0	0	0	0	0	0	0	0	0	0	0	0	0	0	0	0
462	april-june	Random	120	Plantation	2021-06-08	June	12.94	77.7248	Polythene cover	Discarded containers		Artificial	62(2D)	N	0	250	0	0	0	0	0	0	Absent	Absent	0	0	0	0	0	0	0	0	0	0	0	0	0	0	0	0	0	0	0
463	april-june	Random	120	Plantation	2021-06-08	June	12.9401	77.7249	Discarded Plastic Container	Discarded containers		Artificial	62(3A)	N	0	500	0	0	0	0	0	0	Absent	Absent	0	0	0	0	0	0	0	0	0	0	0	0	0	0	0	0	0	0	0
463	april-june	Random	120	Plantation	2021-06-08	June	12.9401	77.7249	Polythene cover	Discarded containers		Artificial	62(3B)	N	0	150	0	0	0	0	0	0	Absent	Absent	0	0	0	0	0	0	0	0	0	0	0	0	0	0	0	0	0	0	0
463	april-june	Random	120	Plantation	2021-06-08	June	12.9401	77.7249	Discarded Plastic Container	Discarded containers		Artificial	62(3C)	N	0	150	0	0	0	0	0	0	Absent	Absent	0	0	0	0	0	0	0	0	0	0	0	0	0	0	0	0	0	0	0
465	april-june	Random	120	Plantation	2021-06-08	June	12.9401	77.7247	Polythene cover	Discarded containers		Artificial	62(5A)	N	0	150	0	0	0	0	0	0	Absent	Absent	0	0	0	0	0	0	0	0	0	0	0	0	0	0	0	0	0	0	0
465	april-june	Random	120	Plantation	2021-06-08	June	12.9401	77.7247	Polythene cover	Discarded containers		Artificial	62(5B)	N	0	150	0	0	0	0	0	0	Absent	Absent	0	0	0	0	0	0	0	0	0	0	0	0	0	0	0	0	0	0	0
465	april-june	Random	120	Plantation	2021-06-08	June	12.9401	77.7247	Discarded Plastic Container	Discarded containers		Artificial	62(5C)	N	0	650	0	0	0	0	0	0	Absent	Absent	0	0	0	0	0	0	0	0	0	0	0	0	0	0	0	0	0	0	0
466	april-june	Random	120	Plantation	2021-06-08	June	12.9399	77.7245	Discarded Plastic Container	Discarded containers		Artificial	62(6A)	N	0	150	0	0	0	0	0	0	Absent	Absent	0	0	0	0	0	0	0	0	0	0	0	0	0	0	0	0	0	0	0
466	april-june	Random	120	Plantation	2021-06-08	June	12.9399	77.7245	Polythene cover	Discarded containers		Artificial	62(6B)	N	0	250	0	0	0	0	0	0	Absent	Absent	0	0	0	0	0	0	0	0	0	0	0	0	0	0	0	0	0	0	0
466	april-june	Random	120	Plantation	2021-06-08	June	12.9399	77.7245	Polythene cover	Discarded containers		Artificial	62(6C)	N	0	150	0	0	0	0	0	0	Absent	Absent	0	0	0	0	0	0	0	0	0	0	0	0	0	0	0	0	0	0	0
464	april-june	Random	120	Plantation	2021-06-08	June	12.9401	77.725	Flower pot	Pots		Artificial	62(4C)	N	0	1000	0	0	0	0	0	0	Absent	Absent	0	0	0	0	0	0	0	0	0	0	0	0	0	0	0	0	0	0	0
464	april-june	Random	120	Plantation	2021-06-08	June	12.9401	77.725	Flower pot	Pots		Artificial	62(4D)	N	0	1000	0	0	0	0	0	0	Absent	Absent	0	0	0	0	0	0	0	0	0	0	0	0	0	0	0	0	0	0	0
462	april-june	Random	120	Plantation	2021-06-08	June	12.94	77.7248	Cement tank	Storage containers		Artificial	62(2A)	N	0	100000	0	0	0	0	0	0	Absent	Absent	0	0	0	0	0	0	0	0	0	0	0	0	0	0	0	0	0	0	0
57	july-september	Index	2	Lake	2021-07-08	July	13.1143	77.6001	Coconut Shell	Coconut Shells		Natural	2(5B)	N	0	150	0	0	0	0	0	0	Absent	Absent	0	0	0	0	0	0	0	0	0	0	0	0	0	0	0	0	0	0	0
57	july-september	Index	2	Lake	2021-07-08	July	13.1143	77.6001	Coconut Shell	Coconut Shells		Natural	2(5D)	N	0	500	0	0	0	0	0	0	Absent	Absent	0	0	0	0	0	0	0	0	0	0	0	0	0	0	0	0	0	0	0
60	july-september	Index	2	Lake	2021-07-08	July	13.1141	77.6001	Coconut Shell	Coconut Shells		Natural	2(8A)	N	0	150	0	0	0	0	0	0	Absent	Absent	0	0	0	0	0	0	0	0	0	0	0	0	0	0	0	0	0	0	0
55	july-september	Index	2	Lake	2021-07-08	July	13.1144	77.6004	Coconut Shell	Coconut Shells		Natural	2(3C)	N	0	150	0	0	0	0	0	0	Absent	Absent	0	0	0	0	0	0	0	0	0	0	0	0	0	0	0	0	0	0	0
59	july-september	Index	2	Lake	2021-07-08	July	13.1141	77.5997	Coconut Shell	Coconut Shells		Natural	2(7A)	N	0	150	0	0	0	0	0	0	Absent	Absent	0	0	0	0	0	0	0	0	0	0	0	0	0	0	0	0	0	0	0
60	july-september	Index	2	Lake	2021-07-08	July	13.1141	77.6001	Coconut Shell	Coconut Shells		Natural	2(8B)	N	0	150	0	0	0	0	0	0	Absent	Absent	0	0	0	0	0	0	0	0	0	0	0	0	0	0	0	0	0	0	0
54	july-september	Index	2	Lake	2021-07-08	July	13.1145	77.6	Discarded Plastic Container	Discarded containers		Artificial	2(2A)	N	0	500	0	0	0	0	0	0	Absent	Absent	0	0	0	0	0	0	0	0	0	0	0	0	0	0	0	0	0	0	0
57	july-september	Index	2	Lake	2021-07-08	July	13.1143	77.6001	Discarded Plastic Container	Discarded containers		Artificial	2(5C)	N	0	500	0	0	0	0	0	0	Absent	Absent	0	0	0	0	0	0	0	0	0	0	0	0	0	0	0	0	0	0	0
58	july-september	Index	2	Lake	2021-07-08	July	13.1142	77.5995	Discarded Plastic Container	Discarded containers		Artificial	2(6C)	N	0	100	0	0	0	0	0	0	Absent	Absent	0	0	0	0	0	0	0	0	0	0	0	0	0	0	0	0	0	0	0
58	july-september	Index	2	Lake	2021-07-08	July	13.1142	77.5995	Polythene cover	Discarded containers		Artificial	2(6D)	N	0	500	0	0	0	0	0	0	Absent	Absent	0	0	0	0	0	0	0	0	0	0	0	0	0	0	0	0	0	0	0
61	july-september	Index	2	Lake	2021-07-08	July	13.1139	77.6003	Aluminium sheet	Discarded containers		Artificial	2(9A)	N	0	500	0	0	0	0	0	0	Absent	Absent	0	0	0	0	0	0	0	0	0	0	0	0	0	0	0	0	0	0	0
61	july-september	Index	2	Lake	2021-07-08	July	13.1139	77.6003	Aluminium sheet	Discarded containers		Artificial	2(9B)	N	0	500	0	0	0	0	0	0	Absent	Absent	0	0	0	0	0	0	0	0	0	0	0	0	0	0	0	0	0	0	0
53	july-september	Index	2	Lake	2021-07-08	July	13.1146	77.5997	Aluminium sheet	Discarded containers		Artificial	2(1C)	N	0	1000	0	0	0	0	0	0	Absent	Absent	0	0	0	0	0	0	0	0	0	0	0	0	0	0	0	0	0	0	0
53	july-september	Index	2	Lake	2021-07-08	July	13.1146	77.5997	Discarded Plastic Container	Discarded containers		Artificial	2(1E)	N	0	150	0	0	0	0	0	0	Absent	Absent	0	0	0	0	0	0	0	0	0	0	0	0	0	0	0	0	0	0	0
54	july-september	Index	2	Lake	2021-07-08	July	13.1145	77.6	Polythene cover	Discarded containers		Artificial	2(2D)	N	0	400	0	0	0	0	0	0	Absent	Absent	0	0	0	0	0	0	0	0	0	0	0	0	0	0	0	0	0	0	0
56	july-september	Index	2	Lake	2021-07-08	July	13.1143	77.6004	Discarded Plastic Container	Discarded containers		Artificial	2(4B)	N	0	150	0	0	0	0	0	0	Absent	Absent	0	0	0	0	0	0	0	0	0	0	0	0	0	0	0	0	0	0	0
57	july-september	Index	2	Lake	2021-07-08	July	13.1143	77.6001	Discarded Plastic Container	Discarded containers		Artificial	2(5A)	N	0	150	0	0	0	0	0	0	Absent	Absent	0	0	0	0	0	0	0	0	0	0	0	0	0	0	0	0	0	0	0
58	july-september	Index	2	Lake	2021-07-08	July	13.1142	77.5995	Discarded Plastic Container	Discarded containers		Artificial	2(6B)	N	0	150	0	0	0	0	0	0	Absent	Absent	0	0	0	0	0	0	0	0	0	0	0	0	0	0	0	0	0	0	0
60	july-september	Index	2	Lake	2021-07-08	July	13.1141	77.6001	Discarded Plastic Container	Discarded containers		Artificial	2(8D)	N	0	150	0	0	0	0	0	0	Absent	Absent	0	0	0	0	0	0	0	0	0	0	0	0	0	0	0	0	0	0	0
60	july-september	Index	2	Lake	2021-07-08	July	13.1141	77.6001	Polythene cover	Discarded containers		Artificial	2(8C)	N	0	500	0	0	0	0	0	0	Absent	Absent	0	0	0	0	0	0	0	0	0	0	0	0	0	0	0	0	0	0	0
53	july-september	Index	2	Lake	2021-07-08	July	13.1146	77.5997	Polythene cover	Discarded containers		Artificial	2(1A)	N	0	250	0	0	0	0	0	0	Absent	Absent	0	0	0	0	0	0	0	0	0	0	0	0	0	0	0	0	0	0	0
53	july-september	Index	2	Lake	2021-07-08	July	13.1146	77.5997	Polythene cover	Discarded containers		Artificial	2(1B)	N	0	500	0	0	0	0	0	0	Absent	Absent	0	0	0	0	0	0	0	0	0	0	0	0	0	0	0	0	0	0	0
53	july-september	Index	2	Lake	2021-07-08	July	13.1146	77.5997	Aluminium sheet	Discarded containers		Artificial	2(1D)	N	0	500	0	0	0	0	0	0	Absent	Absent	0	0	0	0	0	0	0	0	0	0	0	0	0	0	0	0	0	0	0
54	july-september	Index	2	Lake	2021-07-08	July	13.1145	77.6	Discarded bottle	Discarded containers		Artificial	2(2B)	N	0	1000	0	0	0	0	0	0	Absent	Absent	0	0	0	0	0	0	0	0	0	0	0	0	0	0	0	0	0	0	0
54	july-september	Index	2	Lake	2021-07-08	July	13.1145	77.6	Discarded Plastic Container	Discarded containers		Artificial	2(2C)	N	0	500	0	0	0	0	0	0	Absent	Absent	0	0	0	0	0	0	0	0	0	0	0	0	0	0	0	0	0	0	0
55	july-september	Index	2	Lake	2021-07-08	July	13.1144	77.6004	Discarded Plastic Container	Discarded containers		Artificial	2(3B)	N	0	150	0	0	0	0	0	0	Absent	Absent	0	0	0	0	0	0	0	0	0	0	0	0	0	0	0	0	0	0	0
59	july-september	Index	2	Lake	2021-07-08	July	13.1141	77.5997	Discarded bottle	Discarded containers		Artificial	2(7B)	N	0	500	0	0	0	0	0	0	Absent	Absent	0	0	0	0	0	0	0	0	0	0	0	0	0	0	0	0	0	0	0
55	july-september	Index	2	Lake	2021-07-08	July	13.1144	77.6004	Polythene cover	Discarded containers		Artificial	2(3A)	Y	1	500	500	500	2.69897	28	7.8	0	Absent	Absent	0	0	0	0	0	0	0	0	0	0	0	0	0	0	0	0	0	0	0
56	july-september	Index	2	Lake	2021-07-08	July	13.1143	77.6004	Discarded Plastic Container	Discarded containers		Artificial	2(4A)	Y	1	500	500	500	2.69897	27.9	8.4	0	Absent	Absent	0	0	0	0	0	0	0	0	0	0	0	0	0	0	0	0	0	0	0
58	july-september	Index	2	Lake	2021-07-08	July	13.1142	77.5995	Discarded Plastic Container	Discarded containers		Artificial	2(6A)	Y	1	150	150	150	2.17609	30.9	8.6	0	Absent	Absent	0	0	0	0	0	0	0	0	0	0	0	0	0	0	0	0	0	0	0
61	july-september	Index	2	Lake	2021-07-08	July	13.1139	77.6003	Discarded Plastic Container	Discarded containers		Artificial	2(9C)	Y	1	500	500	500	2.69897	29.7	8.3	0	Absent	Absent	0	0	0	0	0	0	0	0	0	0	0	0	0	0	0	0	0	0	0
62	july-september	Index	2	Lake	2021-07-08	July	13.1138	77.6002	Discarded Plastic Container	Discarded containers		Artificial	2(10A)	Y	1	500	500	500	2.69897	29.8	8.3	0	Absent	Absent	0	0	0	0	0	0	0	0	0	0	0	0	0	0	0	0	0	0	0
62	july-september	Index	2	Lake	2021-07-08	July	13.1138	77.6002	Discarded Plastic Container	Discarded containers		Artificial	2(10B)	Y	1	500	500	500	2.69897	29.7	8.1	0	Absent	Absent	0	0	0	0	0	0	0	0	0	0	0	0	0	0	0	0	0	0	0
63	july-september	Index	2	Lake	2021-07-08	July	13.1136	77.6001	Discarded Plastic Container	Discarded containers		Artificial	2(11C)	Y	1	10000	10000	10000	4	30.1	7.6	0	Absent	Absent	0	0	0	0	0	0	0	0	0	0	0	0	0	0	0	0	0	0	0
63	july-september	Index	2	Lake	2021-07-08	July	13.1136	77.6001	Discarded Plastic Container	Discarded containers		Artificial	2(11D)	Y	1	5000	5000	5000	3.69897	29.8	7.2	0	Absent	Absent	0	0	0	0	0	0	0	0	0	0	0	0	0	0	0	0	0	0	0
63	july-september	Index	2	Lake	2021-07-08	July	13.1136	77.6001	Discarded Plastic Container	Discarded containers		Artificial	2(11E)	Y	1	20000	20000	20000	4.30103	29.1	7.1	0	Absent	Absent	0	0	0	0	0	0	0	0	0	0	0	0	0	0	0	0	0	0	0
62	july-september	Index	2	Lake	2021-07-08	July	13.1138	77.6002	Discarded tyre	Discarded tires		Artificial	2(10C)	N	0	500	0	0	0	0	0	0	Absent	Absent	0	0	0	0	0	0	0	0	0	0	0	0	0	0	0	0	0	0	0
62	july-september	Index	2	Lake	2021-07-08	July	13.1138	77.6002	Discarded tyre	Discarded tires		Artificial	2(10D)	N	0	500	0	0	0	0	0	0	Absent	Absent	0	0	0	0	0	0	0	0	0	0	0	0	0	0	0	0	0	0	0
62	july-september	Index	2	Lake	2021-07-08	July	13.1138	77.6002	Discarded tyre	Discarded tires		Artificial	2(10E)	N	0	500	0	0	0	0	0	0	Absent	Absent	0	0	0	0	0	0	0	0	0	0	0	0	0	0	0	0	0	0	0
63	july-september	Index	2	Lake	2021-07-08	July	13.1136	77.6001	Discarded tyre	Discarded tires		Artificial	2(11A)	Y	1	1000	1000	1000	3	30.1	7.8	0	Absent	Absent	0	0	0	0	0	0	0	0	0	0	0	0	0	0	0	0	0	0	0
63	july-september	Index	2	Lake	2021-07-08	July	13.1136	77.6001	Discarded tyre	Discarded tires		Artificial	2(11B)	Y	1	1000	1000	1000	3	30.1	7.4	0	Absent	Absent	0	0	0	0	0	0	0	0	0	0	0	0	0	0	0	0	0	0	0
67	july-september	Index	3	Lake	2021-07-08	July	13.1094	77.6011	Coconut Shell	Coconut Shells		Natural	3(4C)	N	0	150	0	0	0	0	0	0	Absent	Absent	0	0	0	0	0	0	0	0	0	0	0	0	0	0	0	0	0	0	0
68	july-september	Index	3	Lake	2021-07-08	July	13.1094	77.6011	Coconut Shell	Coconut Shells		Natural	3(5D)	N	0	100	0	0	0	0	0	0	Absent	Absent	0	0	0	0	0	0	0	0	0	0	0	0	0	0	0	0	0	0	0
66	july-september	Index	3	Lake	2021-07-08	July	13.1096	77.6018	Coconut Shell	Coconut Shells		Natural	3(3C)	N	0	150	0	0	0	0	0	0	Absent	Absent	0	0	0	0	0	0	0	0	0	0	0	0	0	0	0	0	0	0	0
64	july-september	Index	3	Lake	2021-07-08	July	13.1089	77.6016	Discarded Plastic Container	Discarded containers		Artificial	3(1C)	N	0	10000	0	0	0	0	0	0	Absent	Absent	0	0	0	0	0	0	0	0	0	0	0	0	0	0	0	0	0	0	0
64	july-september	Index	3	Lake	2021-07-08	July	13.1089	77.6016	Discarded Plastic Container	Discarded containers		Artificial	3(1E)	N	0	10000	0	0	0	0	0	0	Absent	Absent	0	0	0	0	0	0	0	0	0	0	0	0	0	0	0	0	0	0	0
66	july-september	Index	3	Lake	2021-07-08	July	13.1096	77.6018	Discarded Plastic Container	Discarded containers		Artificial	3(3B)	N	0	5000	0	0	0	0	0	0	Absent	Absent	0	0	0	0	0	0	0	0	0	0	0	0	0	0	0	0	0	0	0
67	july-september	Index	3	Lake	2021-07-08	July	13.1094	77.6011	Polythene cover	Discarded containers		Artificial	3(4A)	N	0	500	0	0	0	0	0	0	Absent	Absent	0	0	0	0	0	0	0	0	0	0	0	0	0	0	0	0	0	0	0
69	july-september	Index	3	Lake	2021-07-08	July	13.1089	77.602	Polythene cover	Discarded containers		Artificial	3(6B)	N	0	250	0	0	0	0	0	0	Absent	Absent	0	0	0	0	0	0	0	0	0	0	0	0	0	0	0	0	0	0	0
68	july-september	Index	3	Lake	2021-07-08	July	13.1094	77.6011	Discarded Plastic Container	Discarded containers		Artificial	3(5C)	N	0	150	0	0	0	0	0	0	Absent	Absent	0	0	0	0	0	0	0	0	0	0	0	0	0	0	0	0	0	0	0
65	july-september	Index	3	Lake	2021-07-08	July	13.1092	77.602	Polythene cover	Discarded containers		Artificial	3(2A)	N	0	500	0	0	0	0	0	0	Absent	Absent	0	0	0	0	0	0	0	0	0	0	0	0	0	0	0	0	0	0	0
65	july-september	Index	3	Lake	2021-07-08	July	13.1092	77.602	Polythene cover	Discarded containers		Artificial	3(2B)	N	0	250	0	0	0	0	0	0	Absent	Absent	0	0	0	0	0	0	0	0	0	0	0	0	0	0	0	0	0	0	0
68	july-september	Index	3	Lake	2021-07-08	July	13.1094	77.6011	Discarded Plastic Container	Discarded containers		Artificial	3(5B)	N	0	150	0	0	0	0	0	0	Absent	Absent	0	0	0	0	0	0	0	0	0	0	0	0	0	0	0	0	0	0	0
67	july-september	Index	3	Lake	2021-07-08	July	13.1094	77.6011	Polythene cover	Discarded containers		Artificial	3(4B)	N	0	500	0	0	0	0	0	0	Absent	Absent	0	0	0	0	0	0	0	0	0	0	0	0	0	0	0	0	0	0	0
69	july-september	Index	3	Lake	2021-07-08	July	13.1089	77.602	Polythene cover	Discarded containers		Artificial	3(6A)	N	0	500	0	0	0	0	0	0	Absent	Absent	0	0	0	0	0	0	0	0	0	0	0	0	0	0	0	0	0	0	0
67	july-september	Index	3	Lake	2021-07-08	July	13.1094	77.6011	Polythene cover	Discarded containers		Artificial	3(4D)	N	0	250	0	0	0	0	0	0	Absent	Absent	0	0	0	0	0	0	0	0	0	0	0	0	0	0	0	0	0	0	0
64	july-september	Index	3	Lake	2021-07-08	July	13.1089	77.6016	Discarded Plastic Container	Discarded containers		Artificial	3(1A)	Y	1	5000	5000	5000	3.69897	28	7.9	0	Absent	Absent	0	0	0	0	0	0	0	0	0	0	0	0	0	0	0	0	0	0	0
64	july-september	Index	3	Lake	2021-07-08	July	13.1089	77.6016	Discarded Plastic Container	Discarded containers		Artificial	3(1B)	Y	1	20000	5000	5000	3.69897	28.3	7.5	0	Absent	Absent	0	0	0	0	0	0	0	0	0	0	0	0	0	0	0	0	0	0	0
64	july-september	Index	3	Lake	2021-07-08	July	13.1089	77.6016	Discarded Plastic Container	Discarded containers		Artificial	3(1D)	Y	1	5000	2000	2000	3.30103	27.1	7.8	0	Absent	Absent	0	0	0	0	0	0	0	0	0	0	0	0	0	0	0	0	0	0	0
66	july-september	Index	3	Lake	2021-07-08	July	13.1096	77.6018	Polythene cover	Discarded containers		Artificial	3(3A)	Y	1	500	500	500	2.69897	27.1	8.2	0	Absent	Absent	0	0	0	0	0	0	0	0	0	0	0	0	0	0	0	0	0	0	0
68	july-september	Index	3	Lake	2021-07-08	July	13.1094	77.6011	Discarded Plastic Container	Discarded containers		Artificial	3(5A)	Y	1	150	150	150	2.17609	30.1	7.8	0	Absent	Absent	0	0	0	0	0	0	0	0	0	0	0	0	0	0	0	0	0	0	0
9	october-december	Index	2	Lake	2021-10-08	October	13.1146	77.5997	Coconut Shell	Coconut Shells		Natural	2(1C)	N	0	150	0	0	0	0	0	0	Absent	Absent	0	0	0	0	0	0	0	0	0	0	0	0	0	0	0	0	0	0	0
9	october-december	Index	2	Lake	2021-10-08	October	13.1146	77.5997	Coconut Shell	Coconut Shells		Natural	2(1D)	N	0	150	0	0	0	0	0	0	Absent	Absent	0	0	0	0	0	0	0	0	0	0	0	0	0	0	0	0	0	0	0
12	october-december	Index	2	Lake	2021-10-08	October	13.1146	77.6006	Coconut Shell	Coconut Shells		Natural	2(4D)	N	0	150	0	0	0	0	0	0	Absent	Absent	0	0	0	0	0	0	0	0	0	0	0	0	0	0	0	0	0	0	0
14	october-december	Index	2	Lake	2021-10-08	October	13.114	77.5997	Coconut Shell	Coconut Shells		Natural	2(6A)	N	0	150	0	0	0	0	0	0	Absent	Absent	0	0	0	0	0	0	0	0	0	0	0	0	0	0	0	0	0	0	0
14	october-december	Index	2	Lake	2021-10-08	October	13.114	77.5997	Coconut spathe	Coconut Shells		Natural	2(6B)	N	0	250	0	0	0	0	0	0	Absent	Absent	0	0	0	0	0	0	0	0	0	0	0	0	0	0	0	0	0	0	0
14	october-december	Index	2	Lake	2021-10-08	October	13.114	77.5997	Coconut Shell	Coconut Shells		Natural	2(6C)	N	0	250	0	0	0	0	0	0	Absent	Absent	0	0	0	0	0	0	0	0	0	0	0	0	0	0	0	0	0	0	0
15	october-december	Index	2	Lake	2021-10-08	October	13.1137	77.5998	Coconut Shell	Coconut Shells		Natural	2(7B)	N	0	250	0	0	0	0	0	0	Absent	Absent	0	0	0	0	0	0	0	0	0	0	0	0	0	0	0	0	0	0	0
12	october-december	Index	2	Lake	2021-10-08	October	13.1146	77.6006	Coconut Shell	Coconut Shells		Natural	2(4C)	Y	1	150	100	100	2	29.1	6.8	0	Absent	Absent	0	0	0	0	0	0	0	0	0	0	0	0	0	0	0	0	0	0	0
16	october-december	Index	2	Lake	2021-10-08	October	13.1137	77.6002	Coconut Shell	Coconut Shells		Natural	2(8A)	Y	1	150	150	150	2.17609	26.9	6.8	0	Absent	Absent	0	0	0	0	0	0	0	0	0	0	0	0	0	0	0	0	0	0	0
16	october-december	Index	2	Lake	2021-10-08	October	13.1137	77.6002	Coconut Shell	Coconut Shells		Natural	2(8B)	Y	1	150	100	100	2	26.7	6.6	0	Absent	Absent	0	0	0	0	0	0	0	0	0	0	0	0	0	0	0	0	0	0	0
9	october-december	Index	2	Lake	2021-10-08	October	13.1146	77.5997	Polythene cover	Discarded containers		Artificial	2(1A)	N	0	500	0	0	0	0	0	0	Absent	Absent	0	0	0	0	0	0	0	0	0	0	0	0	0	0	0	0	0	0	0
11	october-december	Index	2	Lake	2021-10-08	October	13.1142	77.6004	Discarded Plastic Container	Discarded containers		Artificial	2(3A)	N	0	150	0	0	0	0	0	0	Absent	Absent	0	0	0	0	0	0	0	0	0	0	0	0	0	0	0	0	0	0	0
11	october-december	Index	2	Lake	2021-10-08	October	13.1142	77.6004	Discarded Plastic Container	Discarded containers		Artificial	2(3B)	N	0	150	0	0	0	0	0	0	Absent	Absent	0	0	0	0	0	0	0	0	0	0	0	0	0	0	0	0	0	0	0
12	october-december	Index	2	Lake	2021-10-08	October	13.1146	77.6006	Aluminium sheet	Discarded containers		Artificial	2(4A)	N	0	150	0	0	0	0	0	0	Absent	Absent	0	0	0	0	0	0	0	0	0	0	0	0	0	0	0	0	0	0	0
12	october-december	Index	2	Lake	2021-10-08	October	13.1146	77.6006	Aluminium sheet	Discarded containers		Artificial	2(4B)	N	0	150	0	0	0	0	0	0	Absent	Absent	0	0	0	0	0	0	0	0	0	0	0	0	0	0	0	0	0	0	0
13	october-december	Index	2	Lake	2021-10-08	October	13.1146	77.6006	Discarded Plastic Container	Discarded containers		Artificial	2(5C)	N	0	250	0	0	0	0	0	0	Absent	Absent	0	0	0	0	0	0	0	0	0	0	0	0	0	0	0	0	0	0	0
14	october-december	Index	2	Lake	2021-10-08	October	13.114	77.5997	Discarded Plastic Container	Discarded containers		Artificial	2(6D)	N	0	150	0	0	0	0	0	0	Absent	Absent	0	0	0	0	0	0	0	0	0	0	0	0	0	0	0	0	0	0	0
15	october-december	Index	2	Lake	2021-10-08	October	13.1137	77.5998	Aluminium sheet	Discarded containers		Artificial	2(7A)	N	0	250	0	0	0	0	0	0	Absent	Absent	0	0	0	0	0	0	0	0	0	0	0	0	0	0	0	0	0	0	0
15	october-december	Index	2	Lake	2021-10-08	October	13.1137	77.5998	Aluminium sheet	Discarded containers		Artificial	2(7C)	N	0	150	0	0	0	0	0	0	Absent	Absent	0	0	0	0	0	0	0	0	0	0	0	0	0	0	0	0	0	0	0
9	october-december	Index	2	Lake	2021-10-08	October	13.1146	77.5997	Polythene cover	Discarded containers		Artificial	2(1B)	N	0	250	0	0	0	0	0	0	Absent	Absent	0	0	0	0	0	0	0	0	0	0	0	0	0	0	0	0	0	0	0
13	october-december	Index	2	Lake	2021-10-08	October	13.1146	77.6006	Grinding stone	Grinding stones		Artificial	2(5B)	N	0	1000	0	0	0	0	0	0	Absent	Absent	0	0	0	0	0	0	0	0	0	0	0	0	0	0	0	0	0	0	0
13	october-december	Index	2	Lake	2021-10-08	October	13.1146	77.6006	Grinding stone	Grinding stones		Artificial	2(5A)	Y	1	500	400	400	2.60206	27.1	8.1	0	Absent	Absent	0	0	0	0	0	0	0	0	0	0	0	0	0	0	0	0	0	0	0
10	october-december	Index	2	Lake	2021-10-08	October	13.1146	77.6001	Collection plate	Pots		Artificial	2(2B)	N	0	150	0	0	0	0	0	0	Absent	Absent	0	0	0	0	0	0	0	0	0	0	0	0	0	0	0	0	0	0	0
10	october-december	Index	2	Lake	2021-10-08	October	13.1146	77.6001	Flower pot	Pots		Artificial	2(2A)	Y	1	1000	800	800	2.90309	29.2	8.8	0	Absent	Absent	0	0	0	0	0	0	0	0	0	0	0	0	0	0	0	0	0	0	0
10	october-december	Index	2	Lake	2021-10-08	October	13.1146	77.6001	Flower pot	Pots		Artificial	2(2C)	Y	1	1000	750	750	2.87506	29	8.5	0	Absent	Absent	0	0	0	0	0	0	0	0	0	0	0	0	0	0	0	0	0	0	0
3	october-december	Index	3	Lake	2021-10-08	October	13.1092	77.6017	Coconut Shell	Coconut Shells		Natural	3(3B)	N	0	150	0	0	0	0	0	0	Absent	Absent	0	0	0	0	0	0	0	0	0	0	0	0	0	0	0	0	0	0	0
4	october-december	Index	3	Lake	2021-10-08	October	13.109	77.6017	Coconut Shell	Coconut Shells		Natural	3(4A)	N	0	150	0	0	0	0	0	0	Absent	Absent	0	0	0	0	0	0	0	0	0	0	0	0	0	0	0	0	0	0	0
4	october-december	Index	3	Lake	2021-10-08	October	13.109	77.6017	Coconut Shell	Coconut Shells		Natural	3(4B)	N	0	150	0	0	0	0	0	0	Absent	Absent	0	0	0	0	0	0	0	0	0	0	0	0	0	0	0	0	0	0	0
8	october-december	Index	3	Lake	2021-10-08	October	13.1084	77.6012	Coconut Shell	Coconut Shells		Natural	3(8C)	N	0	150	0	0	0	0	0	0	Absent	Absent	0	0	0	0	0	0	0	0	0	0	0	0	0	0	0	0	0	0	0
3	october-december	Index	3	Lake	2021-10-08	October	13.1092	77.6017	Coconut Shell	Coconut Shells		Natural	3(3A)	Y	1	150	150	150	2.17609	26.2	6.8	0	Absent	Absent	0	0	0	0	0	0	0	0	0	0	0	0	0	0	0	0	0	0	0
1	october-december	Index	3	Lake	2021-10-08	October	13.1094	77.6011	Polythene cover	Discarded containers		Artificial	3(1B)	N	0	250	0	0	0	0	0	0	Absent	Absent	0	0	0	0	0	0	0	0	0	0	0	0	0	0	0	0	0	0	0
1	october-december	Index	3	Lake	2021-10-08	October	13.1094	77.6011	Discarded Plastic Container	Discarded containers		Artificial	3(1D)	N	0	500	0	0	0	0	0	0	Absent	Absent	0	0	0	0	0	0	0	0	0	0	0	0	0	0	0	0	0	0	0
1	october-december	Index	3	Lake	2021-10-08	October	13.1094	77.6011	Discarded Plastic Container	Discarded containers		Artificial	3(1E)	N	0	150	0	0	0	0	0	0	Absent	Absent	0	0	0	0	0	0	0	0	0	0	0	0	0	0	0	0	0	0	0
2	october-december	Index	3	Lake	2021-10-08	October	13.1092	77.602	Polythene cover	Discarded containers		Artificial	3(2A)	N	0	150	0	0	0	0	0	0	Absent	Absent	0	0	0	0	0	0	0	0	0	0	0	0	0	0	0	0	0	0	0
2	october-december	Index	3	Lake	2021-10-08	October	13.1092	77.602	Polythene cover	Discarded containers		Artificial	3(2B)	N	0	150	0	0	0	0	0	0	Absent	Absent	0	0	0	0	0	0	0	0	0	0	0	0	0	0	0	0	0	0	0
2	october-december	Index	3	Lake	2021-10-08	October	13.1092	77.602	Discarded Plastic Container	Discarded containers		Artificial	3(2C)	N	0	250	0	0	0	0	0	0	Absent	Absent	0	0	0	0	0	0	0	0	0	0	0	0	0	0	0	0	0	0	0
4	october-december	Index	3	Lake	2021-10-08	October	13.109	77.6017	Discarded Plastic Container	Discarded containers		Artificial	3(4D)	N	0	500	0	0	0	0	0	0	Absent	Absent	0	0	0	0	0	0	0	0	0	0	0	0	0	0	0	0	0	0	0
5	october-december	Index	3	Lake	2021-10-08	October	13.1087	77.6019	Discarded utensil	Discarded containers		Artificial	3(5C)	N	0	500	0	0	0	0	0	0	Absent	Absent	0	0	0	0	0	0	0	0	0	0	0	0	0	0	0	0	0	0	0
8	october-december	Index	3	Lake	2021-10-08	October	13.1084	77.6012	Discarded Plastic Container	Discarded containers		Artificial	3(8A)	N	0	500	0	0	0	0	0	0	Absent	Absent	0	0	0	0	0	0	0	0	0	0	0	0	0	0	0	0	0	0	0
8	october-december	Index	3	Lake	2021-10-08	October	13.1084	77.6012	Discarded Plastic Container	Discarded containers		Artificial	3(8B)	N	0	500	0	0	0	0	0	0	Absent	Absent	0	0	0	0	0	0	0	0	0	0	0	0	0	0	0	0	0	0	0
1	october-december	Index	3	Lake	2021-10-08	October	13.1094	77.6011	Polythene cover	Discarded containers		Artificial	3(1A)	N	0	150	0	0	0	0	0	0	Absent	Absent	0	0	0	0	0	0	0	0	0	0	0	0	0	0	0	0	0	0	0
4	october-december	Index	3	Lake	2021-10-08	October	13.109	77.6017	Discarded Plastic Container	Discarded containers		Artificial	3(4C)	Y	1	500	100	100	2	28.1	7.2	0	Absent	Absent	0	0	0	0	0	0	0	0	0	0	0	0	0	0	0	0	0	0	0
1	october-december	Index	3	Lake	2021-10-08	October	13.1094	77.6011	Flower pot	Pots		Artificial	3(1C)	N	0	500	0	0	0	0	0	0	Absent	Absent	0	0	0	0	0	0	0	0	0	0	0	0	0	0	0	0	0	0	0
6	october-december	Index	3	Lake	2021-10-08	October	13.1084	77.602	Ceramic pot	Pots		Artificial	3(6A)	N	0	25000	0	0	0	0	0	0	Absent	Absent	0	0	0	0	0	0	0	0	0	0	0	0	0	0	0	0	0	0	0
6	october-december	Index	3	Lake	2021-10-08	October	13.1084	77.602	Ceramic pot	Pots		Artificial	3(6B)	N	0	10000	0	0	0	0	0	0	Absent	Absent	0	0	0	0	0	0	0	0	0	0	0	0	0	0	0	0	0	0	0
7	october-december	Index	3	Lake	2021-10-08	October	13.1085	77.6016	Flower pot	Pots		Artificial	3(7C)	N	0	1000	0	0	0	0	0	0	Absent	Absent	0	0	0	0	0	0	0	0	0	0	0	0	0	0	0	0	0	0	0
7	october-december	Index	3	Lake	2021-10-08	October	13.1085	77.6016	Flower pot	Pots		Artificial	3(7D)	N	0	1000	0	0	0	0	0	0	Absent	Absent	0	0	0	0	0	0	0	0	0	0	0	0	0	0	0	0	0	0	0
7	october-december	Index	3	Lake	2021-10-08	October	13.1085	77.6016	Collection plate	Pots		Artificial	3(7A)	Y	1	500	250	250	2.39794	28.3	7.9	0	Absent	Absent	0	0	0	0	0	0	0	0	0	0	0	0	0	0	0	0	0	0	0
7	october-december	Index	3	Lake	2021-10-08	October	13.1085	77.6016	Collection plate	Pots		Artificial	3(7B)	Y	1	500	200	200	2.30103	27.9	7.6	0	Absent	Absent	0	0	0	0	0	0	0	0	0	0	0	0	0	0	0	0	0	0	0
5	october-december	Index	3	Lake	2021-10-08	October	13.1087	77.6019	Plastic drum	Storage containers		Artificial	3(5A)	Y	1	50000	25000	25000	4.39794	26.1	7.8	0	Absent	Absent	0	0	0	0	0	0	0	0	0	0	0	0	0	0	0	0	0	0	0
5	october-december	Index	3	Lake	2021-10-08	October	13.1087	77.6019	Plastic drum	Storage containers		Artificial	3(5B)	Y	1	50000	20000	20000	4.30103	27	7.6	0	Absent	Absent	0	0	0	0	0	0	0	0	0	0	0	0	0	0	0	0	0	0	0
635	october-december	Index	32	Medium dense	2021-11-08	November	13.0412	77.5031	Coconut Shell	Coconut Shells		Natural	32(6A)	N	0	500	0	0	0	0	0	0	Absent	Absent	0	0	0	0	0	0	0	0	0	0	0	0	0	0	0	0	0	0	0
630	october-december	Index	32	Medium dense	2021-11-08	November	13.0416	77.503	Polythene cover	Discarded containers		Artificial	32(1A)	N	0	150	0	0	0	0	0	0	Absent	Absent	0	0	0	0	0	0	0	0	0	0	0	0	0	0	0	0	0	0	0
630	october-december	Index	32	Medium dense	2021-11-08	November	13.0416	77.503	Discarded Plastic Container	Discarded containers		Artificial	32(1B)	N	0	500	0	0	0	0	0	0	Absent	Absent	0	0	0	0	0	0	0	0	0	0	0	0	0	0	0	0	0	0	0
630	october-december	Index	32	Medium dense	2021-11-08	November	13.0416	77.503	Discarded Plastic Container	Discarded containers		Artificial	32(1C)	N	0	1000	0	0	0	0	0	0	Absent	Absent	0	0	0	0	0	0	0	0	0	0	0	0	0	0	0	0	0	0	0
630	october-december	Index	32	Medium dense	2021-11-08	November	13.0416	77.503	Discarded bottle	Discarded containers		Artificial	32(1D)	N	0	750	0	0	0	0	0	0	Absent	Absent	0	0	0	0	0	0	0	0	0	0	0	0	0	0	0	0	0	0	0
630	october-december	Index	32	Medium dense	2021-11-08	November	13.0416	77.503	Polythene cover	Discarded containers		Artificial	32(1E)	N	0	100	0	0	0	0	0	0	Absent	Absent	0	0	0	0	0	0	0	0	0	0	0	0	0	0	0	0	0	0	0
632	october-december	Index	32	Medium dense	2021-11-08	November	13.0409	77.5028	Polythene cover	Discarded containers		Artificial	32(3C)	N	0	150	0	0	0	0	0	0	Absent	Absent	0	0	0	0	0	0	0	0	0	0	0	0	0	0	0	0	0	0	0
635	october-december	Index	32	Medium dense	2021-11-08	November	13.0412	77.5031	Discarded Plastic Container	Discarded containers		Artificial	32(6B)	N	0	150	0	0	0	0	0	0	Absent	Absent	0	0	0	0	0	0	0	0	0	0	0	0	0	0	0	0	0	0	0
635	october-december	Index	32	Medium dense	2021-11-08	November	13.0412	77.5031	Polythene cover	Discarded containers		Artificial	32(6C)	N	0	150	0	0	0	0	0	0	Absent	Absent	0	0	0	0	0	0	0	0	0	0	0	0	0	0	0	0	0	0	0
636	october-december	Index	32	Medium dense	2021-11-08	November	13.041	77.5033	Discarded Plastic Container	Discarded containers		Artificial	32(7A)	N	0	1000	0	0	0	0	0	0	Absent	Absent	0	0	0	0	0	0	0	0	0	0	0	0	0	0	0	0	0	0	0
636	october-december	Index	32	Medium dense	2021-11-08	November	13.041	77.5033	Discarded bottle	Discarded containers		Artificial	32(7B)	N	0	750	0	0	0	0	0	0	Absent	Absent	0	0	0	0	0	0	0	0	0	0	0	0	0	0	0	0	0	0	0
636	october-december	Index	32	Medium dense	2021-11-08	November	13.041	77.5033	Polythene cover	Discarded containers		Artificial	32(7C)	N	0	150	0	0	0	0	0	0	Absent	Absent	0	0	0	0	0	0	0	0	0	0	0	0	0	0	0	0	0	0	0
636	october-december	Index	32	Medium dense	2021-11-08	November	13.041	77.5033	Discarded Plastic Container	Discarded containers		Artificial	32(7D)	N	0	500	0	0	0	0	0	0	Absent	Absent	0	0	0	0	0	0	0	0	0	0	0	0	0	0	0	0	0	0	0
637	october-december	Index	32	Medium dense	2021-11-08	November	13.0409	77.5031	Discarded Plastic Container	Discarded containers		Artificial	32(8B)	Y	1	1000	500	500	2.69897	23.4	7.9	0	Absent	Absent	0	0	0	0	0	0	0	0	0	0	0	0	0	0	0	0	0	0	0
632	october-december	Index	32	Medium dense	2021-11-08	November	13.0409	77.5028	Discarded tyre	Discarded tires		Artificial	32(3B)	N	0	500	0	0	0	0	0	0	Absent	Absent	0	0	0	0	0	0	0	0	0	0	0	0	0	0	0	0	0	0	0
632	october-december	Index	32	Medium dense	2021-11-08	November	13.0409	77.5028	Grinding stone	Grinding stones		Artificial	32(3A)	Y	1	1000	500	500	2.69897	23.8	8.2	1	Present	Aedes aegypti	4	5	9	9	0	0	0	0	0	0	0	0	0	0	0	0	0	0	0
631	october-december	Index	32	Medium dense	2021-11-08	November	13.0409	77.5028	Flower pot	Pots		Artificial	32(2A)	N	0	2000	0	0	0	0	0	0	Absent	Absent	0	0	0	0	0	0	0	0	0	0	0	0	0	0	0	0	0	0	0
631	october-december	Index	32	Medium dense	2021-11-08	November	13.0409	77.5028	Collection plate	Pots		Artificial	32(2B)	N	0	150	0	0	0	0	0	0	Absent	Absent	0	0	0	0	0	0	0	0	0	0	0	0	0	0	0	0	0	0	0
631	october-december	Index	32	Medium dense	2021-11-08	November	13.0409	77.5028	Flower pot	Pots		Artificial	32(2C)	N	0	2000	0	0	0	0	0	0	Absent	Absent	0	0	0	0	0	0	0	0	0	0	0	0	0	0	0	0	0	0	0
631	october-december	Index	32	Medium dense	2021-11-08	November	13.0409	77.5028	Collection plate	Pots		Artificial	32(2D)	N	0	150	0	0	0	0	0	0	Absent	Absent	0	0	0	0	0	0	0	0	0	0	0	0	0	0	0	0	0	0	0
633	october-december	Index	32	Medium dense	2021-11-08	November	13.0413	77.5032	Flower pot	Pots		Artificial	32(4C)	N	0	500	0	0	0	0	0	0	Absent	Absent	0	0	0	0	0	0	0	0	0	0	0	0	0	0	0	0	0	0	0
634	october-december	Index	32	Medium dense	2021-11-08	November	13.0415	77.503	Flower pot	Pots		Artificial	32(5A)	N	0	500	0	0	0	0	0	0	Absent	Absent	0	0	0	0	0	0	0	0	0	0	0	0	0	0	0	0	0	0	0
634	october-december	Index	32	Medium dense	2021-11-08	November	13.0415	77.503	Flower pot	Pots		Artificial	32(5B)	N	0	500	0	0	0	0	0	0	Absent	Absent	0	0	0	0	0	0	0	0	0	0	0	0	0	0	0	0	0	0	0
634	october-december	Index	32	Medium dense	2021-11-08	November	13.0415	77.503	Flower pot	Pots		Artificial	32(5C)	N	0	600	0	0	0	0	0	0	Absent	Absent	0	0	0	0	0	0	0	0	0	0	0	0	0	0	0	0	0	0	0
637	october-december	Index	32	Medium dense	2021-11-08	November	13.0409	77.5031	Ceramic pot	Pots		Artificial	32(8C)	N	0	2000	0	0	0	0	0	0	Absent	Absent	0	0	0	0	0	0	0	0	0	0	0	0	0	0	0	0	0	0	0
633	october-december	Index	32	Medium dense	2021-11-08	November	13.0413	77.5032	Flower pot	Pots		Artificial	32(4A)	Y	1	500	100	100	2	27.3	8.1	0	Absent	Absent	0	0	0	0	0	0	0	0	0	0	0	0	0	0	0	0	0	0	0
633	october-december	Index	32	Medium dense	2021-11-08	November	13.0413	77.5032	Flower pot	Pots		Artificial	32(4B)	Y	1	150	200	200	2.30103	26.5	7.9	0	Absent	Absent	0	0	0	0	0	0	0	0	0	0	0	0	0	0	0	0	0	0	0
634	october-december	Index	32	Medium dense	2021-11-08	November	13.0415	77.503	Flower pot	Pots		Artificial	32(5D)	Y	1	500	400	400	2.60206	23.2	8	0	Absent	Absent	0	0	0	0	0	0	0	0	0	0	0	0	0	0	0	0	0	0	0
637	october-december	Index	32	Medium dense	2021-11-08	November	13.0409	77.5031	Plastic drum	Storage containers		Artificial	32(8A)	Y	1	230	230	230	2.36173	22.6	8.2	0	Absent	Absent	0	0	0	0	0	0	0	0	0	0	0	0	0	0	0	0	0	0	0
223	october-december	Index	33	Medium dense	2021-11-08	November	13.0324	77.5005	Coconut Shell	Coconut Shells		Natural	33(4B)	N	0	500	0	0	0	0	0	0	Absent	Absent	0	0	0	0	0	0	0	0	0	0	0	0	0	0	0	0	0	0	0
226	october-december	Index	33	Medium dense	2021-11-08	November	13.0319	77.5003	Coconut Shell	Coconut Shells		Natural	33(7D)	Y	1	500	200	200	2.30103	27.1	8	0	Absent	Absent	0	0	0	0	0	0	0	0	0	0	0	0	0	0	0	0	0	0	0
220	october-december	Index	33	Medium dense	2021-11-08	November	13.0322	77.5007	Aluminium sheet	Discarded containers		Artificial	33(1C)	N	0	150	0	0	0	0	0	0	Absent	Absent	0	0	0	0	0	0	0	0	0	0	0	0	0	0	0	0	0	0	0
220	october-december	Index	33	Medium dense	2021-11-08	November	13.0322	77.5007	Polythene cover	Discarded containers		Artificial	33(1D)	N	0	100	0	0	0	0	0	0	Absent	Absent	0	0	0	0	0	0	0	0	0	0	0	0	0	0	0	0	0	0	0
220	october-december	Index	33	Medium dense	2021-11-08	November	13.0322	77.5007	Discarded bottle	Discarded containers		Artificial	33(1E)	N	0	750	0	0	0	0	0	0	Absent	Absent	0	0	0	0	0	0	0	0	0	0	0	0	0	0	0	0	0	0	0
221	october-december	Index	33	Medium dense	2021-11-08	November	13.0321	77.501	Discarded Plastic Container	Discarded containers		Artificial	33(2A)	N	0	1000	0	0	0	0	0	0	Absent	Absent	0	0	0	0	0	0	0	0	0	0	0	0	0	0	0	0	0	0	0
221	october-december	Index	33	Medium dense	2021-11-08	November	13.0321	77.501	Discarded Plastic Container	Discarded containers		Artificial	33(2B)	N	0	1000	0	0	0	0	0	0	Absent	Absent	0	0	0	0	0	0	0	0	0	0	0	0	0	0	0	0	0	0	0
221	october-december	Index	33	Medium dense	2021-11-08	November	13.0321	77.501	Aluminium sheet	Discarded containers		Artificial	33(2C)	N	0	250	0	0	0	0	0	0	Absent	Absent	0	0	0	0	0	0	0	0	0	0	0	0	0	0	0	0	0	0	0
221	october-december	Index	33	Medium dense	2021-11-08	November	13.0321	77.501	Discarded bottle	Discarded containers		Artificial	33(2D)	N	0	750	0	0	0	0	0	0	Absent	Absent	0	0	0	0	0	0	0	0	0	0	0	0	0	0	0	0	0	0	0
222	october-december	Index	33	Medium dense	2021-11-08	November	13.032	77.4999	Polythene cover	Discarded containers		Artificial	33(3B)	N	0	150	0	0	0	0	0	0	Absent	Absent	0	0	0	0	0	0	0	0	0	0	0	0	0	0	0	0	0	0	0
223	october-december	Index	33	Medium dense	2021-11-08	November	13.0324	77.5005	Discarded Plastic Container	Discarded containers		Artificial	33(4A)	N	0	1000	0	0	0	0	0	0	Absent	Absent	0	0	0	0	0	0	0	0	0	0	0	0	0	0	0	0	0	0	0
223	october-december	Index	33	Medium dense	2021-11-08	November	13.0324	77.5005	Aluminium sheet	Discarded containers		Artificial	33(4D)	N	0	150	0	0	0	0	0	0	Absent	Absent	0	0	0	0	0	0	0	0	0	0	0	0	0	0	0	0	0	0	0
224	october-december	Index	33	Medium dense	2021-11-08	November	13.0322	77.501	Aluminium sheet	Discarded containers		Artificial	33(5A)	N	0	150	0	0	0	0	0	0	Absent	Absent	0	0	0	0	0	0	0	0	0	0	0	0	0	0	0	0	0	0	0
224	october-december	Index	33	Medium dense	2021-11-08	November	13.0322	77.501	Discarded Plastic Container	Discarded containers		Artificial	33(5B)	N	0	100	0	0	0	0	0	0	Absent	Absent	0	0	0	0	0	0	0	0	0	0	0	0	0	0	0	0	0	0	0
224	october-december	Index	33	Medium dense	2021-11-08	November	13.0322	77.501	Discarded Plastic Container	Discarded containers		Artificial	33(5C)	N	0	1000	0	0	0	0	0	0	Absent	Absent	0	0	0	0	0	0	0	0	0	0	0	0	0	0	0	0	0	0	0
225	october-december	Index	33	Medium dense	2021-11-08	November	13.0318	77.5009	Discarded bottle	Discarded containers		Artificial	33(6B)	N	0	750	0	0	0	0	0	0	Absent	Absent	0	0	0	0	0	0	0	0	0	0	0	0	0	0	0	0	0	0	0
226	october-december	Index	33	Medium dense	2021-11-08	November	13.0319	77.5003	Aluminium sheet	Discarded containers		Artificial	33(7A)	N	0	150	0	0	0	0	0	0	Absent	Absent	0	0	0	0	0	0	0	0	0	0	0	0	0	0	0	0	0	0	0
226	october-december	Index	33	Medium dense	2021-11-08	November	13.0319	77.5003	Discarded bottle	Discarded containers		Artificial	33(7E)	N	0	750	0	0	0	0	0	0	Absent	Absent	0	0	0	0	0	0	0	0	0	0	0	0	0	0	0	0	0	0	0
220	october-december	Index	33	Medium dense	2021-11-08	November	13.0322	77.5007	Discarded Plastic Container	Discarded containers		Artificial	33(1A)	Y	1	1000	500	500	2.69897	27.6	8.1	0	Absent	Absent	0	0	0	0	0	0	0	0	0	0	0	0	0	0	0	0	0	0	0
220	october-december	Index	33	Medium dense	2021-11-08	November	13.0322	77.5007	Discarded Plastic Container	Discarded containers		Artificial	33(1B)	Y	1	1000	300	300	2.47712	27.8	8.2	0	Absent	Absent	0	0	0	0	0	0	0	0	0	0	0	0	0	0	0	0	0	0	0
[truncated: 6,781 more rows]
